# Supplementary material for: Crystal structure of the [(THF)Cs(μ-η5:η5-Cp′)3Yb]n oligomer
Source: Acta Crystallogr E Crystallogr Commun. 2020 Jun 23;76(Pt 7):1131–5. doi: 10.1107/S2056989020008051 (PMC7336790; doi:10.1107/S2056989020008051)
Supplement: Supplementary file 1 [file e-76-01131-sup1.cif]

##############################################################################
#                                                                            #
# This CIF contains the data in a paper accepted for publication in          #
# Acta Crystallographica Section E. It conforms to the requirements of       #
# Notes for Authors for Acta Crystallographica Section E, and has been       #
# peer reviewed under the auspices of the IUCr Commission on Journals.       #
#                                                                            #
# Full details of the Crystallographic Information File format               #
# are given in the paper "The Crystallographic Information File (CIF):       #
# a New Standard Archive File for Crystallography" by S. R. Hall, F. H.      #
# Allen and I. D. Brown [Acta Cryst. (1991), A47, 655-685].                  #
#                                                                            #
# The current version of the core CIF dictionary is obtainable from          #
# ftp://ftp.iucr.org/pub/cif_core.dic.                                       #
#                                                                            #
# Software is freely available for graphical display of the structure(s)     #
# in this CIF. For information consult the CIF software page                 #
# http://www.iucr.org/resources/cif/software.                                #
#                                                                            #
# This file may be used for bona fide research purposes within the           #
# scientific community so long as proper attribution is given to the journal # 
# article from which it was obtained.                                        #
#                                                                            #
##############################################################################
data_I
_audit_creation_method     'SHELXL-2014/7'
_journal_date_recd_electronic     2020-05-29
_journal_date_accepted     2020-06-16
_journal_name_full     'Acta Crystallographica, Section E'
_journal_year     2020
_journal_volume     76
_journal_issue      7
_journal_page_first     1131
_journal_page_last     1135
_journal_paper_category     GM
_journal_paper_doi     10.1107/S2056989020008051
_journal_coeditor_code     ZL2785
_publ_contact_author_name     'William J. Evans'
_publ_contact_author_address
;
Department of Chemistry
University of California, Irvine
California, 92697
United States
;
_publ_contact_author_email     'wevans@uci.edu'
_publ_contact_author_fax     ?
_publ_contact_author_phone     ?
_publ_section_title
;
Crystal structure of the [(THF)Cs(\m-\h^5^:\h^5^-Cp')~3~Yb]<i>~n~</i> oligomer
;
loop_
    _publ_author_name
    _publ_author_footnote
    _publ_author_address
    'Huh, Daniel N.' .
;
Department of Chemistry
University of California, Irvine
California, 92697
USA
;
    'Ziller, Joseph W.' .
;
Department of Chemistry
University of California, Irvine
California, 92697
USA
;
    'Evans, William J.' .
;
Department of Chemistry
University of California, Irvine
California, 92697
USA
;
_publ_section_synopsis
;
Reduction of (C~5~H~4~SiMe~3~)~3~Yb^III^ in THF using excess Cs metal forms the
oligomeric complex [(THF)Cs(\m-\h^5^:\h^5^-Cp')~3~Yb^II^]<i>~n~.</i> The
complex has hexagonal layers of Cs~3~Yb~3~ with THF ligands and Me~3~Si groups
in between the layers.
;
_chemical_name_systematic
;\
Poly[(tetrahydrofuran)tris[\m-\h^5^:\h^5^-1-(trimethylsilyl)cyclopentadienyl]\
caesium(I)ytterbium(II)]
;
_chemical_name_common     ?
_chemical_formula_moiety     ?
_chemical_formula_sum     'C28 H47 Cs O Si3 Yb'
_chemical_formula_iupac     '[Cs Yb (C8 H13 Si)3 (C4 H8 O)]'
_chemical_formula_weight     789.87
_chemical_melting_point     ?
_space_group_crystal_system     monoclinic
_space_group_name_H-M_alt     'P 21/n'
_space_group_name_Hall     '-P 2yn'
loop_
    _space_group_symop_operation_xyz
    'x, y, z'
    '-x+1/2, y+1/2, -z+1/2'
    '-x, -y, -z'
    'x-1/2, -y-1/2, z-1/2'
_cell_length_a     9.4401(4)
_cell_length_b     16.8718(8)
_cell_length_c     21.0246(10)
_cell_angle_alpha     90
_cell_angle_beta     92.0668(6)
_cell_angle_gamma     90
_cell_volume     3346.4(3)
_cell_formula_units_Z     4
_cell_measurement_reflns_used     9869
_cell_measurement_theta_min     2.28
_cell_measurement_theta_max     28.46
_cell_measurement_temperature     88(2)
_exptl_crystal_description     prism
_exptl_crystal_colour     green
_exptl_crystal_size_max     0.148
_exptl_crystal_size_mid     0.086
_exptl_crystal_size_min     0.079
_exptl_crystal_density_diffrn     1.568
_exptl_crystal_density_meas     ?
_exptl_crystal_density_method     ?
_exptl_crystal_F_000     1560
_exptl_absorpt_coefficient_mu     3.992
_exptl_absorpt_correction_type     multi-scan
_exptl_absorpt_process_details
;
(SADABS; Bruker, 2014)
;
_exptl_absorpt_correction_T_min     0.3740
_exptl_absorpt_correction_T_max     0.4318
_diffrn_ambient_temperature     88(2)
_diffrn_source     'fine-focus sealed tube'
_diffrn_radiation_type     MoK\a
_diffrn_radiation_wavelength     0.71073
_diffrn_measurement_device_type     'Bruker SMART APEXII CCD'
_diffrn_measurement_method     '\f and \w scans'
_diffrn_detector_area_resol_mean     ?
_diffrn_reflns_number     40586
_diffrn_reflns_av_R_equivalents     0.0547
_diffrn_reflns_av_unetI/netI     0.0470
_diffrn_reflns_theta_min     1.548
_diffrn_reflns_theta_max     28.281
_diffrn_reflns_theta_full     25.500
_diffrn_measured_fraction_theta_max     0.990
_diffrn_measured_fraction_theta_full     1.000
_diffrn_reflns_limit_h_min     -12
_diffrn_reflns_limit_h_max     12
_diffrn_reflns_limit_k_min     -22
_diffrn_reflns_limit_k_max     22
_diffrn_reflns_limit_l_min     -27
_diffrn_reflns_limit_l_max     27
_refine_special_details
;
A green crystal of approximate dimensions 0.079 x 0.086 x 0.148 mm
was mounted in a cryoloop and transferred to a Bruker SMART APEX II
diffractometer.  The APEX2 program package was used to determine the
unit-cell parameters and for data collection (90 sec/frame scan time
for a sphere of diffraction data).  The raw frame data was processed
using SAINT and SADABS to yield the reflection data file.  Subsequent
calculations were carried out using the SHELXTL program.  The diffraction
symmetry was 2/m and the systematic absences were consistent with the
monoclinic space group P21/n that was later determined to be correct.
The structure was solved by dual space methods and refined on F2 by
full-matrix least-squares techniques.  The analytical scattering factors
for neutral atoms were used throughout the analysis. Hydrogen atoms were
included using a riding model.  The structure is polymeric.
Least-squares analysis yielded wR2 = 0.0562 and Goof = 1.017 for 316
variables refined against 8223 data (0.75 \%A), R1 = 0.0315 for those
6580 data with I > 2.0sigma(I).
;
_reflns_number_total     8223
_reflns_number_gt     6580
_reflns_threshold_expression     'I > 2\s(I)'
_refine_ls_structure_factor_coef     Fsqd
_refine_ls_matrix_type     full
_refine_ls_R_factor_all     0.0496
_refine_ls_R_factor_gt     0.0315
_refine_ls_wR_factor_gt     0.0519
_refine_ls_wR_factor_ref     0.0562
_refine_ls_goodness_of_fit_ref     1.017
_refine_ls_restrained_S_all     1.017
_refine_ls_number_reflns     8223
_refine_ls_number_parameters     316
_refine_ls_number_restraints     0
_refine_ls_hydrogen_treatment     constr
_refine_ls_weighting_scheme     calc
_refine_ls_weighting_details
              'w=1/[\s^2^(Fo^2^)+(0.0229P)^2^+0.1327P] where P=(Fo^2^+2Fc^2^)/3'
_atom_sites_solution_hydrogens     geom
_atom_sites_solution_primary     direct
_atom_sites_solution_secondary     difmap
_refine_ls_shift/su_max     0.001
_refine_ls_shift/su_mean     0.000
_refine_diff_density_max     1.143
_refine_diff_density_min     -0.619
_refine_ls_extinction_method     none
_refine_ls_extinction_coef     ?
loop_
    _atom_type_symbol
    _atom_type_description
    _atom_type_scat_dispersion_real
    _atom_type_scat_dispersion_imag
    _atom_type_scat_source
    'C' 'C' 0.0033 0.0016
                         'International Tables Vol C Tables 4.2.6.8 and 6.1.1.4'
    'H' 'H' 0.0000 0.0000
                         'International Tables Vol C Tables 4.2.6.8 and 6.1.1.4'
    'O' 'O' 0.0106 0.0060
                         'International Tables Vol C Tables 4.2.6.8 and 6.1.1.4'
    'Si' 'Si' 0.0817 0.0704
                         'International Tables Vol C Tables 4.2.6.8 and 6.1.1.4'
    'Cs' 'Cs' -0.3680 2.1192
                         'International Tables Vol C Tables 4.2.6.8 and 6.1.1.4'
    'Yb' 'Yb' -0.3850 5.5486
                         'International Tables Vol C Tables 4.2.6.8 and 6.1.1.4'
_computing_data_collection
;
APEX2 (Bruker, 2014)
;
_computing_cell_refinement
;
SAINT (Bruker, 2013)
;
_computing_data_reduction
;
SAINT (Bruker, 2013)
;
_computing_structure_solution
;
<i>SHELXT2014/4</i> (Sheldrick, 2015a)
;
_computing_structure_refinement
;
<i>SHELXL2014/7</i> (Sheldrick, 2015b)
;
_computing_molecular_graphics
;
SHELXTL (Sheldrick, 2008)
;
_computing_publication_material
;
SHELXTL (Sheldrick, 2008)
;
loop_
    _atom_site_type_symbol
    _atom_site_label
    _atom_site_fract_x
    _atom_site_fract_y
    _atom_site_fract_z
    _atom_site_U_iso_or_equiv
    _atom_site_adp_type
    _atom_site_calc_flag
    _atom_site_occupancy
    _atom_site_disorder_assembly
    _atom_site_disorder_group
    Yb Yb1 0.48657(2) 0.44122(2) 0.25290(2) 0.01341(4) Uani d 1 . .
    Cs Cs1 0.99437(2) 0.27157(2) 0.31696(2) 0.01493(5) Uani d 1 . .
    Si Si1 0.69834(10) 0.29048(6) 0.15029(5) 0.0184(2) Uani d 1 . .
    Si Si2 0.23952(11) 0.57037(6) 0.11663(5) 0.0204(2) Uani d 1 . .
    Si Si3 0.25791(10) 0.45182(6) 0.40988(5) 0.0187(2) Uani d 1 . .
    O O1 0.8795(3) 0.24593(16) 0.45145(12) 0.0285(6) Uani d 1 . .
    C C1 0.7108(3) 0.33895(19) 0.22942(16) 0.0161(7) Uani d 1 . .
    C C2 0.6551(3) 0.3115(2) 0.28743(17) 0.0174(8) Uani d 1 . .
    H H2A 0.6070 0.2626 0.2929 0.021 Uiso calc 1 . .
    C C3 0.6826(3) 0.3680(2) 0.33517(17) 0.0196(8) Uani d 1 . .
    H H3A 0.6554 0.3643 0.3781 0.024 Uiso calc 1 . .
    C C4 0.7575(4) 0.4310(2) 0.30831(17) 0.0194(8) Uani d 1 . .
    H H4A 0.7902 0.4774 0.3298 0.023 Uiso calc 1 . .
    C C5 0.7751(3) 0.4129(2) 0.24430(17) 0.0184(8) Uani d 1 . .
    H H5A 0.8231 0.4453 0.2150 0.022 Uiso calc 1 . .
    C C6 0.6270(4) 0.1878(2) 0.15741(18) 0.0257(9) Uani d 1 . .
    H H6A 0.6848 0.1582 0.1890 0.039 Uiso calc 1 . .
    H H6B 0.6299 0.1611 0.1161 0.039 Uiso calc 1 . .
    H H6C 0.5288 0.1902 0.1709 0.039 Uiso calc 1 . .
    C C7 0.5764(4) 0.3487(2) 0.09635(17) 0.0276(9) Uani d 1 . .
    H H7A 0.6159 0.4017 0.0900 0.041 Uiso calc 1 . .
    H H7B 0.4836 0.3533 0.1155 0.041 Uiso calc 1 . .
    H H7C 0.5656 0.3216 0.0552 0.041 Uiso calc 1 . .
    C C8 0.8767(4) 0.2878(2) 0.11484(18) 0.0263(9) Uani d 1 . .
    H H8A 0.9435 0.2601 0.1438 0.039 Uiso calc 1 . .
    H H8B 0.9099 0.3421 0.1081 0.039 Uiso calc 1 . .
    H H8C 0.8702 0.2599 0.0740 0.039 Uiso calc 1 . .
    C C9 0.3846(3) 0.57009(19) 0.17806(16) 0.0162(7) Uani d 1 . .
    C C10 0.5320(4) 0.56244(19) 0.16482(17) 0.0173(7) Uani d 1 . .
    H H10A 0.5679 0.5462 0.1253 0.021 Uiso calc 1 . .
    C C11 0.6148(4) 0.58254(19) 0.21886(17) 0.0171(8) Uani d 1 . .
    H H11A 0.7154 0.5833 0.2220 0.021 Uiso calc 1 . .
    C C12 0.5224(4) 0.60152(19) 0.26788(17) 0.0190(8) Uani d 1 . .
    H H12A 0.5497 0.6163 0.3102 0.023 Uiso calc 1 . .
    C C13 0.3823(4) 0.59465(19) 0.24280(16) 0.0180(8) Uani d 1 . .
    H H13A 0.2992 0.6048 0.2656 0.022 Uiso calc 1 . .
    C C14 0.2553(5) 0.4858(2) 0.0598(2) 0.0380(11) Uani d 1 . .
    H H14A 0.2394 0.4358 0.0822 0.057 Uiso calc 1 . .
    H H14B 0.3503 0.4856 0.0425 0.057 Uiso calc 1 . .
    H H14C 0.1843 0.4916 0.0249 0.057 Uiso calc 1 . .
    C C15 0.0612(4) 0.5700(3) 0.1518(2) 0.0379(11) Uani d 1 . .
    H H15A 0.0433 0.5178 0.1705 0.057 Uiso calc 1 . .
    H H15B -0.0113 0.5811 0.1185 0.057 Uiso calc 1 . .
    H H15C 0.0577 0.6107 0.1849 0.057 Uiso calc 1 . .
    C C16 0.2543(4) 0.6620(2) 0.06760(17) 0.0230(8) Uani d 1 . .
    H H16A 0.3509 0.6665 0.0524 0.034 Uiso calc 1 . .
    H H16B 0.2329 0.7085 0.0936 0.034 Uiso calc 1 . .
    H H16C 0.1869 0.6593 0.0311 0.034 Uiso calc 1 . .
    C C17 0.2651(3) 0.4025(2) 0.33118(16) 0.0151(7) Uani d 1 . .
    C C18 0.1959(3) 0.42821(19) 0.27347(17) 0.0169(7) Uani d 1 . .
    H H18A 0.1408 0.4751 0.2686 0.020 Uiso calc 1 . .
    C C19 0.2216(3) 0.3741(2) 0.22535(17) 0.0187(8) Uani d 1 . .
    H H19A 0.1879 0.3780 0.1823 0.022 Uiso calc 1 . .
    C C20 0.3061(4) 0.3127(2) 0.25131(17) 0.0206(8) Uani d 1 . .
    H H20A 0.3395 0.2678 0.2291 0.025 Uiso calc 1 . .
    C C21 0.3320(3) 0.3300(2) 0.31617(17) 0.0173(8) Uani d 1 . .
    H H21A 0.3858 0.2981 0.3453 0.021 Uiso calc 1 . .
    C C22 0.2748(5) 0.3775(2) 0.47533(18) 0.0346(10) Uani d 1 . .
    H H22A 0.1956 0.3400 0.4718 0.052 Uiso calc 1 . .
    H H22B 0.2732 0.4047 0.5165 0.052 Uiso calc 1 . .
    H H22C 0.3644 0.3487 0.4721 0.052 Uiso calc 1 . .
    C C23 0.4026(4) 0.5264(2) 0.42253(18) 0.0280(9) Uani d 1 . .
    H H23A 0.3884 0.5702 0.3923 0.042 Uiso calc 1 . .
    H H23B 0.4944 0.5012 0.4158 0.042 Uiso calc 1 . .
    H H23C 0.4008 0.5469 0.4661 0.042 Uiso calc 1 . .
    C C24 0.0843(4) 0.5039(3) 0.4147(2) 0.0399(11) Uani d 1 . .
    H H24A 0.0071 0.4652 0.4106 0.060 Uiso calc 1 . .
    H H24B 0.0748 0.5429 0.3803 0.060 Uiso calc 1 . .
    H H24C 0.0798 0.5309 0.4559 0.060 Uiso calc 1 . .
    C C25 0.8427(4) 0.3003(2) 0.50059(19) 0.0306(9) Uani d 1 . .
    H H25A 0.8093 0.3512 0.4820 0.037 Uiso calc 1 . .
    H H25B 0.9255 0.3108 0.5296 0.037 Uiso calc 1 . .
    C C26 0.7248(4) 0.2603(2) 0.53629(19) 0.0338(10) Uani d 1 . .
    H H26A 0.7634 0.2246 0.5700 0.041 Uiso calc 1 . .
    H H26B 0.6615 0.2998 0.5555 0.041 Uiso calc 1 . .
    C C27 0.6489(4) 0.2145(2) 0.4835(2) 0.0315(10) Uani d 1 . .
    H H27A 0.5959 0.1690 0.5005 0.038 Uiso calc 1 . .
    H H27B 0.5827 0.2489 0.4585 0.038 Uiso calc 1 . .
    C C28 0.7700(4) 0.1873(2) 0.44422(18) 0.0278(9) Uani d 1 . .
    H H28A 0.8052 0.1351 0.4593 0.033 Uiso calc 1 . .
    H H28B 0.7388 0.1823 0.3989 0.033 Uiso calc 1 . .
loop_
    _atom_site_aniso_label
    _atom_site_aniso_U_11
    _atom_site_aniso_U_22
    _atom_site_aniso_U_33
    _atom_site_aniso_U_12
    _atom_site_aniso_U_13
    _atom_site_aniso_U_23
    Yb1 0.01020(7) 0.01233(7) 0.01766(8) -0.00136(6) -0.00014(6) 0.00251(6)
    Cs1 0.01034(10) 0.01249(10) 0.02208(12) -0.00018(8) 0.00232(8) 0.00028(9)
    Si1 0.0150(5) 0.0213(5) 0.0190(5) 0.0031(4) 0.0009(4) -0.0011(4)
    Si2 0.0214(5) 0.0157(5) 0.0236(6) -0.0009(4) -0.0052(4) 0.0028(4)
    Si3 0.0177(5) 0.0192(5) 0.0191(5) -0.0009(4) 0.0012(4) -0.0017(4)
    O1 0.0207(14) 0.0355(16) 0.0295(16) -0.0014(12) 0.0062(12) -0.0009(13)
    C1 0.0112(16) 0.0161(17) 0.0209(19) 0.0018(14) 0.0018(14) 0.0027(15)
    C2 0.0130(17) 0.0140(17) 0.025(2) 0.0030(14) 0.0021(15) 0.0029(15)
    C3 0.0184(18) 0.024(2) 0.0162(19) 0.0082(15) 0.0003(15) 0.0016(15)
    C4 0.0151(17) 0.0177(19) 0.025(2) 0.0022(14) -0.0071(15) -0.0016(16)
    C5 0.0083(16) 0.0175(18) 0.030(2) -0.0002(13) 0.0033(15) 0.0049(16)
    C6 0.027(2) 0.023(2) 0.027(2) 0.0011(16) -0.0006(17) -0.0044(17)
    C7 0.029(2) 0.033(2) 0.021(2) 0.0055(18) -0.0059(17) 0.0013(17)
    C8 0.023(2) 0.031(2) 0.024(2) 0.0038(17) 0.0045(17) -0.0018(17)
    C9 0.0162(17) 0.0111(17) 0.0212(19) 0.0006(13) 0.0003(14) 0.0012(14)
    C10 0.0208(18) 0.0103(16) 0.0210(19) 0.0006(14) 0.0037(15) 0.0040(15)
    C11 0.0133(17) 0.0139(17) 0.024(2) -0.0047(13) -0.0014(15) 0.0047(15)
    C12 0.0241(19) 0.0118(17) 0.021(2) -0.0067(15) -0.0054(15) 0.0020(15)
    C13 0.0208(18) 0.0118(17) 0.022(2) -0.0011(14) 0.0012(15) 0.0009(15)
    C14 0.056(3) 0.020(2) 0.037(3) 0.004(2) -0.023(2) -0.0014(19)
    C15 0.022(2) 0.049(3) 0.043(3) 0.0003(19) -0.0048(19) 0.024(2)
    C16 0.028(2) 0.0204(19) 0.021(2) 0.0025(16) -0.0007(16) 0.0022(16)
    C17 0.0097(16) 0.0196(18) 0.0162(19) -0.0037(14) 0.0024(14) 0.0003(15)
    C18 0.0099(16) 0.0156(18) 0.025(2) -0.0029(13) 0.0026(14) 0.0024(15)
    C19 0.0129(17) 0.028(2) 0.0149(19) -0.0086(15) -0.0025(14) 0.0029(15)
    C20 0.0165(18) 0.0192(19) 0.027(2) -0.0062(15) 0.0096(16) -0.0061(16)
    C21 0.0124(17) 0.0176(18) 0.022(2) -0.0025(14) 0.0044(14) 0.0051(15)
    C22 0.056(3) 0.026(2) 0.023(2) -0.009(2) 0.006(2) -0.0032(18)
    C23 0.031(2) 0.029(2) 0.024(2) -0.0056(18) 0.0015(18) -0.0038(17)
    C24 0.028(2) 0.044(3) 0.048(3) 0.008(2) 0.002(2) -0.020(2)
    C25 0.034(2) 0.030(2) 0.028(2) -0.0032(18) -0.0060(19) 0.0018(18)
    C26 0.042(3) 0.032(2) 0.028(2) 0.006(2) 0.012(2) -0.0031(19)
    C27 0.024(2) 0.026(2) 0.044(3) 0.0008(17) 0.0085(19) 0.0089(19)
    C28 0.033(2) 0.025(2) 0.026(2) -0.0010(17) 0.0071(18) 0.0006(17)
_geom_special_details
;
 All esds (except the esd in the dihedral angle between two l.s. planes)
 are estimated using the full covariance matrix.  The cell esds are taken
 into account individually in the estimation of esds in distances, angles
 and torsion angles; correlations between esds in cell parameters are only
 used when they are defined by crystal symmetry.  An approximate (isotropic)
 treatment of cell esds is used for estimating esds involving l.s. planes.
;
loop_
    _geom_bond_atom_site_label_1
    _geom_bond_atom_site_label_2
    _geom_bond_site_symmetry_2
    _geom_bond_distance
    _geom_bond_publ_flag
    Yb1 Cnt1 . 2.510 ?
    Yb1 Cnt2 . 2.513 ?
    Yb1 Cnt3 . 2.504 ?
    Cs1 Cnt1 . 3.197 ?
    Cs1 Cnt2 . 3.268 ?
    Cs1 Cnt3 . 3.159 ?
    Yb1 C12 . 2.742(3) ?
    Yb1 C21 . 2.750(3) ?
    Yb1 C20 . 2.757(3) ?
    Yb1 C13 . 2.775(3) ?
    Yb1 C3 . 2.777(3) ?
    Yb1 C4 . 2.778(3) ?
    Yb1 C5 . 2.778(3) ?
    Yb1 C11 . 2.779(3) ?
    Yb1 C17 . 2.785(3) ?
    Yb1 C2 . 2.787(3) ?
    Yb1 C19 . 2.787(3) ?
    Yb1 C1 . 2.788(3) ?
    Yb1 C18 . 2.802(3) ?
    Yb1 C10 . 2.802(3) ?
    Yb1 C9 . 2.832(3) ?
    Cs1 O1 . 3.095(3) ?
    Cs1 C2 . 3.309(3) ?
    Cs1 C21 1_655 3.337(3) ?
    Cs1 C20 1_655 3.367(3) ?
    Cs1 C12 2_645 3.379(3) ?
    Cs1 C17 1_655 3.383(3) ?
    Cs1 C1 . 3.390(3) ?
    Cs1 C3 . 3.396(3) ?
    Cs1 C18 1_655 3.401(3) ?
    Cs1 C19 1_655 3.407(3) ?
    Cs1 C11 2_645 3.427(3) ?
    Cs1 C13 2_645 3.457(3) ?
    Cs1 C5 . 3.475(3) ?
    Cs1 C4 . 3.499(3) ?
    Cs1 C10 2_645 3.559(3) ?
    Cs1 C9 2_645 3.587(3) ?
    Si1 C1 . 1.854(4) ?
    Si1 C8 . 1.866(4) ?
    Si1 C7 . 1.866(4) ?
    Si1 C6 . 1.867(4) ?
    Si2 C9 . 1.848(4) ?
    Si2 C15 . 1.863(4) ?
    Si2 C16 . 1.867(3) ?
    Si2 C14 . 1.871(4) ?
    Si3 C17 . 1.856(3) ?
    Si3 C22 . 1.864(4) ?
    Si3 C24 . 1.865(4) ?
    Si3 C23 . 1.869(4) ?
    O1 C25 . 1.434(5) ?
    O1 C28 . 1.435(4) ?
    C1 C5 . 1.418(5) ?
    C1 C2 . 1.423(5) ?
    C2 C3 . 1.402(5) ?
    C2 H2A . 0.9500 ?
    C3 C4 . 1.407(5) ?
    C3 H3A . 0.9500 ?
    C4 C5 . 1.396(5) ?
    C4 H4A . 0.9500 ?
    C5 H5A . 0.9500 ?
    C6 H6A . 0.9800 ?
    C6 H6B . 0.9800 ?
    C6 H6C . 0.9800 ?
    C7 H7A . 0.9800 ?
    C7 H7B . 0.9800 ?
    C7 H7C . 0.9800 ?
    C8 H8A . 0.9800 ?
    C8 H8B . 0.9800 ?
    C8 H8C . 0.9800 ?
    C9 C13 . 1.424(5) ?
    C9 C10 . 1.434(5) ?
    C9 Cs1 2_655 3.587(3) ?
    C10 C11 . 1.398(5) ?
    C10 Cs1 2_655 3.559(3) ?
    C10 H10A . 0.9500 ?
    C11 C12 . 1.410(5) ?
    C11 Cs1 2_655 3.427(3) ?
    C11 H11A . 0.9500 ?
    C12 C13 . 1.411(5) ?
    C12 Cs1 2_655 3.379(3) ?
    C12 H12A . 0.9500 ?
    C13 Cs1 2_655 3.457(3) ?
    C13 H13A . 0.9500 ?
    C14 H14A . 0.9800 ?
    C14 H14B . 0.9800 ?
    C14 H14C . 0.9800 ?
    C15 H15A . 0.9800 ?
    C15 H15B . 0.9800 ?
    C15 H15C . 0.9800 ?
    C16 Cs1 2_655 3.810(4) ?
    C16 H16A . 0.9800 ?
    C16 H16B . 0.9800 ?
    C16 H16C . 0.9800 ?
    C17 C21 . 1.417(5) ?
    C17 C18 . 1.425(5) ?
    C17 Cs1 1_455 3.383(3) ?
    C18 C19 . 1.390(5) ?
    C18 Cs1 1_455 3.401(3) ?
    C18 H18A . 0.9500 ?
    C19 C20 . 1.406(5) ?
    C19 Cs1 1_455 3.407(3) ?
    C19 H19A . 0.9500 ?
    C20 C21 . 1.407(5) ?
    C20 Cs1 1_455 3.367(3) ?
    C20 H20A . 0.9500 ?
    C21 Cs1 1_455 3.337(3) ?
    C21 H21A . 0.9500 ?
    C22 H22A . 0.9800 ?
    C22 H22B . 0.9800 ?
    C22 H22C . 0.9800 ?
    C23 H23A . 0.9800 ?
    C23 H23B . 0.9800 ?
    C23 H23C . 0.9800 ?
    C24 H24A . 0.9800 ?
    C24 H24B . 0.9800 ?
    C24 H24C . 0.9800 ?
    C25 C26 . 1.522(5) ?
    C25 H25A . 0.9900 ?
    C25 H25B . 0.9900 ?
    C26 C27 . 1.511(6) ?
    C26 H26A . 0.9900 ?
    C26 H26B . 0.9900 ?
    C27 C28 . 1.507(5) ?
    C27 H27A . 0.9900 ?
    C27 H27B . 0.9900 ?
    C28 H28A . 0.9900 ?
    C28 H28B . 0.9900 ?
loop_
    _geom_angle_atom_site_label_1
    _geom_angle_atom_site_label_2
    _geom_angle_atom_site_label_3
    _geom_angle_site_symmetry_1
    _geom_angle_site_symmetry_3
    _geom_angle
    _geom_angle_publ_flag
    Cnt1 Yb1 Cnt2 . . 120.1 ?
    Cnt1 Yb1 Cnt3 . . 116.6 ?
    Cnt2 Yb1 Cnt3 . . 122.8 ?
    Cnt1 Cs1 O1 . . 88.8 ?
    Cnt2 Cs1 O1 . . 94.1 ?
    Cnt3 Cs1 O1 . . 127.8 ?
    Cnt1 Cs1 Cnt3 . . 109.0 ?
    Cnt1 Cs1 Cnt2 . . 121.4 ?
    Cnt2 Cs1 Cnt3 . . 114.3 ?
    Yb1 Cnt1 Cs1 . . 175.3 ?
    Yb1 Cnt2 Cs1 . . 172.5 ?
    Yb1 Cnt3 Cs1 . . 176.7 ?
    C12 Yb1 C21 . . 133.07(10) ?
    C12 Yb1 C20 . . 148.28(10) ?
    C21 Yb1 C20 . . 29.62(10) ?
    C12 Yb1 C13 . . 29.63(10) ?
    C21 Yb1 C13 . . 118.73(10) ?
    C20 Yb1 C13 . . 121.02(10) ?
    C12 Yb1 C3 . . 106.89(10) ?
    C21 Yb1 C3 . . 75.43(10) ?
    C20 Yb1 C3 . . 93.17(11) ?
    C13 Yb1 C3 . . 133.57(10) ?
    C12 Yb1 C4 . . 84.54(10) ?
    C21 Yb1 C4 . . 104.58(10) ?
    C20 Yb1 C4 . . 121.05(10) ?
    C13 Yb1 C4 . . 114.11(10) ?
    C3 Yb1 C4 . . 29.34(10) ?
    C12 Yb1 C5 . . 93.42(10) ?
    C21 Yb1 C5 . . 116.94(10) ?
    C20 Yb1 C5 . . 118.11(10) ?
    C13 Yb1 C5 . . 120.08(10) ?
    C3 Yb1 C5 . . 48.02(10) ?
    C4 Yb1 C5 . . 29.10(10) ?
    C12 Yb1 C11 . . 29.58(10) ?
    C21 Yb1 C11 . . 162.49(10) ?
    C20 Yb1 C11 . . 161.12(11) ?
    C13 Yb1 C11 . . 48.43(10) ?
    C3 Yb1 C11 . . 104.80(10) ?
    C4 Yb1 C11 . . 76.00(10) ?
    C5 Yb1 C11 . . 72.15(10) ?
    C12 Yb1 C17 . . 104.81(10) ?
    C21 Yb1 C17 . . 29.67(9) ?
    C20 Yb1 C17 . . 49.15(10) ?
    C13 Yb1 C17 . . 89.55(10) ?
    C3 Yb1 C17 . . 91.45(10) ?
    C4 Yb1 C17 . . 115.93(10) ?
    C5 Yb1 C17 . . 139.21(10) ?
    C11 Yb1 C17 . . 134.15(10) ?
    C12 Yb1 C2 . . 132.66(10) ?
    C21 Yb1 C2 . . 69.27(10) ?
    C20 Yb1 C2 . . 74.47(10) ?
    C13 Yb1 C2 . . 161.85(10) ?
    C3 Yb1 C2 . . 29.18(10) ?
    C4 Yb1 C2 . . 48.21(10) ?
    C5 Yb1 C2 . . 47.93(10) ?
    C11 Yb1 C2 . . 119.41(10) ?
    C17 Yb1 C2 . . 95.49(10) ?
    C12 Yb1 C19 . . 122.04(10) ?
    C21 Yb1 C19 . . 48.35(10) ?
    C20 Yb1 C19 . . 29.37(10) ?
    C13 Yb1 C19 . . 92.85(10) ?
    C3 Yb1 C19 . . 121.44(10) ?
    C4 Yb1 C19 . . 150.23(10) ?
    C5 Yb1 C19 . . 142.33(10) ?
    C11 Yb1 C19 . . 133.69(10) ?
    C17 Yb1 C19 . . 48.72(10) ?
    C2 Yb1 C19 . . 103.58(10) ?
    C12 Yb1 C1 . . 122.63(10) ?
    C21 Yb1 C1 . . 94.75(10) ?
    C20 Yb1 C1 . . 89.08(10) ?
    C13 Yb1 C1 . . 146.41(10) ?
    C3 Yb1 C1 . . 48.85(10) ?
    C4 Yb1 C1 . . 48.90(10) ?
    C5 Yb1 C1 . . 29.52(9) ?
    C11 Yb1 C1 . . 98.33(10) ?
    C17 Yb1 C1 . . 123.39(10) ?
    C2 Yb1 C1 . . 29.57(9) ?
    C19 Yb1 C1 . . 113.15(10) ?
    C12 Yb1 C18 . . 100.20(10) ?
    C21 Yb1 C18 . . 48.09(10) ?
    C20 Yb1 C18 . . 48.09(10) ?
    C13 Yb1 C18 . . 74.83(10) ?
    C3 Yb1 C18 . . 120.22(10) ?
    C4 Yb1 C18 . . 145.35(10) ?
    C5 Yb1 C18 . . 164.74(10) ?
    C11 Yb1 C18 . . 123.02(10) ?
    C17 Yb1 C18 . . 29.55(9) ?
    C2 Yb1 C18 . . 116.83(10) ?
    C19 Yb1 C18 . . 28.80(10) ?
    C1 Yb1 C18 . . 137.11(10) ?
    C12 Yb1 C10 . . 48.31(10) ?
    C21 Yb1 C10 . . 156.10(10) ?
    C20 Yb1 C10 . . 132.46(11) ?
    C13 Yb1 C10 . . 48.00(10) ?
    C3 Yb1 C10 . . 128.46(10) ?
    C4 Yb1 C10 . . 99.32(10) ?
    C5 Yb1 C10 . . 84.76(10) ?
    C11 Yb1 C10 . . 29.00(10) ?
    C17 Yb1 C10 . . 134.24(10) ?
    C2 Yb1 C10 . . 130.23(10) ?
    C19 Yb1 C10 . . 108.45(10) ?
    C1 Yb1 C10 . . 101.51(10) ?
    C18 Yb1 C10 . . 109.46(10) ?
    C12 Yb1 C9 . . 49.06(10) ?
    C21 Yb1 C9 . . 128.10(10) ?
    C20 Yb1 C9 . . 113.55(10) ?
    C13 Yb1 C9 . . 29.39(9) ?
    C3 Yb1 C9 . . 153.27(10) ?
    C4 Yb1 C9 . . 124.75(10) ?
    C5 Yb1 C9 . . 114.22(10) ?
    C11 Yb1 C9 . . 48.76(10) ?
    C17 Yb1 C9 . . 105.13(10) ?
    C2 Yb1 C9 . . 158.00(10) ?
    C19 Yb1 C9 . . 84.94(10) ?
    C1 Yb1 C9 . . 128.44(10) ?
    C18 Yb1 C9 . . 80.25(10) ?
    C10 Yb1 C9 . . 29.49(9) ?
    O1 Cs1 C2 . . 80.28(8) ?
    O1 Cs1 C21 . 1_655 114.33(8) ?
    C2 Cs1 C21 . 1_655 148.98(8) ?
    O1 Cs1 C20 . 1_655 138.03(8) ?
    C2 Cs1 C20 . 1_655 137.32(9) ?
    C21 Cs1 C20 1_655 1_655 24.23(8) ?
    O1 Cs1 C12 . 2_645 110.63(8) ?
    C2 Cs1 C12 . 2_645 92.69(8) ?
    C21 Cs1 C12 1_655 2_645 105.96(8) ?
    C20 Cs1 C12 1_655 2_645 89.07(8) ?
    O1 Cs1 C17 . 1_655 107.40(7) ?
    C2 Cs1 C17 . 1_655 127.34(8) ?
    C21 Cs1 C17 1_655 1_655 24.34(8) ?
    C20 Cs1 C17 1_655 1_655 39.93(8) ?
    C12 Cs1 C17 2_645 1_655 128.47(8) ?
    O1 Cs1 C1 . . 104.30(7) ?
    C2 Cs1 C1 . . 24.49(8) ?
    C21 Cs1 C1 1_655 . 129.35(8) ?
    C20 Cs1 C1 1_655 . 113.14(8) ?
    C12 Cs1 C1 2_645 . 88.68(8) ?
    C17 Cs1 C1 1_655 . 114.09(8) ?
    O1 Cs1 C3 . . 68.30(8) ?
    C2 Cs1 C3 . . 24.09(8) ?
    C21 Cs1 C3 1_655 . 133.69(8) ?
    C20 Cs1 C3 1_655 . 136.14(9) ?
    C12 Cs1 C3 2_645 . 116.22(8) ?
    C17 Cs1 C3 1_655 . 109.40(8) ?
    C1 Cs1 C3 . . 39.65(8) ?
    O1 Cs1 C18 . 1_655 124.90(8) ?
    C2 Cs1 C18 . 1_655 109.78(8) ?
    C21 Cs1 C18 1_655 1_655 39.23(8) ?
    C20 Cs1 C18 1_655 1_655 39.10(8) ?
    C12 Cs1 C18 2_645 1_655 122.27(8) ?
    C17 Cs1 C18 1_655 1_655 24.24(8) ?
    C1 Cs1 C18 . 1_655 91.83(8) ?
    C3 Cs1 C18 . 1_655 98.84(8) ?
    O1 Cs1 C19 . 1_655 146.73(8) ?
    C2 Cs1 C19 . 1_655 114.55(8) ?
    C21 Cs1 C19 1_655 1_655 39.29(8) ?
    C20 Cs1 C19 1_655 1_655 23.95(8) ?
    C12 Cs1 C19 2_645 1_655 98.71(9) ?
    C17 Cs1 C19 1_655 1_655 39.57(8) ?
    C1 Cs1 C19 . 1_655 91.36(8) ?
    C3 Cs1 C19 . 1_655 112.73(8) ?
    C18 Cs1 C19 1_655 1_655 23.56(8) ?
    O1 Cs1 C11 . 2_645 87.61(8) ?
    C2 Cs1 C11 . 2_645 82.35(8) ?
    C21 Cs1 C11 1_655 2_645 123.61(8) ?
    C20 Cs1 C11 1_655 2_645 111.22(8) ?
    C12 Cs1 C11 2_645 2_645 23.90(8) ?
    C17 Cs1 C11 1_655 2_645 147.92(8) ?
    C1 Cs1 C11 . 2_645 88.14(8) ?
    C3 Cs1 C11 . 2_645 102.45(8) ?
    C18 Cs1 C11 1_655 2_645 146.18(8) ?
    C19 Cs1 C11 1_655 2_645 122.61(8) ?
    O1 Cs1 C13 . 2_645 110.19(8) ?
    C2 Cs1 C13 . 2_645 116.34(8) ?
    C21 Cs1 C13 1_655 2_645 85.36(8) ?
    C20 Cs1 C13 1_655 2_645 73.64(8) ?
    C12 Cs1 C13 2_645 2_645 23.79(8) ?
    C17 Cs1 C13 1_655 2_645 109.44(8) ?
    C1 Cs1 C13 . 2_645 111.22(8) ?
    C3 Cs1 C13 . 2_645 139.38(8) ?
    C18 Cs1 C13 1_655 2_645 111.98(8) ?
    C19 Cs1 C13 1_655 2_645 90.34(8) ?
    C11 Cs1 C13 2_645 2_645 38.65(8) ?
    O1 Cs1 C5 . . 105.94(7) ?
    C2 Cs1 C5 . . 38.83(8) ?
    C21 Cs1 C5 1_655 . 110.42(8) ?
    C20 Cs1 C5 1_655 . 101.17(8) ?
    C12 Cs1 C5 2_645 . 109.56(8) ?
    C17 Cs1 C5 1_655 . 91.53(8) ?
    C1 Cs1 C5 . . 23.80(8) ?
    C3 Cs1 C5 . . 38.38(8) ?
    C18 Cs1 C5 1_655 . 71.25(8) ?
    C19 Cs1 C5 1_655 . 77.29(8) ?
    C11 Cs1 C5 2_645 . 111.87(8) ?
    C13 Cs1 C5 2_645 . 129.48(8) ?
    O1 Cs1 C4 . . 84.87(8) ?
    C2 Cs1 C4 . . 38.88(8) ?
    C21 Cs1 C4 1_655 . 112.41(8) ?
    C20 Cs1 C4 1_655 . 112.73(8) ?
    C12 Cs1 C4 2_645 . 127.43(8) ?
    C17 Cs1 C4 1_655 . 88.95(8) ?
    C1 Cs1 C4 . . 39.03(8) ?
    C3 Cs1 C4 . . 23.49(8) ?
    C18 Cs1 C4 1_655 . 75.59(8) ?
    C19 Cs1 C4 1_655 . 89.67(8) ?
    C11 Cs1 C4 2_645 . 121.18(8) ?
    C13 Cs1 C4 2_645 . 150.24(8) ?
    C5 Cs1 C4 . . 23.09(8) ?
    O1 Cs1 C10 . 2_645 74.63(7) ?
    C2 Cs1 C10 . 2_645 98.69(8) ?
    C21 Cs1 C10 1_655 2_645 111.34(8) ?
    C20 Cs1 C10 1_655 2_645 108.30(8) ?
    C12 Cs1 C10 2_645 2_645 38.08(8) ?
    C17 Cs1 C10 1_655 2_645 133.90(8) ?
    C1 Cs1 C10 . 2_645 109.52(8) ?
    C3 Cs1 C10 . 2_645 113.49(8) ?
    C18 Cs1 C10 1_655 2_645 147.28(8) ?
    C19 Cs1 C10 1_655 2_645 127.76(8) ?
    C11 Cs1 C10 2_645 2_645 22.98(8) ?
    C13 Cs1 C10 2_645 2_645 37.70(8) ?
    C5 Cs1 C10 . 2_645 133.23(8) ?
    C4 Cs1 C10 . 2_645 136.14(8) ?
    O1 Cs1 C9 . 2_645 87.86(7) ?
    C2 Cs1 C9 . 2_645 120.23(8) ?
    C21 Cs1 C9 1_655 2_645 88.67(8) ?
    C20 Cs1 C9 1_655 2_645 85.71(8) ?
    C12 Cs1 C9 2_645 2_645 38.69(8) ?
    C17 Cs1 C9 1_655 2_645 112.18(8) ?
    C1 Cs1 C9 . 2_645 125.32(8) ?
    C3 Cs1 C9 . 2_645 136.64(8) ?
    C18 Cs1 C9 1_655 2_645 124.31(8) ?
    C19 Cs1 C9 1_655 2_645 106.95(8) ?
    C11 Cs1 C9 2_645 2_645 38.49(8) ?
    C13 Cs1 C9 2_645 2_645 23.23(8) ?
    C5 Cs1 C9 . 2_645 147.92(8) ?
    C4 Cs1 C9 . 2_645 158.85(8) ?
    C10 Cs1 C9 2_645 2_645 23.16(7) ?
    C1 Si1 C8 . . 109.90(16) ?
    C1 Si1 C7 . . 109.33(16) ?
    C8 Si1 C7 . . 108.40(17) ?
    C1 Si1 C6 . . 110.42(16) ?
    C8 Si1 C6 . . 110.06(17) ?
    C7 Si1 C6 . . 108.70(18) ?
    C9 Si2 C15 . . 112.34(18) ?
    C9 Si2 C16 . . 108.64(16) ?
    C15 Si2 C16 . . 107.99(17) ?
    C9 Si2 C14 . . 111.75(17) ?
    C15 Si2 C14 . . 110.1(2) ?
    C16 Si2 C14 . . 105.67(18) ?
    C17 Si3 C22 . . 110.60(16) ?
    C17 Si3 C24 . . 108.68(17) ?
    C22 Si3 C24 . . 109.2(2) ?
    C17 Si3 C23 . . 112.26(16) ?
    C22 Si3 C23 . . 107.77(19) ?
    C24 Si3 C23 . . 108.32(19) ?
    C25 O1 C28 . . 109.0(3) ?
    C25 O1 Cs1 . . 132.2(2) ?
    C28 O1 Cs1 . . 105.9(2) ?
    C5 C1 C2 . . 105.4(3) ?
    C5 C1 Si1 . . 126.8(3) ?
    C2 C1 Si1 . . 127.7(3) ?
    C5 C1 Yb1 . . 74.82(18) ?
    C2 C1 Yb1 . . 75.16(18) ?
    Si1 C1 Yb1 . . 114.08(15) ?
    C5 C1 Cs1 . . 81.47(19) ?
    C2 C1 Cs1 . . 74.58(18) ?
    Si1 C1 Cs1 . . 111.25(13) ?
    Yb1 C1 Cs1 . . 134.51(12) ?
    C3 C2 C1 . . 109.1(3) ?
    C3 C2 Yb1 . . 75.02(19) ?
    C1 C2 Yb1 . . 75.27(19) ?
    C3 C2 Cs1 . . 81.44(19) ?
    C1 C2 Cs1 . . 80.94(19) ?
    Yb1 C2 Cs1 . . 138.44(12) ?
    C3 C2 H2A . . 125.4 ?
    C1 C2 H2A . . 125.4 ?
    Yb1 C2 H2A . . 116.2 ?
    Cs1 C2 H2A . . 105.3 ?
    C2 C3 C4 . . 108.0(3) ?
    C2 C3 Yb1 . . 75.79(19) ?
    C4 C3 Yb1 . . 75.34(19) ?
    C2 C3 Cs1 . . 74.48(18) ?
    C4 C3 Cs1 . . 82.34(19) ?
    Yb1 C3 Cs1 . . 134.71(12) ?
    C2 C3 H3A . . 126.0 ?
    C4 C3 H3A . . 126.0 ?
    Yb1 C3 H3A . . 115.1 ?
    Cs1 C3 H3A . . 110.0 ?
    C5 C4 C3 . . 107.5(3) ?
    C5 C4 Yb1 . . 75.45(19) ?
    C3 C4 Yb1 . . 75.31(19) ?
    C5 C4 Cs1 . . 77.52(19) ?
    C3 C4 Cs1 . . 74.17(18) ?
    Yb1 C4 Cs1 . . 130.28(12) ?
    C5 C4 H4A . . 126.3 ?
    C3 C4 H4A . . 126.3 ?
    Yb1 C4 H4A . . 115.3 ?
    Cs1 C4 H4A . . 114.4 ?
    C4 C5 C1 . . 109.9(3) ?
    C4 C5 Yb1 . . 75.44(19) ?
    C1 C5 Yb1 . . 75.66(18) ?
    C4 C5 Cs1 . . 79.4(2) ?
    C1 C5 Cs1 . . 74.73(19) ?
    Yb1 C5 Cs1 . . 131.24(12) ?
    C4 C5 H5A . . 125.0 ?
    C1 C5 H5A . . 125.0 ?
    Yb1 C5 H5A . . 115.8 ?
    Cs1 C5 H5A . . 112.9 ?
    Si1 C6 H6A . . 109.5 ?
    Si1 C6 H6B . . 109.5 ?
    H6A C6 H6B . . 109.5 ?
    Si1 C6 H6C . . 109.5 ?
    H6A C6 H6C . . 109.5 ?
    H6B C6 H6C . . 109.5 ?
    Si1 C7 H7A . . 109.5 ?
    Si1 C7 H7B . . 109.5 ?
    H7A C7 H7B . . 109.5 ?
    Si1 C7 H7C . . 109.5 ?
    H7A C7 H7C . . 109.5 ?
    H7B C7 H7C . . 109.5 ?
    Si1 C8 H8A . . 109.5 ?
    Si1 C8 H8B . . 109.5 ?
    H8A C8 H8B . . 109.5 ?
    Si1 C8 H8C . . 109.5 ?
    H8A C8 H8C . . 109.5 ?
    H8B C8 H8C . . 109.5 ?
    C13 C9 C10 . . 105.1(3) ?
    C13 C9 Si2 . . 129.1(3) ?
    C10 C9 Si2 . . 124.3(3) ?
    C13 C9 Yb1 . . 73.08(19) ?
    C10 C9 Yb1 . . 74.11(18) ?
    Si2 C9 Yb1 . . 128.22(15) ?
    C13 C9 Cs1 . 2_655 73.26(18) ?
    C10 C9 Cs1 . 2_655 77.33(18) ?
    Si2 C9 Cs1 . 2_655 104.19(12) ?
    Yb1 C9 Cs1 . 2_655 127.59(11) ?
    C11 C10 C9 . . 109.8(3) ?
    C11 C10 Yb1 . . 74.58(19) ?
    C9 C10 Yb1 . . 76.40(19) ?
    C11 C10 Cs1 . 2_655 73.21(18) ?
    C9 C10 Cs1 . 2_655 79.51(18) ?
    Yb1 C10 Cs1 . 2_655 129.76(12) ?
    C11 C10 H10A . . 125.1 ?
    C9 C10 H10A . . 125.1 ?
    Yb1 C10 H10A . . 115.8 ?
    Cs1 C10 H10A 2_655 . 114.2 ?
    C10 C11 C12 . . 107.9(3) ?
    C10 C11 Yb1 . . 76.42(18) ?
    C12 C11 Yb1 . . 73.76(18) ?
    C10 C11 Cs1 . 2_655 83.81(19) ?
    C12 C11 Cs1 . 2_655 76.14(19) ?
    Yb1 C11 Cs1 . 2_655 136.45(12) ?
    C10 C11 H11A . . 126.1 ?
    C12 C11 H11A . . 126.1 ?
    Yb1 C11 H11A . . 115.9 ?
    Cs1 C11 H11A 2_655 . 107.2 ?
    C11 C12 C13 . . 107.7(3) ?
    C11 C12 Yb1 . . 76.66(19) ?
    C13 C12 Yb1 . . 76.46(19) ?
    C11 C12 Cs1 . 2_655 79.95(19) ?
    C13 C12 Cs1 . 2_655 81.20(19) ?
    Yb1 C12 Cs1 . 2_655 140.67(13) ?
    C11 C12 H12A . . 126.1 ?
    C13 C12 H12A . . 126.1 ?
    Yb1 C12 H12A . . 113.2 ?
    Cs1 C12 H12A 2_655 . 106.1 ?
    C12 C13 C9 . . 109.6(3) ?
    C12 C13 Yb1 . . 73.92(19) ?
    C9 C13 Yb1 . . 77.53(19) ?
    C12 C13 Cs1 . 2_655 75.02(18) ?
    C9 C13 Cs1 . 2_655 83.51(19) ?
    Yb1 C13 Cs1 . 2_655 135.26(12) ?
    C12 C13 H13A . . 125.2 ?
    C9 C13 H13A . . 125.2 ?
    Yb1 C13 H13A . . 115.3 ?
    Cs1 C13 H13A 2_655 . 108.8 ?
    Si2 C14 H14A . . 109.5 ?
    Si2 C14 H14B . . 109.5 ?
    H14A C14 H14B . . 109.5 ?
    Si2 C14 H14C . . 109.5 ?
    H14A C14 H14C . . 109.5 ?
    H14B C14 H14C . . 109.5 ?
    Si2 C15 H15A . . 109.5 ?
    Si2 C15 H15B . . 109.5 ?
    H15A C15 H15B . . 109.5 ?
    Si2 C15 H15C . . 109.5 ?
    H15A C15 H15C . . 109.5 ?
    H15B C15 H15C . . 109.5 ?
    Si2 C16 Cs1 . 2_655 96.16(13) ?
    Si2 C16 H16A . . 109.5 ?
    Cs1 C16 H16A 2_655 . 66.8 ?
    Si2 C16 H16B . . 109.5 ?
    Cs1 C16 H16B 2_655 . 52.7 ?
    H16A C16 H16B . . 109.5 ?
    Si2 C16 H16C . . 109.5 ?
    Cs1 C16 H16C 2_655 . 153.3 ?
    H16A C16 H16C . . 109.5 ?
    H16B C16 H16C . . 109.5 ?
    C21 C17 C18 . . 105.5(3) ?
    C21 C17 Si3 . . 128.0(3) ?
    C18 C17 Si3 . . 126.4(3) ?
    C21 C17 Yb1 . . 73.79(18) ?
    C18 C17 Yb1 . . 75.89(18) ?
    Si3 C17 Yb1 . . 118.31(14) ?
    C21 C17 Cs1 . 1_455 75.99(18) ?
    C18 C17 Cs1 . 1_455 78.58(18) ?
    Si3 C17 Cs1 . 1_455 108.65(13) ?
    Yb1 C17 Cs1 . 1_455 132.98(11) ?
    C19 C18 C17 . . 109.5(3) ?
    C19 C18 Yb1 . . 75.02(19) ?
    C17 C18 Yb1 . . 74.57(18) ?
    C19 C18 Cs1 . 1_455 78.45(19) ?
    C17 C18 Cs1 . 1_455 77.18(18) ?
    Yb1 C18 Cs1 . 1_455 131.52(11) ?
    C19 C18 H18A . . 125.3 ?
    C17 C18 H18A . . 125.3 ?
    Yb1 C18 H18A . . 117.0 ?
    Cs1 C18 H18A 1_455 . 111.4 ?
    C18 C19 C20 . . 108.2(3) ?
    C18 C19 Yb1 . . 76.18(19) ?
    C20 C19 Yb1 . . 74.12(19) ?
    C18 C19 Cs1 . 1_455 77.99(19) ?
    C20 C19 Cs1 . 1_455 76.46(19) ?
    Yb1 C19 Cs1 . 1_455 131.87(12) ?
    C18 C19 H19A . . 125.9 ?
    C20 C19 H19A . . 125.9 ?
    Yb1 C19 H19A . . 115.9 ?
    Cs1 C19 H19A 1_455 . 112.2 ?
    C19 C20 C21 . . 107.4(3) ?
    C19 C20 Yb1 . . 76.50(19) ?
    C21 C20 Yb1 . . 74.91(19) ?
    C19 C20 Cs1 . 1_455 79.59(19) ?
    C21 C20 Cs1 . 1_455 76.66(18) ?
    Yb1 C20 Cs1 . 1_455 134.91(12) ?
    C19 C20 H20A . . 126.3 ?
    C21 C20 H20A . . 126.3 ?
    Yb1 C20 H20A . . 114.7 ?
    Cs1 C20 H20A 1_455 . 110.3 ?
    C20 C21 C17 . . 109.3(3) ?
    C20 C21 Yb1 . . 75.48(19) ?
    C17 C21 Yb1 . . 76.54(18) ?
    C20 C21 Cs1 . 1_455 79.11(19) ?
    C17 C21 Cs1 . 1_455 79.67(18) ?
    Yb1 C21 Cs1 . 1_455 136.70(12) ?
    C20 C21 H21A . . 125.3 ?
    C17 C21 H21A . . 125.3 ?
    Yb1 C21 H21A . . 114.7 ?
    Cs1 C21 H21A 1_455 . 108.6 ?
    Si3 C22 H22A . . 109.5 ?
    Si3 C22 H22B . . 109.5 ?
    H22A C22 H22B . . 109.5 ?
    Si3 C22 H22C . . 109.5 ?
    H22A C22 H22C . . 109.5 ?
    H22B C22 H22C . . 109.5 ?
    Si3 C23 H23A . . 109.5 ?
    Si3 C23 H23B . . 109.5 ?
    H23A C23 H23B . . 109.5 ?
    Si3 C23 H23C . . 109.5 ?
    H23A C23 H23C . . 109.5 ?
    H23B C23 H23C . . 109.5 ?
    Si3 C24 H24A . . 109.5 ?
    Si3 C24 H24B . . 109.5 ?
    H24A C24 H24B . . 109.5 ?
    Si3 C24 H24C . . 109.5 ?
    H24A C24 H24C . . 109.5 ?
    H24B C24 H24C . . 109.5 ?
    O1 C25 C26 . . 105.8(3) ?
    O1 C25 H25A . . 110.6 ?
    C26 C25 H25A . . 110.6 ?
    O1 C25 H25B . . 110.6 ?
    C26 C25 H25B . . 110.6 ?
    H25A C25 H25B . . 108.7 ?
    C27 C26 C25 . . 101.6(3) ?
    C27 C26 H26A . . 111.5 ?
    C25 C26 H26A . . 111.5 ?
    C27 C26 H26B . . 111.5 ?
    C25 C26 H26B . . 111.5 ?
    H26A C26 H26B . . 109.3 ?
    C28 C27 C26 . . 102.1(3) ?
    C28 C27 H27A . . 111.3 ?
    C26 C27 H27A . . 111.3 ?
    C28 C27 H27B . . 111.3 ?
    C26 C27 H27B . . 111.3 ?
    H27A C27 H27B . . 109.2 ?
    O1 C28 C27 . . 106.8(3) ?
    O1 C28 Cs1 . . 52.50(16) ?
    C27 C28 Cs1 . . 137.3(2) ?
    O1 C28 H28A . . 110.4 ?
    C27 C28 H28A . . 110.4 ?
    Cs1 C28 H28A . . 112.0 ?
    O1 C28 H28B . . 110.4 ?
    C27 C28 H28B . . 110.4 ?
    Cs1 C28 H28B . . 60.1 ?
    H28A C28 H28B . . 108.6 ?
_shelx_space_group_comment
;
The symmetry employed for this shelxl refinement is uniquely defined
by the following loop, which should always be used as a source of
symmetry information in preference to the above space-group names.
They are only intended as comments.
;
_shelx_estimated_absorpt_T_min     0.590
_shelx_estimated_absorpt_T_max     0.743
_shelx_hkl_file
;
   1   0   0    0.40    0.29
  -1   0   0    0.13    0.28
   1   0   0   -0.14    0.28
  -1   0   0    0.04    0.21
  -2   0   0   85.63    2.36
  -2   0   0   85.81    2.07
   2   0   0   83.95    2.42
   2   0   0   82.39    2.35
  -3   0   0   -0.40    0.48
  -3   0   0   -0.84    0.65
   3   0   0   -0.53    0.69
   3   0   0   -0.69    0.64
  -4   0   0  839.86   15.90
  -4   0   0  823.13   16.49
   4   0   0  830.90   16.49
   4   0   0  732.01   16.45
  -5   0   0   -0.17    0.56
   5   0   0   -0.44    0.86
  -5   0   0   -0.72    0.81
   5   0   0   -0.54    0.80
   6   0   0  204.92    5.88
  -6   0   0  207.12    5.03
   6   0   0  205.73    5.93
  -6   0   0  202.06    5.84
  -7   0   0   -0.92    1.05
   7   0   0    0.40    1.18
   7   0   0    1.39    1.20
   8   0   0  323.98    8.78
   8   0   0  304.26    8.59
  -8   0   0  306.88    8.68
  -9   0   0    2.33    1.58
   9   0   0    1.34    1.59
  10   0   0   93.89    5.14
 -10   0   0  117.51    5.51
  11   0   0    2.31    2.04
 -11   0   0   -2.13    1.85
  12   0   0   59.20    4.97
 -12   0   0   56.99    4.99
   0  -1   0    0.07    0.12
   0   1   0   -0.01    0.15
   0   1   0    0.10    0.13
  -1  -1   0  396.54    7.70
   1  -1   0  389.18    7.68
   1  -1   0  397.97    7.75
   1   1   0  387.46    7.79
  -1   1   0  391.32    7.74
   1   1   0  394.96    7.75
  -1   1   0  394.99    7.65
  -2  -1   0    0.19    0.53
   2  -1   0    0.48    0.56
  -2  -1   0   -0.06    0.29
   2  -1   0    0.22    0.57
   2   1   0    0.34    0.59
  -2   1   0    0.32    0.54
   2   1   0   -0.20    0.58
  -2   1   0    0.47    0.48
   3  -1   0  128.60    3.43
  -3  -1   0  132.78    3.46
  -3  -1   0  126.69    2.85
   3  -1   0  123.96    3.49
  -3   1   0  123.20    3.22
   3   1   0  124.92    3.54
  -3   1   0  127.07    3.43
   3   1   0  123.81    3.46
   4  -1   0   34.10    2.01
  -4  -1   0   36.17    1.95
  -4  -1   0   35.26    1.36
   4  -1   0   33.80    1.95
   4   1   0   37.06    2.04
  -4   1   0   34.88    1.63
   4   1   0   34.98    2.05
  -4   1   0   36.11    1.96
  -5  -1   0  107.09    2.76
   5  -1   0  100.99    3.59
   5  -1   0  101.56    3.52
  -5  -1   0  101.67    3.55
   5   1   0  102.62    3.60
  -5   1   0   98.07    3.04
  -5   1   0   93.33    3.41
   5   1   0  102.55    3.59
  -6  -1   0    8.31    1.05
  -6  -1   0   10.56    1.55
   6  -1   0   10.89    1.52
   6  -1   0    7.49    1.42
   6   1   0   10.67    1.61
  -6   1   0    9.62    1.32
  -6   1   0    8.06    1.40
   6   1   0   10.91    1.63
  -7  -1   0   64.90    3.43
   7  -1   0   71.53    3.47
   7  -1   0   79.27    3.56
  -7   1   0   63.43    2.67
   7   1   0   69.22    3.40
  -7   1   0   67.39    3.34
   7   1   0   65.05    3.43
   8  -1   0   22.68    2.58
   8  -1   0   29.53    2.79
  -8  -1   0   23.02    2.63
   8   1   0   26.84    2.79
  -8   1   0   19.09    2.34
   8   1   0   23.57    2.68
  -9  -1   0   34.20    3.24
   9  -1   0   40.42    3.32
  -9   1   0   34.96    3.17
   9   1   0   34.89    3.33
  10  -1   0   30.76    3.54
 -10  -1   0   26.08    3.14
  10   1   0   29.20    3.23
 -10   1   0   24.44    3.03
  11  -1   0   13.65    2.81
 -11  -1   0   17.82    2.94
  11   1   0   19.16    3.01
 -11   1   0   12.97    2.70
 -12  -1   0   12.44    2.97
  12  -1   0    5.48    2.72
 -12   1   0    8.53    2.76
  12   1   0    8.17    2.75
   0  -2   0    0.25    0.27
   0   2   0    0.63    0.35
   0   2   0    0.43    0.32
   1  -2   0    3.08    0.49
  -1  -2   0    1.88    0.40
   1  -2   0    1.95    0.49
   1   2   0    2.63    0.53
   1   2   0    2.32    0.36
  -1   2   0    2.39    0.37
  -1   2   0    2.35    0.52
   1   2   0    1.96    0.56
   2  -2   0    5.59    0.76
   2  -2   0    5.70    0.81
  -2  -2   0    6.02    0.76
  -2   2   0    7.48    0.91
  -2   2   0    6.21    0.78
   2   2   0    5.39    0.84
   2   2   0    5.26    0.83
  -3  -2   0    0.08    0.68
   3  -2   0    0.76    0.72
   3  -2   0    0.91    0.70
  -3   2   0    0.37    0.62
   3   2   0    0.61    0.76
  -3   2   0   -0.30    0.62
   3   2   0   -0.89    0.69
   4  -2   0   36.03    2.02
   4  -2   0   37.37    1.97
  -4  -2   0   37.96    2.03
   4   2   0   37.00    2.08
   4   2   0   36.14    2.07
  -4   2   0   37.49    1.82
  -4   2   0   34.40    1.88
   5  -2   0   15.15    1.68
  -5  -2   0   12.53    0.91
   5  -2   0   12.77    1.61
  -5  -2   0   13.45    1.69
  -5   2   0    9.55    1.31
   5   2   0   12.89    1.70
  -5   2   0   13.51    1.60
   5   2   0   13.52    1.58
  -6  -2   0   37.51    2.48
  -6  -2   0   35.72    1.43
   6  -2   0   34.71    2.36
   6  -2   0   34.89    2.42
  -6   2   0   36.32    2.05
  -6   2   0   37.41    2.41
   6   2   0   36.97    2.48
   6   2   0   35.55    2.47
   7  -2   0   21.66    2.28
   7  -2   0   19.61    2.23
  -7  -2   0   19.52    2.24
   7   2   0   17.04    2.27
  -7   2   0   21.14    1.80
   7   2   0   20.18    2.43
  -7   2   0   18.34    2.22
   8  -2   0    3.60    1.51
  -8  -2   0    2.26    1.46
   8  -2   0    3.34    1.54
   8   2   0    2.57    1.43
  -8   2   0    2.98    1.44
   8   2   0    4.21    1.70
   9  -2   0   21.99    2.66
  -9  -2   0   19.53    2.60
   9   2   0   21.04    2.68
  -9   2   0   21.41    2.68
   9   2   0   19.32    2.87
  10  -2   0   12.60    2.37
 -10  -2   0   10.36    2.29
 -10   2   0   10.40    2.27
  10   2   0    7.65    2.21
  11  -2   0   17.22    2.99
 -11  -2   0   14.19    2.77
 -11   2   0   16.71    2.85
  11   2   0   11.36    2.73
 -12  -2   0   -1.92    2.02
 -12   2   0    1.20    2.21
   0  -3   0   -0.53    0.39
   0   3   0   -0.19    0.50
   0   3   0   -0.75    0.43
   1  -3   0  103.79    2.75
  -1  -3   0   99.91    2.38
   1  -3   0  104.71    2.54
   1   3   0  102.56    2.48
   1   3   0  101.24    2.83
  -1   3   0  109.71    2.27
  -1   3   0  101.19    2.79
   1   3   0  103.56    2.66
  -2  -3   0   -0.05    0.58
   2  -3   0    0.32    0.62
   2  -3   0    1.42    0.72
   2   3   0    0.39    0.41
   2   3   0   -0.37    0.67
   2   3   0    1.08    0.71
  -2   3   0    0.20    0.52
  -2   3   0    0.68    0.67
   3  -3   0  219.03    5.35
   3  -3   0  222.42    5.20
  -3  -3   0  219.88    5.24
  -3   3   0  211.98    5.06
   3   3   0  219.78    5.36
   3   3   0  213.44    5.46
  -3   3   0  221.56    5.34
  -4  -3   0    3.14    0.95
   4  -3   0    4.76    1.00
   4  -3   0    4.19    1.03
  -4   3   0    4.95    0.98
   4   3   0    4.28    1.12
  -4   3   0    5.20    0.97
   4   3   0    3.93    1.05
  -5  -3   0   23.09    1.92
   5  -3   0   27.96    2.01
   5  -3   0   25.40    1.99
  -5   3   0   23.68    1.80
   5   3   0   24.15    2.04
  -5   3   0   25.30    1.87
   5   3   0   25.52    2.07
  -6  -3   0   72.30    3.27
   6  -3   0   75.56    3.26
   6  -3   0   75.94    3.30
  -6   3   0   70.32    2.96
  -6   3   0   77.80    3.23
   6   3   0   77.95    3.42
   6   3   0   74.47    3.43
   7  -3   0   97.23    3.92
  -7  -3   0   91.71    3.94
   7  -3   0   84.12    3.86
   7   3   0   92.16    4.01
   7   3   0   92.43    4.07
  -7   3   0   95.03    3.92
  -7   3   0   89.66    3.52
   8  -3   0    8.03    1.76
  -8  -3   0    8.41    1.80
   8  -3   0    7.80    1.70
   8   3   0    7.00    1.76
   8   3   0    7.44    1.80
  -8   3   0    6.80    1.65
  -9  -3   0   31.24    3.25
   9  -3   0   34.49    3.22
   9   3   0   37.29    3.32
  -9   3   0   33.37    3.14
   9   3   0   33.73    3.42
 -10  -3   0   27.08    3.52
  10  -3   0   27.55    3.19
 -10   3   0   26.29    3.22
  10   3   0   28.49    3.34
 -11  -3   0    9.25    2.61
  11  -3   0    7.26    2.43
  11   3   0    3.33    2.33
 -11   3   0   10.10    2.48
 -12  -3   0    4.84    2.58
  12  -3   0    4.98    2.42
  12   3   0   -3.55    2.20
 -12   3   0    3.35    2.44
   0  -4   0  114.44    2.86
   0   4   0  114.18    3.17
   0   4   0  118.67    3.09
  -1  -4   0    9.80    1.03
  -1  -4   0   10.10    0.74
   1  -4   0    8.26    0.96
  -1   4   0    9.21    1.11
  -1   4   0    9.54    0.59
   1   4   0    9.63    0.97
   1   4   0    8.35    1.20
  -1   4   0    8.38    1.15
  -2  -4   0  192.24    4.40
   2  -4   0  192.39    4.51
   2  -4   0  199.33    4.79
  -2   4   0  185.85    4.23
  -2   4   0  194.53    4.86
   2   4   0  195.73    4.23
   2   4   0  192.93    4.72
  -3  -4   0    4.73    0.88
   3  -4   0    4.40    0.96
   3  -4   0    4.11    0.84
   3   4   0    4.00    0.99
   3   4   0    6.83    1.18
  -3   4   0    3.85    0.80
   3   4   0    5.32    0.59
  -3   4   0    5.56    1.05
   4  -4   0   47.73    2.21
   4  -4   0   46.77    2.35
  -4  -4   0   44.61    2.21
   4   4   0   44.57    2.41
  -4   4   0   43.87    2.23
  -4   4   0   47.66    2.07
   4   4   0   44.12    2.32
   5  -4   0   46.49    2.44
   5  -4   0   43.92    2.51
  -5  -4   0   43.28    2.44
  -5   4   0   44.62    2.36
  -5   4   0   46.91    2.29
   5   4   0   48.43    2.66
   5   4   0   46.38    2.61
   6  -4   0   64.52    3.12
  -6  -4   0   63.68    3.08
   6  -4   0   65.53    3.12
   6   4   0   60.96    3.16
   6   4   0   66.15    3.33
  -6   4   0   61.25    2.90
  -6   4   0   66.70    2.95
   7  -4   0   78.96    3.65
   7  -4   0   81.46    3.72
  -7  -4   0   81.02    3.71
   7   4   0   78.92    3.83
  -7   4   0   79.11    3.54
  -7   4   0   80.19    3.43
   7   4   0   80.35    3.91
   8  -4   0   42.26    3.11
  -8  -4   0   39.71    3.16
   8  -4   0   40.41    3.09
   8   4   0   45.18    3.29
  -8   4   0   38.77    2.65
  -8   4   0   40.11    3.07
   8   4   0   42.26    3.30
  -9  -4   0   35.28    3.40
   9  -4   0   37.35    3.31
   9   4   0   31.52    3.46
  -9   4   0   38.01    3.27
   9   4   0   45.92    3.57
 -10  -4   0   26.81    3.18
  10  -4   0   23.92    3.10
 -10   4   0   29.80    3.44
  10   4   0   29.61    3.47
 -11  -4   0   58.85    4.66
  11  -4   0   56.19    4.53
  11   4   0   51.71    4.68
 -11   4   0   56.46    4.45
  12  -4   0   12.28    2.93
 -12  -4   0   12.93    3.14
  12   4   0   16.66    3.27
 -12   4   0   15.75    3.10
   0  -5   0   -0.38    0.56
   0   5   0    0.00    0.70
   0   5   0   -0.22    0.64
  -1  -5   0  244.24    4.99
   1  -5   0  243.85    5.38
  -1  -5   0  245.89    5.48
   1   5   0  236.32    5.43
  -1   5   0  239.51    5.75
  -1   5   0  231.59    5.74
   1   5   0  237.88    5.85
   2  -5   0   37.06    1.91
   2  -5   0   38.59    1.71
  -2  -5   0   38.53    1.51
   2   5   0   36.01    1.54
   2   5   0   38.17    1.89
   2   5   0   36.14    2.05
  -2   5   0   38.48    2.00
  -2   5   0   38.58    1.38
   3  -5   0  161.75    4.51
   3  -5   0  163.76    4.25
  -3  -5   0  161.91    4.14
  -3   5   0  157.38    4.55
   3   5   0  155.36    4.64
   3   5   0  159.43    4.44
   3   5   0  162.51    3.69
  -3   5   0  159.20    3.93
   4  -5   0   43.01    2.37
  -4  -5   0   38.89    2.07
   4  -5   0   39.54    2.12
  -4   5   0   42.56    1.96
   4   5   0   44.45    2.38
  -4   5   0   44.44    2.35
   4   5   0   41.92    2.43
   5  -5   0   14.71    1.85
   5  -5   0   12.26    1.51
  -5  -5   0   10.27    1.47
   5   5   0   13.13    1.69
   5   5   0   11.98    1.70
  -5   5   0   14.28    1.68
  -5   5   0   12.37    1.44
   6  -5   0   61.83    3.11
  -6  -5   0   57.96    2.96
   6  -5   0   56.77    2.99
   6   5   0   61.99    3.21
  -6   5   0   59.92    3.02
   6   5   0   59.56    3.29
  -6   5   0   63.17    2.86
   7  -5   0  113.46    4.43
   7  -5   0  111.03    4.54
  -7  -5   0  109.86    4.48
   7   5   0  110.95    4.68
  -7   5   0  110.76    4.22
   7   5   0  111.64    4.60
  -7   5   0  124.45    4.43
  -8  -5   0   32.20    3.00
   8  -5   0   33.68    2.91
   8  -5   0   37.27    2.98
   8   5   0   36.94    3.23
   8   5   0   35.50    3.24
  -8   5   0   40.42    2.97
  -8   5   0   36.66    2.73
  -9  -5   0   30.52    3.18
   9  -5   0   26.36    3.01
  -9   5   0   28.09    3.01
   9   5   0   31.56    3.44
   9   5   0   27.93    3.29
  10  -5   0   78.17    4.61
 -10  -5   0   75.75    4.80
  10   5   0   82.35    5.06
 -10   5   0   77.10    4.58
 -11  -5   0   14.00    2.93
  11  -5   0   17.97    3.05
  11   5   0   17.44    3.16
 -11   5   0   13.62    2.76
  12  -5   0   26.75    3.59
 -12   5   0   28.04    3.65
  12   5   0   21.52    3.74
   0  -6   0  487.50   10.03
   0   6   0  480.97   10.34
   0   6   0  479.83   10.54
  -1  -6   0    2.55    0.47
   1  -6   0    1.23    0.65
  -1  -6   0    1.65    0.74
   1   6   0    1.62    0.76
  -1   6   0    1.91    0.83
   1   6   0    1.99    0.89
  -1   6   0    2.46    0.91
  -2  -6   0  232.33    5.66
  -2  -6   0  233.65    5.20
   2  -6   0  232.18    5.86
   2  -6   0  238.51    5.51
  -2   6   0  225.48    4.88
   2   6   0  234.60    5.36
   2   6   0  229.17    6.08
  -2   6   0  231.50    6.00
   3  -6   0    3.03    1.00
   3  -6   0    2.61    0.85
  -3  -6   0    3.17    0.76
   3   6   0    5.63    0.79
   3   6   0    4.11    1.16
  -3   6   0    3.61    0.73
   3   6   0    3.05    1.02
  -3   6   0    4.69    1.11
   4  -6   0  261.71    6.80
   4  -6   0  269.30    6.53
  -4  -6   0  257.94    6.45
   4   6   0  255.73    7.03
  -4   6   0  265.33    6.99
   4   6   0  267.20    6.81
   4   6   0  267.83    5.67
  -4   6   0  263.19    6.18
   5  -6   0    9.39    1.43
   5  -6   0   10.29    1.59
  -5  -6   0   10.38    1.46
   5   6   0    7.01    1.57
  -5   6   0    8.06    1.49
  -5   6   0   10.66    1.29
   5   6   0    9.69    1.54
   6  -6   0   75.80    3.41
  -6  -6   0   81.80    3.50
   6  -6   0   75.49    3.54
   6   6   0   76.57    3.77
  -6   6   0   74.82    3.51
  -6   6   0   72.63    3.12
   6   6   0   77.89    3.66
  -7  -6   0    7.11    1.63
   7  -6   0    7.75    1.69
   7  -6   0    8.36    1.63
   7   6   0    6.97    1.77
  -7   6   0    7.22    1.61
   7   6   0    8.93    1.81
  -7   6   0    6.21    1.44
   8  -6   0  139.78    5.25
  -8  -6   0  135.99    5.40
   8   6   0  141.79    5.57
  -8   6   0  126.85    5.00
  -8   6   0  134.72    5.03
   8   6   0  138.97    5.63
   9  -6   0   20.69    2.57
  -9  -6   0   23.67    3.02
   9   6   0   16.01    2.65
   9   6   0   22.68    2.96
  -9   6   0   19.25    2.50
  10  -6   0   47.06    3.88
 -10  -6   0   34.09    3.91
 -10   6   0   33.43    3.49
  10   6   0   43.98    4.26
  11  -6   0    7.50    2.35
 -11  -6   0    5.07    2.41
 -11   6   0    3.78    2.16
  11   6   0    5.14    2.33
  12  -6   0   11.31    3.18
 -12   6   0   16.84    3.13
   0  -7   0   -0.58    0.60
   0   7   0   -0.70    0.76
   0   7   0    0.43    0.82
   1  -7   0   16.34    1.38
  -1  -7   0   16.96    1.45
  -1  -7   0   16.66    0.89
  -1   7   0   15.57    1.64
   1   7   0   16.80    1.71
   1   7   0   15.55    1.48
  -1   7   0   16.07    1.63
  -2  -7   0   -0.22    0.47
   2  -7   0    0.50    0.80
  -2  -7   0   -0.13    0.77
   2  -7   0    0.59    0.67
  -2   7   0    0.67    0.43
   2   7   0    2.04    1.01
  -2   7   0    0.00    0.81
   2   7   0    0.42    0.68
  -3  -7   0   13.56    1.24
   3  -7   0   13.26    1.66
   3  -7   0   12.48    1.42
   3   7   0   14.90    1.21
   3   7   0   13.44    1.80
  -3   7   0   14.51    1.75
   3   7   0   13.07    1.58
  -3   7   0   12.35    1.09
   4  -7   0   -0.52    0.83
  -4  -7   0   -0.20    0.70
   4  -7   0   -0.09    0.79
  -4   7   0   -0.86    0.85
   4   7   0    0.28    0.53
   4   7   0    0.35    1.00
   4   7   0   -1.19    0.88
  -4   7   0   -0.55    0.61
   5  -7   0    4.94    1.35
   5  -7   0    6.58    1.27
  -5  -7   0    4.16    1.21
  -5   7   0    5.15    1.39
  -5   7   0    6.18    1.09
   5   7   0    4.94    1.34
   5   7   0    3.69    1.42
   6  -7   0   10.79    1.84
  -6  -7   0    8.69    1.52
   6  -7   0   11.28    1.66
   6   7   0    9.85    1.87
  -6   7   0    8.13    1.58
   6   7   0   10.83    1.82
  -6   7   0    9.06    1.40
   7  -7   0    0.45    1.31
  -7  -7   0    1.72    1.34
   7  -7   0    4.70    1.46
   7   7   0    1.53    1.34
   7   7   0    5.07    1.66
  -7   7   0    3.14    1.21
  -7   7   0    1.72    1.35
  -8  -7   0    4.21    1.69
   8  -7   0    3.05    1.53
   8   7   0    0.28    1.59
  -8   7   0    2.97    1.46
  -8   7   0    4.62    1.52
   8   7   0    2.64    1.73
  -9  -7   0    1.51    1.67
   9  -7   0    2.96    1.74
   9   7   0   -0.22    1.78
  -9   7   0    2.13    1.55
   9   7   0   -1.29    1.91
  10  -7   0    0.50    1.89
 -10  -7   0   -0.23    1.85
  10   7   0   -3.80    1.82
 -10   7   0    2.38    1.82
  11  -7   0    5.56    2.19
 -11  -7   0   -1.12    1.97
 -11   7   0    0.55    2.07
  11   7   0    5.17    2.39
  12  -7   0    6.34    2.71
 -12   7   0    5.37    3.81
   0  -8   0  294.83    6.90
   0   8   0  286.77    7.24
   0   8   0  303.44    7.51
  -1  -8   0   15.85    0.85
   1  -8   0   13.99    1.43
  -1  -8   0   13.88    1.42
   1   8   0   10.33    1.48
  -1   8   0   12.88    1.61
  -1   8   0   13.78    1.69
   1   8   0   12.75    1.48
   2  -8   0   15.14    1.47
  -2  -8   0   16.21    1.09
   2  -8   0   15.19    1.71
  -2  -8   0   17.42    1.67
   2   8   0   16.65    1.47
  -2   8   0   13.66    1.73
   2   8   0   14.11    1.82
   3  -8   0    3.78    1.16
  -3  -8   0    2.69    0.74
   3  -8   0    2.16    0.90
  -3  -8   0    2.49    1.02
  -3   8   0    3.62    0.67
   3   8   0    2.96    1.21
   3   8   0    2.74    0.78
  -3   8   0    2.91    1.13
   4  -8   0   93.92    3.38
   4  -8   0   88.81    3.68
  -4  -8   0   95.00    3.23
   4   8   0   91.24    2.77
   4   8   0   90.19    3.69
  -4   8   0   99.70    3.94
  -4   8   0   95.82    2.92
   4   8   0   88.99    3.91
   5  -8   0    7.47    1.41
   5  -8   0   10.37    1.69
  -5  -8   0    7.91    1.31
  -5   8   0    8.86    1.22
   5   8   0    7.55    1.56
   5   8   0    6.94    1.62
  -5   8   0    6.91    1.52
  -6  -8   0   18.27    2.15
   6  -8   0   15.30    1.95
   6  -8   0   21.72    2.44
  -6   8   0   20.97    1.87
   6   8   0   24.40    2.73
  -6   8   0   16.45    2.22
   6   8   0   23.80    2.56
   7  -8   0    6.10    1.61
  -7  -8   0    5.44    1.56
   7  -8   0    5.96    1.77
   7   8   0    3.13    1.68
  -7   8   0    3.66    1.52
  -7   8   0    4.06    1.30
   7   8   0    3.34    1.56
   8  -8   0   28.95    2.97
  -8  -8   0   29.34    3.05
   8   8   0   31.68    3.27
   8   8   0   25.29    3.21
  -8   8   0   25.53    2.50
  -8   8   0   30.92    2.90
  -9  -8   0   16.44    2.66
   9  -8   0   12.77    2.33
  -9   8   0   11.22    2.19
   9   8   0    8.61    2.40
   9   8   0   11.53    2.45
  -9   8   0    9.68    1.99
 -10  -8   0    4.02    2.07
  10  -8   0    0.53    1.83
 -10   8   0    2.77    2.29
  10   8   0    4.43    2.29
 -11  -8   0    3.64    2.27
  11  -8   0    8.57    2.45
  11   8   0    7.26    2.65
   0  -9   0   -0.29    0.74
   0   9   0   -0.39    0.81
   0   9   0    0.42    0.95
   1  -9   0  519.34   11.13
  -1  -9   0  512.74   11.22
   1   9   0  513.57   11.43
   1   9   0  513.97   11.98
  -1   9   0  507.23   11.75
  -1   9   0  510.75   11.88
  -2  -9   0    0.23    0.51
  -2  -9   0    0.59    0.88
   2  -9   0    0.62    0.95
   2  -9   0    0.17    0.78
  -2   9   0   -1.68    0.82
   2   9   0    0.41    1.02
   2   9   0   -0.38    0.75
  -3  -9   0  403.47    8.71
   3  -9   0  388.27    9.67
   3  -9   0  393.54    9.10
  -3  -9   0  399.07    9.36
  -3   9   0  386.39    8.16
   3   9   0  394.53    8.89
  -3   9   0  409.96   10.02
   3   9   0  393.52   10.01
  -4  -9   0    0.35    0.72
   4  -9   0   -0.19    0.89
   4  -9   0    0.98    1.06
  -4  -9   0   -1.37    0.94
  -4   9   0    1.62    1.08
  -4   9   0    0.67    0.64
   4   9   0    0.33    1.15
   4   9   0   -0.49    0.64
   5  -9   0  243.61    7.11
  -5  -9   0  244.54    6.52
   5  -9   0  251.65    6.73
  -5   9   0  238.96    6.05
   5   9   0  254.21    7.16
  -5   9   0  238.06    7.34
   5   9   0  235.55    7.42
   6  -9   0    4.82    1.40
  -6  -9   0    4.42    1.35
   6  -9   0    5.43    1.58
   6   9   0    7.23    1.81
   6   9   0    4.90    1.67
  -6   9   0    3.60    1.51
  -6   9   0    4.94    1.16
   7  -9   0  201.24    6.86
   7  -9   0  201.25    6.46
  -7  -9   0  208.69    6.52
   7   9   0  209.49    7.26
  -7   9   0  210.17    7.01
   7   9   0  194.88    6.80
  -7   9   0  205.31    6.47
  -8  -9   0    0.69    1.51
   8  -9   0   -1.60    1.48
  -8   9   0    0.95    1.48
   8   9   0    1.56    1.81
   8   9   0    0.88    1.65
  -9  -9   0  102.01    5.12
   9  -9   0  102.25    4.96
   9   9   0   96.55    5.46
  -9   9   0  101.65    5.06
   9   9   0  105.69    5.42
 -10  -9   0   -1.82    1.80
  10  -9   0    5.39    2.11
  10   9   0    4.04    2.17
 -11  -9   0   55.79    4.71
  11  -9   0   55.39    4.77
  11   9   0   55.42    4.97
   0 -10   0  139.81    4.24
   0  10   0  141.28    4.64
   0  10   0  136.12    4.82
  -1 -10   0    1.27    0.92
   1 -10   0    0.35    0.83
  -1  10   0    0.66    1.02
   1  10   0    1.28    1.11
   1  10   0    1.65    0.94
  -1  10   0   -0.61    0.91
   2 -10   0  141.27    4.88
   2 -10   0  139.71    4.30
  -2 -10   0  141.36    3.54
  -2 -10   0  141.86    4.47
   2  10   0  136.04    5.01
   2  10   0  137.42    4.35
  -2  10   0  138.82    4.88
  -3 -10   0   23.33    2.15
  -3 -10   0   26.89    1.58
   3 -10   0   26.30    1.99
   3 -10   0   28.19    2.37
   3  10   0   26.84    2.51
  -3  10   0   25.12    2.36
   3  10   0   26.96    1.87
   4 -10   0  160.26    4.94
  -4 -10   0  160.29    4.57
   4 -10   0  157.22    5.40
  -4 -10   0  155.70    5.16
  -4  10   0  162.59    5.66
   4  10   0  154.30    5.69
  -5 -10   0   -0.66    1.09
   5 -10   0   -0.80    1.10
  -5 -10   0   -0.92    0.83
   5 -10   0    0.73    1.03
   5  10   0    1.50    1.38
  -5  10   0   -0.90    1.13
   6 -10   0   40.68    2.81
  -6 -10   0   33.43    2.59
   6 -10   0   33.39    2.94
  -6  10   0   40.24    3.15
   6  10   0   37.53    3.41
   6  10   0   38.71    3.14
   7 -10   0   42.20    3.21
  -7 -10   0   44.45    3.13
   7 -10   0   46.44    3.59
   7  10   0   42.37    3.48
  -7  10   0   42.59    3.43
   7  10   0   45.40    3.74
  -8 -10   0   62.58    3.93
   8 -10   0   58.73    3.81
   8  10   0   61.94    4.20
  -8  10   0   54.65    4.01
   8  10   0   61.64    4.44
  -9 -10   0    7.56    2.14
   9 -10   0    0.89    1.78
  -9  10   0    4.65    2.00
   9  10   0    0.22    2.00
   9  10   0    2.44    2.06
 -10 -10   0    9.69    2.61
  10 -10   0   13.19    2.68
  10  10   0   14.63    3.04
 -11 -10   0   35.63    4.36
   0 -11   0    0.41    0.91
   0  11   0   -0.04    1.06
   0  11   0   -0.09    0.95
  -1 -11   0    2.91    1.08
   1 -11   0    4.58    1.13
  -1  11   0    2.59    1.17
  -1  11   0    2.34    1.24
   1  11   0    4.36    1.39
   1  11   0    3.59    1.11
   2 -11   0   10.75    1.46
   2 -11   0    9.90    1.73
  -2 -11   0   10.66    1.00
  -2 -11   0   10.32    1.48
   2  11   0   11.28    1.54
   2  11   0    8.57    1.66
  -2  11   0   10.84    1.77
  -3 -11   0    2.30    1.14
   3 -11   0    2.14    1.04
  -3 -11   0    1.35    0.74
   3 -11   0    2.47    1.29
   3  11   0    1.12    0.93
   3  11   0    2.87    1.40
  -3  11   0    0.31    1.14
  -4 -11   0    3.05    0.94
   4 -11   0    1.60    1.13
   4 -11   0    2.42    1.31
  -4 -11   0    4.52    1.44
  -4  11   0    2.82    1.33
   4  11   0    2.69    1.49
  -5 -11   0    1.20    1.03
   5 -11   0    3.08    1.45
   5 -11   0    3.53    1.27
  -5 -11   0    0.93    1.30
  -5  11   0    1.56    1.44
   5  11   0    2.00    1.57
   6 -11   0   18.33    2.25
  -6 -11   0   15.19    2.32
  -6 -11   0   22.39    2.28
   6 -11   0   22.67    2.82
   6  11   0   19.38    2.76
  -6  11   0   21.62    2.71
  -7 -11   0   12.01    2.03
   7 -11   0   11.75    2.30
   7 -11   0   10.64    1.98
  -7  11   0   14.13    2.40
   7  11   0    9.00    2.22
   7  11   0   11.08    2.22
   8 -11   0   18.34    2.61
  -8 -11   0   12.80    2.25
   8  11   0   17.68    2.98
   8  11   0   16.56    2.74
  -8  11   0   19.89    2.88
  -9 -11   0    3.71    1.95
   9 -11   0    4.79    1.97
  -9  11   0    4.07    1.94
   9  11   0    1.93    2.20
   9  11   0    2.46    2.18
  10 -11   0   18.23    3.07
 -10 -11   0   25.98    3.34
  10  11   0   28.47    3.73
 -11 -11   0    2.66    2.42
   0 -12   0    4.58    1.20
   0  12   0    4.79    1.42
   0  12   0    5.77    1.63
  -1 -12   0    5.16    1.30
   1 -12   0    5.37    1.26
   1  12   0    5.85    1.38
  -1  12   0    4.79    1.54
  -1  12   0    4.56    1.42
   1  12   0    6.16    1.62
   2 -12   0    5.43    1.57
   2 -12   0    6.45    1.35
  -2 -12   0    6.28    1.38
   2  12   0    7.52    1.84
   2  12   0    5.42    1.33
  -2  12   0    5.20    1.56
  -3 -12   0   15.14    2.00
   3 -12   0   14.99    1.78
   3 -12   0   15.24    2.27
   3  12   0   13.68    2.22
   3  12   0   15.31    1.85
  -3  12   0   15.48    2.16
   4 -12   0   12.32    2.06
   4 -12   0   13.11    1.76
  -4 -12   0   10.91    1.87
   4  12   0   14.82    2.36
  -4  12   0   11.81    2.06
   5 -12   0    1.32    1.36
   5 -12   0    1.87    1.24
  -5 -12   0   -0.48    0.94
  -5 -12   0   -0.79    1.21
  -5  12   0   -0.05    1.30
   5  12   0   -0.77    1.41
   6 -12   0   15.81    2.16
  -6 -12   0   20.25    2.50
  -6 -12   0   14.21    1.93
   6 -12   0   19.17    2.80
   6  12   0   14.07    2.63
  -6  12   0   17.82    2.64
   7 -12   0   19.27    3.07
  -7 -12   0   14.20    2.15
   7 -12   0   14.83    2.19
  -7 -12   0   18.11    2.62
   7  12   0   14.26    2.66
  -7  12   0   15.73    2.63
   8 -12   0    3.17    1.73
  -8 -12   0    2.27    1.93
  -8 -12   0    0.24    1.65
   8  12   0   -0.81    1.84
  -8  12   0   -1.57    1.58
   9 -12   0    7.61    2.46
  -9 -12   0    5.83    2.07
   9  12   0    6.34    2.50
  -9  12   0   10.48    2.49
   9  12   0    3.96    2.40
 -10 -12   0    6.13    2.46
  10  12   0    4.49    2.41
   0 -13   0    1.73    1.06
   0  13   0   -0.02    1.25
   0  13   0   -0.66    1.07
   1 -13   0   40.53    2.51
  -1 -13   0   34.82    2.56
   1  13   0   37.67    3.10
  -1  13   0   37.07    3.05
  -1  13   0   37.73    2.97
   1  13   0   36.97    2.76
  -2 -13   0    0.91    1.16
   2 -13   0    1.94    1.37
   2 -13   0    0.76    1.06
   2  13   0   -0.05    1.29
   2  13   0    0.47    1.09
  -2  13   0    1.74    1.36
   3 -13   0   26.88    2.34
   3 -13   0   26.49    2.79
  -3 -13   0   34.40    2.68
  -3  13   0   30.73    3.00
   3  13   0   32.81    2.46
   3  13   0   32.04    3.09
   4 -13   0   30.61    3.01
  -4 -13   0   30.77    2.80
   4 -13   0   33.74    2.61
   4  13   0   27.37    3.14
  -4  13   0   21.85    2.85
  -5 -13   0   62.22    3.70
   5 -13   0   50.86    3.19
   5 -13   0   52.70    3.76
  -5  13   0   48.92    3.86
   5  13   0   61.80    4.24
   6 -13   0   12.18    2.37
   6 -13   0   11.11    1.98
  -6 -13   0    7.65    1.96
  -6  13   0   14.24    2.49
   6  13   0   11.24    2.53
  -7 -13   0    7.38    2.18
   7 -13   0    5.38    1.82
  -7  13   0    7.45    2.16
   7  13   0    9.31    2.51
   8 -13   0   23.40    2.93
  -8 -13   0   24.19    3.18
   8  13   0   24.25    3.58
  -8  13   0   24.97    3.32
  -9 -13   0    9.39    2.69
   9 -13   0   16.87    3.53
   9  13   0   14.33    3.07
  -9  13   0   18.31    3.11
 -10  13   0   37.35    4.23
  10  13   0   35.50    6.72
   0 -14   0   86.13    3.75
   0  14   0   87.70    4.25
   0  14   0   79.06    4.35
   1 -14   0    6.83    1.43
  -1 -14   0    6.64    1.55
   1  14   0    6.66    1.81
   1  14   0    5.87    1.56
  -1  14   0    7.75    1.82
  -1  14   0    5.01    1.75
   2 -14   0   25.02    2.92
   2 -14   0   21.17    2.23
  -2 -14   0   26.88    2.57
   2  14   0   25.13    2.95
   2  14   0   23.24    2.46
  -2  14   0   21.83    2.81
  -3 -14   0    3.23    1.50
   3 -14   0    3.58    1.31
   3 -14   0    1.97    1.50
   3  14   0    1.46    1.66
  -3  14   0    1.49    1.56
   4 -14   0   38.38    2.92
   4 -14   0   38.95    3.46
  -4 -14   0   42.34    3.22
   4  14   0   45.50    3.82
  -4  14   0   45.81    3.74
  -5 -14   0   35.56    3.27
   5 -14   0   47.44    3.74
   5 -14   0   41.37    3.13
   5  14   0   36.22    3.73
  -5  14   0   49.52    3.82
   6 -14   0   19.71    2.85
   6 -14   0   21.84    2.59
  -6 -14   0   18.54    2.59
  -6  14   0   16.45    2.77
   6  14   0   15.64    2.81
  -7 -14   0    8.50    2.27
   7 -14   0   14.81    2.42
   7  14   0   12.79    2.90
  -7  14   0   10.87    2.56
   8 -14   0   12.27    2.40
  -8 -14   0   15.76    2.71
  -8  14   0    7.29    2.47
   8  14   0   14.10    3.09
  -9 -14   0   29.37    3.74
   9  14   0   36.40    4.62
  -9  14   0   38.72    4.21
  10  14   0   12.26    3.92
 -10  14   0    7.14    2.64
   0 -15   0   -0.47    1.08
   0  15   0    0.50    1.23
   0  15   0   -0.67    1.33
  -1 -15   0  134.05    5.10
   1 -15   0  140.45    5.05
   1  15   0  140.57    6.08
  -1  15   0  149.98    6.16
   1  15   0  143.52    5.53
  -1  15   0  137.26    5.75
  -2 -15   0    6.86    1.65
   2 -15   0    3.45    1.79
   2 -15   0    2.64    1.35
   2  15   0    2.75    1.46
   2  15   0    1.95    1.71
  -2  15   0    2.26    1.63
   3 -15   0  149.84    6.15
   3 -15   0  150.61    5.33
  -3 -15   0  156.89    5.65
   3  15   0  158.97    6.57
  -3  15   0  146.18    6.26
   4 -15   0    2.10    1.38
  -4 -15   0   -0.56    1.41
   4 -15   0    1.64    1.67
   4  15   0    3.94    1.86
  -4  15   0   -1.27    1.54
  -5 -15   0  113.44    5.25
   5 -15   0  116.36    4.92
   5 -15   0  111.75    5.60
  -5  15   0  131.44    6.08
   5  15   0  118.44    6.03
   6 -15   0   10.33    2.46
   6 -15   0   12.81    2.20
  -6 -15   0    7.75    2.11
  -6  15   0   11.44    2.57
   6  15   0    6.76    2.41
  -7 -15   0   95.88    5.21
   7 -15   0   91.62    4.86
  -7  15   0   80.23    5.38
   7  15   0   99.03    5.99
  -8 -15   0    2.33    2.17
  -8  15   0   -0.30    2.23
   8  15   0    4.28    2.69
  -9  15   0   42.30    4.56
   9  15   0   39.75    4.96
   0 -16   0   39.31    2.98
   0  16   0   41.53    3.75
   0  16   0   41.96    3.43
  -1 -16   0   11.69    2.00
   1 -16   0   12.66    2.01
   1  16   0   11.18    2.13
  -1  16   0   14.43    2.65
   1  16   0   10.39    2.43
  -1  16   0   13.88    2.37
   2 -16   0   13.69    1.99
  -2 -16   0   13.91    2.14
   2 -16   0   10.94    2.37
   2  16   0    9.59    2.44
   2  16   0    9.82    1.96
  -2  16   0   11.09    2.30
  -3 -16   0    2.77    1.64
   3 -16   0    0.23    1.78
   3 -16   0   -1.33    1.19
   3  16   0    1.44    1.78
  -3  16   0    1.76    1.72
   4 -16   0   22.11    3.29
  -4 -16   0   23.29    2.82
   4 -16   0   23.99    2.79
   4  16   0   22.40    3.27
  -4  16   0   23.87    3.39
   5 -16   0    4.44    1.72
  -5 -16   0    4.66    1.87
   5 -16   0    4.76    2.06
   5  16   0    2.27    2.15
  -5  16   0    1.01    1.71
   6 -16   0    9.01    2.11
  -6 -16   0    6.62    2.20
   6 -16   0   10.47    2.52
  -6  16   0    6.52    2.29
   6  16   0    6.16    2.56
   7 -16   0    2.72    1.99
  -7 -16   0   -1.89    1.88
  -7  16   0    1.07    1.94
   7  16   0    1.92    2.40
  -8 -16   0    9.86    2.74
   8  16   0    7.36    2.74
  -8  16   0   14.35    2.97
   9  16   0    2.36    2.86
   0 -17   0   -0.08    1.31
   0  17   0    1.53    1.81
   0  17   0   -1.05    1.38
   1 -17   0   11.58    2.08
  -1 -17   0   12.00    2.10
   1  17   0   14.66    2.45
   1  17   0   11.37    2.45
  -1  17   0   15.54    2.82
  -1  17   0   12.11    2.46
   2 -17   0    0.58    1.75
  -2 -17   0   -0.22    1.37
   2 -17   0   -0.61    1.29
  -2  17   0    0.69    1.76
   2  17   0   -0.08    1.46
   2  17   0   -0.11    1.67
   3 -17   0   13.72    2.57
   3 -17   0   15.53    2.30
  -3 -17   0   15.66    2.39
  -3  17   0   15.82    2.78
   3  17   0   13.64    2.75
  -4 -17   0    2.55    1.70
   4 -17   0   -1.09    1.32
   4 -17   0   -0.11    1.76
  -4  17   0    0.85    1.86
   4  17   0    1.17    1.97
  -5 -17   0   10.42    2.34
   5 -17   0   11.42    2.71
   5 -17   0   13.11    2.33
  -5  17   0   11.85    2.59
   5  17   0   11.27    2.88
   6 -17   0    0.25    1.63
  -6 -17   0    1.82    1.89
   6 -17   0    2.07    2.24
   6  17   0   -0.38    2.13
  -6  17   0    2.61    2.14
  -7 -17   0    6.14    2.56
   7  17   0    6.83    2.93
  -7  17   0    8.31    2.79
   8  17   0    3.09    2.68
  -8  17   0    4.27    3.08
   0 -18   0  130.03    5.35
   0  18   0  114.98    6.18
   0  18   0  123.72    5.93
   1 -18   0   -0.72    1.36
  -1 -18   0   -0.43    1.39
   1  18   0    0.55    1.64
  -1  18   0   -0.44    1.73
  -1  18   0    0.41    1.74
   1  18   0   -1.92    1.68
   2 -18   0  118.47    6.04
  -2 -18   0  119.42    5.33
   2 -18   0  115.41    5.04
   2  18   0  116.67    6.36
  -2  18   0  117.99    6.11
  -3 -18   0   -2.40    1.43
   3 -18   0    1.24    1.88
   3 -18   0    0.18    1.55
  -3  18   0    2.09    1.99
   3  18   0   -0.72    1.91
  -4 -18   0  127.04    5.88
   4 -18   0  136.96    6.65
   4 -18   0  134.61    5.53
   4  18   0  126.62    6.70
  -4  18   0  127.37    6.64
   5 -18   0    2.17    2.18
  -5 -18   0    1.28    1.85
   5 -18   0    0.43    1.71
   5  18   0   -1.47    2.00
  -5  18   0    0.92    2.09
  -6 -18   0   73.30    5.08
  -6  18   0   72.39    5.60
   6  18   0   69.88    5.56
  -7 -18   0    5.87    2.76
   7  18   0   -2.28    2.28
  -7  18   0   -1.10    2.35
   0 -19   0   -0.62    1.36
   0  19   0   -0.07    1.75
   0  19   0   -1.00    1.92
  -1 -19   0   63.75    4.09
   1 -19   0   61.64    4.87
   1 -19   0   63.84    4.03
  -1  19   0   66.47    4.90
   1  19   0   64.96    5.05
   1  19   0   66.29    4.54
  -2 -19   0    1.30    1.67
   2 -19   0   -1.03    1.81
   2 -19   0    0.17    1.50
   2  19   0    2.05    2.04
  -2  19   0    0.30    1.97
   3 -19   0   55.05    4.73
  -3 -19   0   60.14    4.30
   3 -19   0   53.15    3.86
  -3  19   0   56.37    4.94
   3  19   0   67.23    5.28
   4 -19   0    7.00    2.02
  -4 -19   0    8.24    2.32
   4 -19   0    4.62    2.41
   4  19   0    4.96    2.46
  -4  19   0    4.10    2.40
   5 -19   0   58.99    6.56
   5 -19   0   66.67    5.35
  -5 -19   0   69.49    4.83
   5  19   0   73.97    5.63
  -5  19   0   68.91    5.46
  -6 -19   0   13.37    2.80
  -6  19   0   10.18    3.08
   6  19   0    7.53    2.91
   0 -20   0    1.67    1.74
   0  20   0    1.01    2.01
   0  20   0   -1.73    1.85
   1 -20   0    1.14    2.16
   1 -20   0    1.34    1.72
  -1 -20   0    2.23    1.78
   1  20   0    0.38    1.96
   1  20   0    4.77    2.53
  -1  20   0    0.62    2.08
   2 -20   0   -0.91    1.93
   2 -20   0   -0.55    1.56
  -2 -20   0    2.64    1.81
   2  20   0   -2.11    2.03
  -2  20   0   -1.35    2.04
  -3 -20   0    7.98    2.31
   3 -20   0    5.68    2.05
   3 -20   0    3.59    2.34
   3  20   0    5.08    2.65
  -3  20   0    6.19    2.56
  -4 -20   0    1.98    1.99
   4 -20   0    2.55    1.83
   4 -20   0    2.09    2.30
   4  20   0    1.95    2.25
  -4  20   0    2.33    2.41
  -5 -20   0    3.36    2.22
   5 -20   0    2.46    2.46
  -5  20   0    5.88    3.97
   5  20   0    5.29    2.86
   0 -21   0   -0.73    1.78
   0  21   0   -1.14    2.03
   0  21   0   -0.40    2.00
   1 -21   0    0.49    2.17
  -1 -21   0    2.32    1.93
   1 -21   0   -0.47    1.62
  -1  21   0    1.72    2.22
   1  21   0   -0.80    2.20
   2 -21   0    1.20    2.01
   2 -21   0    0.89    1.86
  -2 -21   0    1.62    1.90
  -2  21   0    2.72    2.37
   2  21   0   -3.30    2.00
   3 -21   0    1.23    1.90
  -3 -21   0   -1.04    1.81
   3 -21   0    0.64    2.14
   3  21   0    3.84    2.72
  -3  21   0    2.65    2.48
   4 -21   0    6.66    2.84
  -4 -21   0    2.51    2.16
   5 -21   0   -2.62    2.62
   0 -22   0    2.81    2.05
   0  22   0   -2.46    2.54
   0  22   0    0.01    2.11
  -1 -22   0    4.56    2.20
   1 -22   0    3.07    2.06
   1 -22   0    1.94    2.41
  -1  22   0    0.95    2.26
  -2 -22   0   13.16    2.58
   2 -22   0    9.77    2.45
   2 -22   0   10.72    3.15
  -2  22   0    8.47    3.00
   1 -23   0    9.65    3.88
  12   0  -1    0.59    2.42
 -12   0   1    1.17    2.22
  11   0  -1    3.44    2.11
 -11   0   1    0.41    2.01
 -10   0   1    0.40    1.74
  10   0  -1    0.37    1.75
  -9   0   1    9.98    2.06
   9   0  -1   12.62    2.22
   8   0  -1    2.65    1.30
   8   0  -1   -1.74    1.26
  -8   0   1    1.63    1.42
  -7   0   1    4.45    1.40
   7   0  -1    5.09    1.47
   7   0  -1    2.63    1.25
  -6   0   1    1.57    1.05
   6   0  -1    0.51    1.10
  -6   0   1    1.31    0.73
   6   0  -1    0.95    1.01
   5   0  -1   17.40    1.79
  -5   0   1   15.89    1.27
  -5   0   1   15.15    1.66
   5   0  -1   16.77    1.68
  -4   0   1    0.80    0.61
   4   0  -1    1.24    0.78
  -4   0   1   -0.80    0.75
   4   0  -1    0.09    0.80
   3   0  -1   35.77    1.64
  -3   0   1   31.82    1.65
   3   0  -1   31.73    1.72
  -3   0   1   31.63    1.39
   2   0  -1   -0.63    0.54
   2   0  -1   -0.57    0.49
  -2   0   1   -0.10    0.53
  -2   0   1   -0.59    0.44
   1   0  -1   18.01    0.77
  -1   0   1   16.60    0.71
   1   0  -1   17.79    0.79
   1   0  -1   16.72    0.61
   0   0   1   -1.39    0.14
   0   0  -1   -1.38    0.11
   1   0   1  104.19    2.31
  -1   0  -1  108.12    2.40
   1   0   1  102.03    2.54
  -1   0  -1  103.36    2.21
   2   0   1   -0.42    0.63
  -2   0  -1   -0.89    0.52
  -2   0  -1   -0.63    0.35
   2   0   1   -0.54    0.55
   3   0   1   15.48    1.38
   3   0   1   15.65    1.56
  -3   0  -1   16.97    1.42
  -3   0  -1   18.23    0.99
  -4   0  -1    0.83    0.82
   4   0   1   -0.58    0.81
  -4   0  -1    0.04    0.53
   4   0   1    0.99    0.81
   5   0   1   83.87    3.33
  -5   0  -1   82.22    2.48
  -5   0  -1   82.78    3.15
   5   0   1   75.69    3.05
   6   0   1    0.72    1.02
  -6   0  -1   -0.18    0.97
  -6   0  -1    1.20    0.71
   6   0   1    1.85    1.13
   7   0   1   22.28    2.31
  -7   0  -1   24.57    2.33
   7   0   1   26.61    2.47
   8   0   1   -0.51    1.25
   8   0   1    2.67    1.40
  -8   0  -1    1.56    1.40
   9   0   1   50.90    3.69
   9   0   1   45.78    3.50
  -9   0  -1   55.46    3.82
  10   0   1    0.83    1.75
 -10   0  -1   -1.14    1.56
 -11   0  -1   25.26    3.43
  11   0   1   30.61    3.49
  12   0   1   -2.06    2.17
 -12   0  -1    0.22    2.15
 -12  -1   1   33.38    3.97
  12  -1  -1   34.58    3.94
 -12   1   1   40.81    4.34
  12   1  -1   25.36    3.60
 -11  -1   1    2.68    2.09
  11  -1  -1   -0.11    2.00
 -11   1   1   -0.28    1.95
  11   1  -1    4.83    2.27
 -10  -1   1   48.27    4.02
  10  -1  -1   41.83    3.86
 -10   1   1   48.78    3.92
  10   1  -1   45.15    3.99
   9  -1  -1   13.54    2.23
  -9  -1   1   10.08    2.15
   9   1  -1    8.18    2.04
  -9   1   1    8.35    2.00
   8  -1  -1   39.92    2.91
   8  -1  -1   38.80    3.11
  -8  -1   1   36.59    3.07
  -8   1   1   40.72    3.12
   8   1  -1   44.59    3.02
   8   1  -1   37.57    3.14
  -7  -1   1   12.46    1.83
   7  -1  -1   15.86    1.99
   7  -1  -1   13.67    1.83
  -7   1   1   13.97    1.84
  -7   1   1   12.09    1.50
   7   1  -1   13.32    1.84
   7   1  -1   10.74    1.77
  -6  -1   1   15.47    1.28
   6  -1  -1   15.95    1.80
   6  -1  -1   12.49    1.65
  -6  -1   1   11.72    1.62
   6   1  -1   16.74    2.06
  -6   1   1   17.60    1.52
   6   1  -1   14.72    1.80
  -6   1   1   14.23    1.72
  -5  -1   1    8.30    1.29
   5  -1  -1    8.92    1.26
  -5  -1   1    7.81    1.04
   5  -1  -1    7.26    1.29
  -5   1   1   10.89    1.36
   5   1  -1    9.29    1.28
  -5   1   1    9.24    1.24
   5   1  -1    9.04    1.40
  -4  -1   1   15.83    1.48
   4  -1  -1   13.82    1.53
  -4  -1   1   13.57    1.07
   4  -1  -1   14.02    1.48
  -4   1   1   17.17    1.54
  -4   1   1   16.35    1.33
   4   1  -1   15.78    1.63
   4   1  -1   15.75    1.47
  -3  -1   1   49.41    1.59
   3  -1  -1   51.32    1.95
  -3  -1   1   51.90    2.06
   3  -1  -1   50.83    2.05
   3   1  -1   52.54    2.14
  -3   1   1   57.48    1.94
   3   1  -1   49.43    1.98
  -3   1   1   50.70    1.98
  -2  -1   1    3.95    0.51
  -2  -1   1    2.91    0.68
   2  -1  -1    3.63    0.69
   2  -1  -1    4.15    0.63
  -2   1   1    3.09    0.63
   2   1  -1    3.95    0.66
  -2   1   1    3.25    0.67
   2   1  -1    4.29    0.76
   1  -1  -1   33.76    1.12
   1  -1  -1   34.12    0.96
  -1  -1   1   34.55    1.02
   1   1  -1   35.45    1.11
   1   1  -1   36.40    1.16
   1   1  -1   34.77    1.08
  -1   1   1   35.16    1.16
   0  -1   1    1.41    0.17
   0  -1  -1    1.64    0.19
   0  -1  -1    1.69    0.25
   0  -1   1    1.26    0.26
   0   1  -1    1.54    0.21
   0   1   1    1.57    0.26
   0   1  -1    1.71    0.29
   0   1   1    1.68    0.25
   1  -1   1   12.29    0.62
   1  -1   1   13.17    0.86
  -1  -1  -1   12.54    0.73
  -1   1  -1   13.35    0.70
  -1   1  -1   13.64    0.74
   1   1   1   11.44    0.73
   1   1   1   11.84    0.85
  -2  -1  -1    0.42    0.56
   2  -1   1    0.28    0.64
   2  -1   1   -0.07    0.53
   2   1   1    0.64    0.59
   2   1   1    0.18    0.65
  -2   1  -1    0.09    0.57
  -2   1  -1    0.38    0.47
   3  -1   1  138.48    3.64
   3  -1   1  144.01    3.98
  -3  -1  -1  144.95    3.02
  -3  -1  -1  139.20    3.74
   3   1   1  140.07    3.73
   3   1   1  137.69    3.97
  -3   1  -1  144.89    3.73
  -3   1  -1  139.69    3.46
   4  -1   1   15.26    1.50
  -4  -1  -1   14.57    0.90
   4  -1   1   14.73    1.62
  -4  -1  -1   17.16    1.58
  -4   1  -1   16.32    1.24
  -4   1  -1   15.93    1.49
   4   1   1   16.83    1.69
   4   1   1   15.16    1.53
   5  -1   1    0.78    0.93
   5  -1   1    0.44    0.88
  -5  -1  -1    0.31    0.88
  -5  -1  -1    0.50    0.51
  -5   1  -1    0.21    0.67
  -5   1  -1    1.04    0.88
   5   1   1    0.24    0.92
   5   1   1   -1.34    0.85
   6  -1   1    8.79    1.50
  -6  -1  -1    7.19    0.97
   6  -1   1    6.51    1.43
  -6  -1  -1    6.87    1.38
  -6   1  -1    8.12    1.08
   6   1   1    9.87    1.54
  -6   1  -1    6.65    1.36
   6   1   1    9.34    1.62
   7  -1   1   42.45    2.83
   7  -1   1   34.60    2.62
  -7  -1  -1   36.78    2.71
  -7   1  -1   43.56    2.81
   7   1   1   37.37    2.84
   7   1   1   34.72    2.68
  -8  -1  -1   21.94    2.58
   8  -1   1   28.36    2.70
   8  -1   1   22.69    2.77
   8   1   1   23.60    2.66
   8   1   1   30.52    2.86
  -8   1  -1   25.01    2.73
   9  -1   1   35.11    3.19
   9  -1   1   29.39    3.12
  -9  -1  -1   33.74    3.33
  -9   1  -1   29.82    3.17
   9   1   1   30.29    3.23
   9   1   1   22.85    3.18
 -10  -1  -1   36.82    3.72
  10  -1   1   29.21    3.38
  10   1   1   35.05    3.60
 -10   1  -1   36.71    3.57
  11  -1   1    7.45    2.35
 -11  -1  -1   11.37    2.66
 -11   1  -1    9.55    2.51
  11   1   1    7.94    2.49
 -12  -1  -1   14.36    3.14
  12  -1   1   18.67    3.24
  12   1   1   14.83    3.07
 -12   1  -1   18.96    3.26
 -12  -2   1   15.81    3.08
  12   2  -1   13.40    3.11
 -12   2   1   10.94    2.76
 -11  -2   1   64.56    4.74
  11  -2  -1   59.22    4.70
 -11   2   1   65.37    4.73
  11   2  -1   62.14    4.78
  10  -2  -1   32.43    3.58
 -10  -2   1   29.84    3.59
 -10   2   1   36.24    3.59
  10   2  -1   27.66    3.30
  -9  -2   1   87.06    4.64
   9  -2  -1   94.80    4.69
  -9   2   1   92.95    4.58
   9   2  -1   96.04    4.78
  -8  -2   1   23.50    2.72
   8  -2  -1   25.02    2.72
   8  -2  -1   22.16    2.60
   8   2  -1   24.18    2.69
   8   2  -1   17.25    2.40
  -8   2   1   24.83    2.68
   7  -2  -1   41.95    2.80
   7  -2  -1   45.03    2.70
  -7  -2   1   44.25    2.85
  -7   2   1   44.56    2.77
  -7   2   1   43.01    2.41
   7   2  -1   46.55    2.86
   7   2  -1   47.29    2.97
   6  -2  -1   93.68    3.55
  -6  -2   1   92.62    2.69
   6  -2  -1   92.89    3.67
  -6  -2   1   92.06    3.69
   6   2  -1   95.25    3.79
  -6   2   1   91.06    3.56
  -6   2   1   89.71    3.24
   6   2  -1   94.98    3.64
  -5  -2   1  122.58    3.11
   5  -2  -1  119.96    3.82
   5  -2  -1  118.81    3.95
  -5  -2   1  115.22    3.89
  -5   2   1  128.98    3.76
  -5   2   1  122.29    3.87
   5   2  -1  122.24    3.94
   5   2  -1  122.27    4.10
  -4  -2   1  218.37    5.70
  -4  -2   1  236.95    5.00
   4  -2  -1  231.94    5.78
   4  -2  -1  229.11    5.69
   4   2  -1  235.00    5.77
  -4   2   1  226.44    5.64
  -4   2   1  241.45    5.66
   4   2  -1  226.65    5.85
  -3  -2   1   64.48    2.30
  -3  -2   1   68.82    1.82
   3  -2  -1   67.29    2.29
   3  -2  -1   63.30    2.33
   3   2  -1   66.40    2.37
   3   2  -1   67.80    2.47
  -3   2   1   67.44    2.33
  -3   2   1   65.84    2.25
   2  -2  -1    8.31    0.93
  -2  -2   1    8.23    0.86
  -2  -2   1    9.27    0.72
   2  -2  -1    8.84    1.03
  -2   2   1    8.18    1.07
   2   2  -1    9.96    1.03
  -2   2   1    6.90    0.91
   2   2  -1    7.40    0.89
   1  -2  -1  264.19    5.44
   1  -2  -1  254.01    5.38
   1   2  -1  267.49    5.38
  -1   2   1  266.05    5.61
  -1   2   1  271.89    5.23
   1   2  -1  267.19    5.47
   1   2  -1  254.85    5.36
   1   2  -1  264.26    5.56
   0  -2  -1  406.60    7.87
   0  -2  -1  416.97    8.16
   0  -2   1  421.59    8.04
   0   2  -1  425.27    8.34
   0   2   1  418.62    8.23
   0   2  -1  408.71    7.95
   0   2  -1  419.55    8.28
   0   2   1  416.57    8.28
   1  -2   1   10.64    0.91
  -1  -2  -1   11.79    0.73
   1  -2   1   12.45    0.71
  -1   2  -1   11.96    0.92
   1   2   1   10.94    0.56
   1   2   1   11.86    0.87
   1   2   1   10.94    0.95
  -1   2  -1   10.81    0.69
   2  -2   1   21.64    1.19
   2  -2   1   22.67    1.41
  -2  -2  -1   24.48    1.31
   2   2   1   24.66    1.36
  -2   2  -1   22.49    1.21
   2   2   1   24.61    1.53
  -2   2  -1   22.64    1.26
  -3  -2  -1    0.39    0.69
   3  -2   1    0.69    0.68
   3  -2   1    1.00    0.82
  -3   2  -1    1.72    0.70
   3   2   1    1.17    0.82
  -3   2  -1    1.31    0.69
   3   2   1    1.63    0.87
   4  -2   1  184.82    5.13
  -4  -2  -1  180.76    4.91
   4  -2   1  192.19    4.84
  -4   2  -1  188.84    4.70
  -4   2  -1  187.19    4.86
   4   2   1  185.77    5.16
   4   2   1  186.09    4.95
   5  -2   1    0.82    0.96
  -5  -2  -1    1.23    0.93
   5  -2   1    1.42    0.91
  -5   2  -1    0.47    0.70
   5   2   1   -0.04    0.90
  -5   2  -1    0.60    0.87
   5   2   1    0.72    0.95
  -6  -2  -1  120.67    4.20
   6  -2   1  124.41    4.41
   6  -2   1  119.63    4.08
   6   2   1  102.41    4.23
   6   2   1  123.93    4.24
  -6   2  -1  122.27    3.74
  -6   2  -1  116.14    4.12
  -7  -2  -1    6.51    1.50
   7  -2   1    8.35    1.71
   7  -2   1    8.89    1.60
  -7   2  -1    6.17    1.48
   7   2   1    7.89    1.75
   7   2   1    6.56    1.61
  -7   2  -1    6.82    1.21
   8  -2   1   25.74    2.69
   8  -2   1   20.35    2.51
  -8  -2  -1   21.98    2.54
  -8   2  -1   25.51    2.70
   8   2   1   21.64    2.60
   8   2   1   23.91    2.73
   9  -2   1    5.87    1.84
  -9  -2  -1    7.52    1.99
   9   2   1    5.87    1.95
   9   2   1    6.79    2.03
  -9   2  -1    3.16    1.67
 -10  -2  -1   32.15    3.64
  10  -2   1   36.38    3.67
  10   2   1   36.57    3.76
 -10   2  -1   35.25    3.63
  11  -2   1   19.95    3.12
 -11  -2  -1   22.45    3.21
 -11   2  -1   24.96    3.26
  11   2   1   22.84    3.26
  12  -2   1    6.49    2.60
 -12  -2  -1   10.04    2.88
 -12   2  -1   15.46    3.21
  12   2   1   20.85    3.33
 -12  -3   1    2.19    2.40
  12  -3  -1    2.40    2.48
  12   3  -1   -3.96    2.12
 -12   3   1    0.60    2.22
 -11  -3   1   59.76    4.78
  11  -3  -1   68.43    4.72
  11   3  -1   65.90    5.03
 -11   3   1   59.35    4.54
  10  -3  -1    3.58    2.01
 -10  -3   1    3.92    1.99
 -10   3   1    4.97    1.96
  10   3  -1    7.03    2.24
   9  -3  -1   54.19    3.65
  -9  -3   1   41.49    3.43
  -9   3   1   42.24    3.46
   9   3  -1   46.75    3.71
  -8  -3   1   -0.69    1.20
   8  -3  -1   -1.62    1.14
  -8   3   1   -1.65    1.18
   8   3  -1    0.11    1.38
   8   3  -1    0.09    1.35
  -7  -3   1  271.52    7.60
   7  -3  -1  267.53    7.37
   7  -3  -1  271.02    7.52
  -7   3   1  264.55    7.07
  -7   3   1  265.72    7.40
   7   3  -1  271.78    7.66
   7   3  -1  283.92    7.62
   6  -3  -1    1.73    0.98
   6  -3  -1    0.61    1.04
  -6  -3   1   -0.07    0.97
   6   3  -1   -0.63    1.03
  -6   3   1   -0.01    0.95
   6   3  -1    2.22    1.15
  -6   3   1    0.04    0.81
   5  -3  -1  198.01    5.36
   5  -3  -1  195.14    5.42
  -5  -3   1  192.51    5.42
  -5  -3   1  196.50    4.35
   5   3  -1  196.64    5.53
  -5   3   1  199.08    5.30
  -5   3   1  193.31    5.28
   5   3  -1  186.96    5.45
  -4  -3   1    1.19    0.44
   4  -3  -1    1.64    0.81
  -4  -3   1    1.08    0.86
   4  -3  -1    0.99    0.81
   4   3  -1    1.01    0.84
  -4   3   1    0.51    0.73
  -4   3   1    0.89    0.79
   4   3  -1    0.82    0.89
   3  -3  -1  865.32   17.31
   3  -3  -1  875.03   17.38
  -3  -3   1  858.22   17.33
  -3  -3   1  888.27   16.75
  -3   3   1  869.06   17.17
   3   3  -1  874.64   17.50
  -3   3   1  867.28   17.50
   3   3  -1  854.17   17.47
   2  -3  -1    1.87    0.66
  -2  -3   1    0.67    0.58
   2  -3  -1    0.88    0.64
  -2   3   1    0.86    0.70
   2   3  -1    0.70    0.51
  -2   3   1    1.74    0.57
   2   3  -1    0.10    0.69
   2   3  -1    0.36    0.66
   1  -3  -1  183.77    4.10
   1   3  -1  185.12    4.14
   1   3  -1  186.86    4.08
  -1   3   1  184.02    4.18
  -1   3   1  181.68    3.72
   1   3  -1  182.87    3.93
  -1   3   1  180.68    4.31
   0  -3  -1    6.58    0.78
   0  -3   1    5.21    0.61
   0   3  -1    5.41    0.78
   0   3   1    4.30    0.68
   0   3  -1    4.92    0.49
   0   3  -1    5.27    0.71
   0   3   1    4.92    0.66
  -1  -3  -1  858.98   16.26
   1  -3   1  816.41   16.67
   1  -3   1  840.51   16.30
  -1  -3  -1  840.20   16.49
   1   3   1  843.29   16.28
  -1   3  -1  903.72   16.19
   1   3   1  841.90   16.78
  -1   3  -1  850.47   16.71
   2  -3   1    6.72    0.99
   2  -3   1    7.45    0.95
  -2  -3  -1    6.86    0.84
   2   3   1    7.29    1.04
   2   3   1    7.14    0.93
  -2   3  -1    6.82    0.77
  -2   3  -1    6.75    0.92
   3  -3   1  543.46   11.25
   3  -3   1  540.56   11.65
  -3  -3  -1  573.30   11.42
   3   3   1  533.21   11.44
  -3   3  -1  546.75   11.48
  -3   3  -1  555.37   11.26
   3   3   1  543.70   11.78
   4  -3   1    1.28    0.76
  -4  -3  -1   -0.14    0.74
   4  -3   1   -0.18    0.81
  -4   3  -1    0.28    0.72
   4   3   1   -0.39    0.82
  -4   3  -1   -0.23    0.71
   4   3   1   -0.51    0.82
   5  -3   1  414.33    9.86
  -5  -3  -1  431.42    9.71
   5  -3   1  408.28    9.44
   5   3   1  418.19    9.97
  -5   3  -1  432.30    9.54
   5   3   1  407.62    9.67
  -5   3  -1  404.47    9.37
   6  -3   1   52.99    2.80
  -6  -3  -1   58.41    2.93
   6  -3   1   57.70    3.06
  -6   3  -1   56.84    2.65
   6   3   1   62.52    3.20
  -6   3  -1   56.47    2.83
   6   3   1   57.87    3.06
  -7  -3  -1  139.20    5.05
   7  -3   1  146.10    4.89
   7  -3   1  147.09    5.22
   7   3   1  143.61    5.11
   7   3   1  144.02    5.28
  -7   3  -1  147.19    4.57
  -7   3  -1  140.53    4.92
   8  -3   1    4.06    1.62
  -8  -3  -1    1.77    1.41
   8  -3   1    1.07    1.39
   8   3   1    4.25    1.74
   8   3   1    4.82    1.66
  -8   3  -1    3.85    1.51
   9  -3   1  172.19    6.13
  -9  -3  -1  164.36    6.23
   9   3   1  163.68    6.37
   9   3   1  166.96    6.28
  -9   3  -1  165.86    6.15
  10  -3   1    6.44    2.10
 -10  -3  -1    9.71    2.22
  10   3   1    9.02    2.38
 -10   3  -1    8.24    2.24
  11  -3   1   42.61    4.22
 -11  -3  -1   39.96    4.24
  11   3   1   41.50    4.32
 -11   3  -1   46.35    4.20
 -12  -3  -1    5.22    2.50
  12  -3   1    7.06    2.64
 -12   3  -1    5.50    2.54
  12   3   1    5.52    2.54
 -12  -4   1    5.76    2.61
  12  -4  -1    8.94    2.73
 -12   4   1   10.28    2.77
  12   4  -1    9.97    2.86
  11  -4  -1    3.46    2.23
 -11  -4   1    3.87    2.34
  11   4  -1   10.55    2.64
 -11   4   1    8.75    2.41
 -10  -4   1    1.55    1.89
  10  -4  -1   -0.07    1.78
  10   4  -1   -2.77    1.75
 -10   4   1    1.95    1.84
   9  -4  -1    9.17    2.02
  -9  -4   1    9.22    2.06
   9   4  -1   10.84    2.29
  -9   4   1    9.15    1.99
  -8  -4   1   42.64    3.16
   8  -4  -1   46.09    3.26
   8   4  -1   44.73    3.18
  -8   4   1   41.37    3.04
  -8   4   1   41.99    2.78
   8   4  -1   39.55    3.31
  -7  -4   1    7.98    1.65
   7  -4  -1    9.08    1.66
   7  -4  -1    9.47    1.61
  -7   4   1    8.13    1.46
   7   4  -1    5.51    1.52
  -7   4   1    8.05    1.54
   7   4  -1    9.76    1.78
  -6  -4   1   41.79    2.60
   6  -4  -1   39.89    2.46
   6  -4  -1   36.27    2.49
  -6   4   1   37.66    2.36
  -6   4   1   39.60    2.39
   6   4  -1   41.44    2.74
   6   4  -1   36.34    2.52
  -5  -4   1   13.12    1.67
   5  -4  -1   14.99    1.71
  -5  -4   1   14.47    0.88
   5  -4  -1   14.01    1.60
   5   4  -1   13.35    1.75
   5   4  -1   15.32    1.89
  -5   4   1   19.22    1.68
  -5   4   1   13.15    1.60
  -4  -4   1  137.31    3.14
   4  -4  -1  133.67    3.95
  -4  -4   1  130.12    3.92
   4  -4  -1  133.00    3.98
  -4   4   1  129.01    4.02
   4   4  -1  130.87    4.12
  -4   4   1  127.46    3.70
   4   4  -1  136.86    4.17
  -3  -4   1    3.33    0.79
   3  -4  -1    4.29    0.89
   3  -4  -1    3.77    0.88
   3   4  -1    3.92    0.97
   3   4  -1    4.59    0.67
   3   4  -1    3.63    0.99
  -3   4   1    4.59    0.81
  -3   4   1    4.40    0.97
   2  -4  -1   92.39    2.67
   2  -4  -1   87.71    2.72
  -2  -4   1   93.78    2.51
   2   4  -1   86.46    2.42
  -2   4   1   87.73    2.90
   2   4  -1   89.43    2.92
  -2   4   1   90.52    2.33
   2   4  -1   93.22    2.79
  -1  -4   1   34.80    1.48
   1  -4  -1   34.14    1.52
  -1  -4   1   34.38    1.23
   1   4  -1   36.64    1.52
  -1   4   1   36.78    1.66
   1   4  -1   36.83    1.74
  -1   4   1   35.94    1.71
   0  -4   1    4.95    0.64
   0  -4  -1    6.96    0.81
   0   4   1    6.14    0.90
   0   4   1    6.04    0.81
   0   4  -1    5.14    0.83
   0   4  -1    6.05    0.53
   0   4  -1    6.07    0.89
  -1  -4  -1   14.14    0.81
  -1  -4  -1   13.33    1.14
   1  -4   1   13.62    0.99
   1  -4   1   13.19    1.25
   1   4   1   12.34    0.98
  -1   4  -1   13.46    1.30
  -1   4  -1   13.86    0.75
   1   4   1   13.45    1.31
  -2  -4  -1   21.10    1.20
   2  -4   1   22.55    1.30
   2  -4   1   23.27    1.60
   2   4   1   23.13    1.70
   2   4   1   22.77    1.03
   2   4   1   22.33    1.51
  -2   4  -1   21.06    1.53
  -2   4  -1   24.40    1.19
   3  -4   1   10.78    1.24
   3  -4   1   11.16    1.50
  -3  -4  -1    9.88    1.23
   3   4   1   10.59    1.26
  -3   4  -1   11.31    1.37
  -3   4  -1   12.06    1.19
   3   4   1    8.78    1.28
  -4  -4  -1  129.46    3.88
   4  -4   1  130.08    3.77
   4  -4   1  133.00    4.20
   4   4   1  128.80    4.03
  -4   4  -1  130.73    3.73
   4   4   1  131.38    4.30
  -4   4  -1  128.54    3.97
  -5  -4  -1   13.49    1.70
   5  -4   1   16.85    1.73
   5  -4   1   17.62    1.96
  -5   4  -1   18.44    1.69
   5   4   1   18.07    1.92
  -5   4  -1   18.37    1.71
   5   4   1   14.29    1.91
  -6  -4  -1   13.23    1.73
   6  -4   1   12.22    1.63
   6  -4   1   10.42    1.70
   6   4   1   10.83    1.68
  -6   4  -1   11.82    1.66
  -6   4  -1   11.67    1.56
   6   4   1   13.73    1.94
   7  -4   1    2.83    1.30
  -7  -4  -1    1.49    1.26
   7  -4   1    3.56    1.38
   7   4   1    1.92    1.38
  -7   4  -1    2.62    1.10
   7   4   1    4.57    1.45
  -7   4  -1    1.16    1.14
   8  -4   1   23.48    2.55
  -8  -4  -1   24.13    2.74
   8  -4   1   25.90    2.78
  -8   4  -1   19.65    2.51
   8   4   1   23.88    2.87
   8   4   1   29.74    2.91
  -9  -4  -1    2.90    1.67
   9  -4   1    0.83    1.61
   9   4   1    4.01    1.85
   9   4   1    0.15    1.63
  -9   4  -1    3.53    1.71
 -10  -4  -1    6.86    2.17
  10  -4   1    6.95    2.06
  10   4   1    9.48    2.39
 -10   4  -1    7.57    2.15
 -11  -4  -1    0.62    2.05
  11  -4   1   -3.17    1.72
  11   4   1    4.44    2.37
 -11   4  -1    3.16    2.12
  12  -4   1    6.53    2.69
 -12  -4  -1    1.49    2.86
 -12   4  -1    5.35    2.55
  12   4   1    2.59    2.51
  12  -5  -1    4.19    2.53
  12   5  -1    3.14    2.71
 -12   5   1    5.75    2.39
  11  -5  -1    3.49    2.33
 -11  -5   1    1.77    2.10
  11   5  -1    1.74    2.23
 -11   5   1   -0.84    1.83
  10  -5  -1    0.53    1.73
 -10  -5   1   -0.18    1.81
  10   5  -1    1.50    1.93
 -10   5   1   -0.05    1.66
   9  -5  -1    1.10    1.63
  -9  -5   1    3.57    1.78
   9   5  -1    4.57    2.36
   9   5  -1    4.81    1.89
  -9   5   1    5.36    1.79
  -8  -5   1    6.93    1.69
   8  -5  -1    8.08    1.81
  -8   5   1    9.31    1.82
   8   5  -1    5.14    1.72
   8   5  -1    5.38    1.85
  -8   5   1    4.99    1.49
   7  -5  -1   18.51    2.30
   7  -5  -1   11.76    1.84
  -7  -5   1   10.81    1.82
   7   5  -1   10.31    1.90
   7   5  -1   11.62    1.93
  -7   5   1   11.85    1.74
  -7   5   1   11.22    1.71
  -6  -5   1    0.99    1.05
   6  -5  -1    1.35    1.08
   6  -5  -1    2.32    1.11
   6   5  -1    2.65    1.26
   6   5  -1    0.52    1.09
  -6   5   1    0.86    1.01
  -6   5   1    2.07    1.04
  -5  -5   1   13.32    1.57
   5  -5  -1   13.42    1.60
   5  -5  -1   14.52    1.75
   5   5  -1   13.40    1.68
   5   5  -1   15.55    1.88
  -5   5   1   15.56    1.79
  -5   5   1   14.10    1.54
   4  -5  -1    1.55    0.86
  -4  -5   1    2.47    0.56
   4  -5  -1    2.86    0.96
  -4  -5   1    0.94    0.77
  -4   5   1    1.53    0.77
   4   5  -1    2.46    1.05
  -4   5   1    1.38    0.88
   4   5  -1    1.68    0.96
   3  -5  -1  180.27    4.78
  -3  -5   1  180.31    4.54
   3  -5  -1  186.04    4.69
  -3   5   1  182.60    5.00
   3   5  -1  178.63    4.85
  -3   5   1  182.28    4.32
   3   5  -1  172.99    4.19
   3   5  -1  180.44    5.02
   2  -5  -1   60.13    2.24
  -2  -5   1   64.67    2.03
   2  -5  -1   67.87    2.42
  -2   5   1   63.57    2.55
   2   5  -1   64.57    2.12
  -2   5   1   65.17    1.83
   2   5  -1   62.73    2.58
   2   5  -1   63.17    2.40
  -1  -5   1   12.04    0.86
   1  -5  -1   11.82    1.17
  -1  -5   1   12.79    1.14
  -1   5   1   10.59    1.27
   1   5  -1   12.21    1.40
  -1   5   1   10.24    1.31
   1   5  -1   10.66    1.19
   0  -5  -1    4.22    0.81
   0  -5   1    3.75    0.66
   0   5   1    2.53    0.83
   0   5  -1    3.62    0.87
   0   5  -1    3.67    0.43
   0   5  -1    2.68    0.82
   0   5   1    3.55    0.82
  -1  -5  -1    3.36    0.51
  -1  -5  -1    2.74    0.77
   1  -5   1    3.23    0.68
  -1   5  -1    3.04    0.90
   1   5   1    2.90    0.71
  -1   5  -1    3.46    0.47
  -1   5  -1    3.65    0.94
   1   5   1    3.51    0.95
   2  -5   1   37.93    2.01
   2  -5   1   38.35    1.64
  -2  -5  -1   37.58    1.87
  -2  -5  -1   39.20    1.54
   2   5   1   36.07    1.44
  -2   5  -1   34.73    1.96
   2   5   1   37.22    2.13
  -2   5  -1   38.16    1.41
   3  -5   1   20.00    1.72
  -3  -5  -1   19.48    1.41
   3  -5   1   24.18    1.50
   3   5   1   19.09    1.83
   3   5   1   19.81    1.67
  -3   5  -1   23.28    1.76
  -3   5  -1   23.42    1.39
   3   5   1   21.91    1.02
   4  -5   1    0.21    0.88
  -4  -5  -1   -0.12    0.77
   4  -5   1    0.19    0.75
  -4   5  -1    0.39    0.71
  -4   5  -1   -0.87    0.76
   4   5   1   -0.14    0.89
   4   5   1    1.00    0.99
   5  -5   1   39.67    2.56
  -5  -5  -1   39.30    2.32
   5  -5   1   39.02    2.25
   5   5   1   38.80    2.65
  -5   5  -1   40.40    2.13
   5   5   1   40.45    2.56
  -5   5  -1   40.43    2.39
  -6  -5  -1    7.94    1.49
   6  -5   1    6.17    1.48
   6  -5   1    5.58    1.29
   6   5   1    5.87    1.54
  -6   5  -1    4.62    1.18
  -6   5  -1    3.47    1.17
   6   5   1    7.73    1.54
   7  -5   1    1.09    1.24
  -7  -5  -1    1.28    1.30
   7  -5   1    1.20    1.32
   7   5   1    1.51    1.38
   7   5   1    2.49    1.34
  -7   5  -1    1.68    1.09
  -7   5  -1    2.66    1.16
   8  -5   1    0.76    1.35
  -8  -5  -1    2.68    1.51
   8  -5   1    2.13    1.38
   8   5   1    2.71    1.69
  -8   5  -1    3.17    1.31
   8   5   1    4.20    1.74
  -8   5  -1    2.05    1.33
   9  -5   1    5.58    1.81
  -9  -5  -1    6.26    1.97
  -9   5  -1    4.79    1.78
   9   5   1    2.40    1.84
 -10  -5  -1    3.31    1.99
  10  -5   1   -2.28    1.63
 -10   5  -1    2.18    1.82
  10   5   1    1.66    1.90
  11  -5   1   -1.85    1.92
 -11  -5  -1   -0.64    1.92
 -11   5  -1    1.78    2.15
  11   5   1   -4.07    1.92
  12  -5   1    2.03    2.53
  12   5   1    3.04    2.66
 -12   5  -1    4.52    2.43
  12  -6  -1   16.69    3.07
 -12   6   1   22.11    3.27
 -11  -6   1    1.75    2.11
  11  -6  -1    4.09    2.12
  11   6  -1    3.38    2.37
 -11   6   1    0.09    1.96
 -10  -6   1   67.74    4.60
  10  -6  -1   59.56    4.30
  10   6  -1   60.34    4.67
 -10   6   1   61.90    4.24
  -9  -6   1    3.59    1.81
   9  -6  -1    0.79    1.58
  -9   6   1   -0.06    1.39
   9   6  -1    0.61    1.78
   9   6  -1    1.53    1.72
  -8  -6   1   68.71    3.84
   8  -6  -1   68.91    3.81
   8   6  -1   58.83    3.89
   8   6  -1   58.03    3.80
  -8   6   1   65.57    3.54
  -8   6   1   66.25    3.57
   7  -6  -1    9.25    1.74
   7  -6  -1    7.48    1.68
  -7  -6   1    6.63    1.63
   7   6  -1    6.42    1.72
  -7   6   1    7.90    1.55
  -7   6   1    6.74    1.58
   7   6  -1    6.79    1.71
  -6  -6   1  166.44    5.31
   6  -6  -1  172.09    5.40
   6  -6  -1  171.12    5.34
  -6   6   1  167.26    5.45
   6   6  -1  168.63    5.58
  -6   6   1  167.85    5.04
   6   6  -1  169.98    5.67
  -5  -6   1    1.14    0.98
   5  -6  -1    2.32    1.04
   5  -6  -1    1.38    0.99
   5   6  -1    1.71    1.14
  -5   6   1    0.78    0.84
  -5   6   1    2.01    1.08
   5   6  -1    0.64    0.98
  -4  -6   1  344.54    7.88
   4  -6  -1  333.70    8.05
   4  -6  -1  342.92    8.00
   4   6  -1  331.91    7.20
   4   6  -1  340.78    8.46
   4   6  -1  332.07    8.19
  -4   6   1  326.11    7.51
  -4   6   1  345.62    8.40
  -3  -6   1    8.22    1.01
   3  -6  -1    7.88    1.20
   3  -6  -1    7.69    1.13
   3   6  -1    7.60    1.21
  -3   6   1    7.69    0.99
   3   6  -1    9.63    1.41
   3   6  -1    7.72    1.06
  -3   6   1    7.00    1.26
   2  -6  -1  275.26    6.62
  -2  -6   1  273.24    6.04
   2  -6  -1  275.46    6.38
  -2   6   1  271.35    5.69
  -2   6   1  287.05    6.88
   2   6  -1  268.62    6.45
   2   6  -1  282.28    6.90
   2   6  -1  279.32    6.28
  -1  -6   1   -0.44    0.58
   1  -6  -1    0.23    0.64
  -1  -6   1    0.58    0.45
  -1   6   1   -0.33    0.72
   1   6  -1    0.19    0.70
   1   6  -1    0.03    0.80
  -1   6   1    0.74    0.77
   0  -6  -1  464.71    9.64
   0  -6   1  455.82    9.48
   0   6   1  464.93   10.08
   0   6   1  457.31    9.87
   0   6  -1  450.27    9.89
   0   6  -1  449.13   10.08
  -1  -6  -1   23.52    1.53
  -1  -6  -1   23.89    0.97
   1  -6   1   23.43    1.36
  -1   6  -1   20.15    1.70
   1   6   1   25.13    1.80
  -1   6  -1   21.85    1.70
   1   6   1   22.44    1.44
   2  -6   1  294.21    6.52
  -2  -6  -1  296.87    6.31
   2  -6   1  284.35    7.03
  -2  -6  -1  288.13    6.75
   2   6   1  281.70    7.18
  -2   6  -1  280.90    6.04
   2   6   1  294.33    6.39
  -2   6  -1  306.06    7.17
   3  -6   1    8.70    1.32
  -3  -6  -1    7.69    0.98
   3  -6   1    8.87    1.11
   3   6   1    8.35    0.90
  -3   6  -1    8.60    1.28
   3   6   1    7.37    1.22
   3   6   1   10.82    1.52
  -3   6  -1    7.90    1.01
  -4  -6  -1  224.96    5.69
   4  -6   1  220.73    5.62
   4  -6   1  218.47    6.12
  -4   6  -1  219.94    5.39
   4   6   1  217.94    6.00
  -4   6  -1  211.46    6.08
   4   6   1  228.05    6.38
   5  -6   1   13.94    1.68
   5  -6   1   11.35    1.72
  -5  -6  -1   12.69    1.57
  -5   6  -1    8.96    1.25
  -5   6  -1   12.21    1.74
   5   6   1   11.55    1.64
   5   6   1   10.56    1.72
   6  -6   1  234.29    6.46
  -6  -6  -1  236.66    6.61
   6  -6   1  221.10    6.84
   6   6   1  228.62    6.74
   6   6   1  254.07    7.23
  -6   6  -1  225.37    6.67
  -6   6  -1  225.58    6.25
   7  -6   1   24.60    2.51
   7  -6   1   23.23    2.70
  -7  -6  -1   26.89    2.53
   7   6   1   24.84    2.76
  -7   6  -1   27.13    2.41
  -7   6  -1   22.77    2.24
   7   6   1   30.39    2.79
  -8  -6  -1  116.17    4.91
   8  -6   1  108.84    4.64
   8  -6   1  111.90    4.99
  -8   6  -1  103.74    4.46
   8   6   1  122.66    5.17
   8   6   1  116.69    5.22
  -8   6  -1  113.72    4.65
   9  -6   1   12.55    2.30
  -9  -6  -1   11.01    2.33
  -9   6  -1   12.33    2.12
   9   6   1   12.49    2.39
   9   6   1   11.37    2.42
  10  -6   1   77.64    4.48
 -10  -6  -1   63.93    4.53
  10   6   1   58.12    4.53
 -10   6  -1   63.62    4.31
 -11  -6  -1   17.10    3.01
  11  -6   1   14.72    2.80
 -11   6  -1   12.94    2.66
  11   6   1   12.93    2.93
 -12   6  -1   36.99    4.43
  12  -7  -1   46.12    4.72
  11  -7  -1   18.49    2.97
 -11  -7   1   10.86    2.85
 -11   7   1   11.85    2.68
  11   7  -1    6.50    2.80
 -10  -7   1   53.59    4.41
  10  -7  -1   61.80    4.40
 -10   7   1   51.15    3.97
  10   7  -1   83.39    4.93
   9  -7  -1   35.90    3.32
  -9  -7   1   28.17    3.39
   9   7  -1   40.27    3.80
   9   7  -1   32.73    3.37
  -9   7   1   29.49    3.07
   8  -7  -1   69.75    3.86
  -8  -7   1   59.59    3.70
  -8   7   1   63.54    3.66
   8   7  -1   65.59    4.07
  -8   7   1   62.03    3.47
   8   7  -1   71.12    4.16
   7  -7  -1   63.00    3.53
   7  -7  -1   64.49    3.55
  -7  -7   1   67.37    3.58
   7   7  -1   68.82    3.84
   7   7  -1   64.87    3.70
  -7   7   1   69.21    3.25
  -7   7   1   70.89    3.70
   6  -7  -1   40.37    2.67
  -6  -7   1   38.94    2.59
   6  -7  -1   37.59    2.67
  -6   7   1   37.44    2.69
   6   7  -1   36.81    2.91
  -6   7   1   38.15    2.32
   6   7  -1   37.75    2.79
  -5  -7   1  114.94    3.94
   5  -7  -1  115.97    4.05
   5  -7  -1  114.88    4.16
  -5   7   1  115.75    3.64
   5   7  -1  115.78    4.33
   5   7  -1  119.07    4.51
  -5   7   1  110.45    4.27
  -4  -7   1   81.22    2.95
   4  -7  -1   86.58    3.16
   4  -7  -1   80.64    3.27
   4   7  -1   82.48    3.58
   4   7  -1   83.85    2.60
   4   7  -1   79.95    3.33
  -4   7   1   83.19    2.69
  -4   7   1   78.39    3.43
   3  -7  -1   92.71    3.18
  -3  -7   1   97.89    2.97
   3  -7  -1   95.88    3.39
   3   7  -1   94.36    3.43
  -3   7   1   95.86    3.63
   3   7  -1   95.76    3.68
   3   7  -1   95.33    2.91
  -3   7   1   94.82    2.63
  -2  -7   1   44.61    2.14
   2  -7  -1   42.30    2.04
   2  -7  -1   45.65    2.28
  -2  -7   1   44.04    1.67
   2   7  -1   41.86    2.41
   2   7  -1   43.24    2.00
  -2   7   1   43.90    1.34
  -2   7   1   42.22    2.35
   1  -7  -1  221.69    5.34
  -1  -7   1  223.88    4.72
  -1  -7   1  220.95    5.35
   1   7  -1  212.97    5.88
   1   7  -1  221.39    5.53
  -1   7   1  216.34    5.76
  -1   7   1  221.14    5.82
   0  -7  -1    0.42    0.72
   0  -7   1    0.39    0.61
   0   7  -1    0.08    0.79
   0   7   1   -0.43    0.70
   0   7  -1   -0.52    0.80
   0   7   1    0.87    0.88
  -1  -7  -1  361.57    7.18
  -1  -7  -1  352.55    8.00
   1  -7   1  358.30    7.80
   1   7   1  351.95    8.01
   1   7   1  352.83    8.55
  -1   7  -1  366.52    8.45
  -1   7  -1  359.02    8.53
  -2  -7  -1    0.59    0.51
   2  -7   1    1.02    0.71
  -2  -7  -1    1.20    0.84
   2  -7   1    0.22    0.82
  -2   7  -1    0.69    0.47
  -2   7  -1    1.00    0.89
   2   7   1    0.28    0.90
   2   7   1   -0.10    0.64
  -3  -7  -1   69.57    2.46
   3  -7   1   71.95    2.65
  -3  -7  -1   72.03    2.93
   3  -7   1   75.57    3.12
  -3   7  -1   74.90    2.28
   3   7   1   74.17    2.32
  -3   7  -1   71.57    3.12
   3   7   1   69.89    3.24
   4  -7   1   -0.55    0.76
  -4  -7  -1   -0.22    0.74
   4  -7   1    0.56    0.93
  -4   7  -1    1.02    0.98
   4   7   1   -0.78    0.89
  -4   7  -1    1.87    0.75
   4   7   1    1.18    1.11
   4   7   1    1.12    0.52
   5  -7   1  138.22    4.88
  -5  -7  -1  144.81    4.50
   5  -7   1  141.69    4.44
  -5   7  -1  134.40    4.83
   5   7   1  143.50    5.18
  -5   7  -1  136.91    4.15
   5   7   1  139.80    4.78
   6  -7   1    5.14    1.49
  -6  -7  -1    2.11    1.22
   6  -7   1    4.72    1.30
   6   7   1    3.81    1.52
   6   7   1    4.16    1.43
  -6   7  -1    3.55    1.11
  -6   7  -1    4.43    1.34
   7  -7   1   46.66    3.05
   7  -7   1   48.93    3.40
  -7  -7  -1   53.91    3.27
   7   7   1   54.85    3.69
   7   7   1   55.86    3.48
  -7   7  -1   51.91    2.94
  -7   7  -1   59.75    3.38
  -8  -7  -1   11.14    2.01
   8  -7   1    7.45    1.78
   8  -7   1    7.53    1.95
  -8   7  -1    7.03    1.66
  -8   7  -1    8.71    1.83
   8   7   1    6.66    1.94
   8   7   1    8.76    2.22
   9  -7   1   56.36    3.84
  -9  -7  -1   61.40    4.13
   9   7   1   59.79    4.36
   9   7   1   76.62    4.56
  -9   7  -1   55.19    3.71
  10  -7   1   21.31    2.95
 -10  -7  -1   29.41    3.78
  10   7   1   20.93    3.70
 -10   7  -1   30.56    3.58
  10   7   1   34.25    3.98
 -11  -7  -1   16.91    3.13
  11  -7   1   19.33    3.03
 -11   7  -1   18.42    3.05
  11   7   1   18.97    3.35
 -12   7  -1   11.56    3.18
  12  -8  -1    5.16    2.77
  11  -8  -1   38.18    4.03
 -11  -8   1   39.43    4.34
  11   8  -1   43.00    4.66
 -10  -8   1   17.01    2.84
  10  -8  -1   11.69    2.57
  10   8  -1   12.91    2.92
  -9  -8   1   43.42    3.88
   9  -8  -1   50.76    3.76
   9   8  -1   45.34    4.14
  -9   8   1   49.61    3.48
   9   8  -1   53.73    4.13
  -9   8   1   52.09    3.77
   8  -8  -1    2.78    1.65
  -8  -8   1    2.54    1.64
   8   8  -1    2.59    1.75
  -8   8   1    2.96    1.36
   8   8  -1    3.12    1.79
  -8   8   1    6.65    1.73
  -7  -8   1   51.95    3.16
   7  -8  -1   53.25    3.36
   7  -8  -1   57.86    3.37
   7   8  -1   57.46    3.61
   7   8  -1   45.86    3.50
  -7   8   1   46.32    2.78
  -7   8   1   49.57    3.34
   6  -8  -1   19.66    2.30
   6  -8  -1   17.38    2.03
  -6  -8   1   17.17    2.08
   6   8  -1   16.09    2.14
  -6   8   1   18.57    1.81
   6   8  -1   12.59    2.07
  -6   8   1   22.14    2.44
   5  -8  -1   31.60    2.33
  -5  -8   1   30.00    2.12
   5  -8  -1   31.90    2.39
   5   8  -1   32.91    2.54
  -5   8   1   29.27    1.87
  -5   8   1   33.02    2.58
   5   8  -1   33.09    2.71
   4  -8  -1   40.77    2.32
  -4  -8   1   37.91    2.01
   4  -8  -1   36.55    2.42
  -4   8   1   37.15    2.55
  -4   8   1   37.25    1.77
   4   8  -1   39.73    2.50
   4   8  -1   38.13    2.73
   4   8  -1   36.90    1.82
   3  -8  -1   32.14    1.99
  -3  -8   1   31.34    1.61
  -3  -8   1   29.26    2.05
   3  -8  -1   32.54    2.18
   3   8  -1   28.91    1.73
  -3   8   1   31.40    2.28
  -3   8   1   29.21    1.36
   3   8  -1   31.85    2.37
   2  -8  -1   11.46    1.31
  -2  -8   1   11.98    1.01
  -2  -8   1   11.71    1.38
   2   8  -1   11.05    1.40
   2   8  -1    7.53    1.40
  -2   8   1   10.41    1.42
  -2   8   1   11.21    1.54
   1  -8  -1   12.96    1.41
  -1  -8   1   12.91    1.33
  -1  -8   1   13.33    0.90
   1   8  -1   13.16    1.52
  -1   8   1   12.32    1.63
  -1   8   1   12.65    1.64
   1   8  -1   12.31    1.69
   0  -8  -1   17.97    1.52
   0  -8   1   14.07    1.34
   0   8  -1   15.06    1.77
   0   8   1   15.68    1.73
   0   8   1   15.41    1.67
   0   8  -1   14.89    1.63
  -1  -8  -1    0.06    0.37
  -1  -8  -1    0.87    0.74
   1  -8   1    0.28    0.66
   1   8   1   -0.32    0.75
  -1   8  -1    0.89    0.88
   1   8   1    0.61    0.93
  -1   8  -1   -0.94    0.83
  -2  -8  -1   23.24    1.24
  -2  -8  -1   20.54    1.79
   2  -8   1   22.03    1.55
   2  -8   1   22.70    1.97
  -2   8  -1   21.31    1.97
   2   8   1   20.14    2.03
   2   8   1   21.80    1.56
  -3  -8  -1    0.22    0.59
  -3  -8  -1    0.90    0.92
   3  -8   1    1.08    0.76
   3  -8   1    1.04    0.94
   3   8   1    0.56    1.03
  -3   8  -1    0.29    0.56
   3   8   1   -0.23    0.61
  -3   8  -1    0.42    0.93
   4  -8   1   21.11    1.79
   4  -8   1   20.91    2.13
  -4  -8  -1   20.80    1.66
  -4   8  -1   21.82    2.15
   4   8   1   20.04    1.27
   4   8   1   22.94    2.34
  -4   8  -1   21.54    1.52
   4   8   1   20.56    2.08
   5  -8   1   32.49    2.58
  -5  -8  -1   28.86    2.15
   5  -8   1   27.98    2.15
  -5   8  -1   28.00    2.50
  -5   8  -1   28.19    1.87
   5   8   1   25.83    2.63
   5   8   1   27.64    2.39
   6  -8   1   27.62    2.38
  -6  -8  -1   25.20    2.35
   6  -8   1   27.22    2.69
  -6   8  -1   29.76    2.15
  -6   8  -1   28.14    2.62
   6   8   1   31.78    2.75
   6   8   1   33.21    2.98
   7  -8   1   16.24    2.08
   7  -8   1   17.49    2.38
  -7  -8  -1   15.05    2.08
  -7   8  -1   17.65    2.13
   7   8   1   16.33    2.32
  -7   8  -1   22.37    2.48
   7   8   1   19.79    2.87
   8  -8   1   13.58    2.15
  -8  -8  -1   18.04    2.43
   8  -8   1   13.03    2.39
   8   8   1   12.00    2.33
   8   8   1   15.51    2.62
  -8   8  -1    9.04    1.83
  -8   8  -1   13.76    2.13
   9  -8   1   20.44    2.69
  -9  -8  -1   20.30    2.85
  -9   8  -1   25.44    3.05
   9   8   1   19.97    3.00
   9   8   1   24.50    3.29
 -10  -8  -1   16.62    2.79
  10  -8   1   21.27    2.89
  10   8   1   16.41    3.01
  10   8   1    8.99    2.72
 -10   8  -1   16.88    2.71
  11  -8   1   24.13    5.07
 -11  -8  -1   22.65    3.42
  11   8   1   11.39    3.27
  11  -9  -1    9.48    2.58
 -11  -9   1   -2.73    1.71
  11   9  -1   -5.39    2.22
  10  -9  -1   -0.40    1.81
 -10  -9   1    0.91    2.00
  10   9  -1   -1.12    2.09
   9  -9  -1    5.05    2.03
  -9  -9   1    7.82    2.13
  -9   9   1    4.34    1.79
   9   9  -1    3.43    2.12
   9   9  -1    6.66    2.23
   8  -9  -1    4.27    1.65
  -8  -9   1    4.78    1.73
  -8   9   1    3.08    1.56
   8   9  -1    3.42    1.76
   8   9  -1    3.30    1.82
   7  -9  -1   12.35    2.16
   7  -9  -1   12.27    1.96
  -7  -9   1   12.55    2.02
   7   9  -1   13.64    2.36
   7   9  -1   14.65    2.35
  -7   9   1   14.15    2.17
  -6  -9   1    4.02    1.34
   6  -9  -1    4.35    1.49
   6  -9  -1    4.94    1.47
   6   9  -1    6.46    1.77
  -6   9   1    4.72    1.18
  -6   9   1    5.15    1.56
   6   9  -1    6.24    1.65
   5  -9  -1   27.92    2.35
   5  -9  -1   25.15    2.23
  -5  -9   1   24.03    2.04
   5   9  -1   23.32    2.41
  -5   9   1   22.78    2.46
  -5   9   1   23.66    1.74
   5   9  -1   21.52    2.53
   4  -9  -1    5.93    1.24
   4  -9  -1    3.47    1.26
  -4  -9   1    4.86    1.02
  -4   9   1    5.38    0.85
   4   9  -1    5.71    0.95
   4   9  -1    6.86    1.55
   4   9  -1    1.78    1.18
  -4   9   1    3.82    1.37
   3  -9  -1   16.05    1.71
  -3  -9   1   12.94    1.29
   3  -9  -1   14.27    1.83
  -3  -9   1   14.73    1.85
   3   9  -1   15.61    2.10
  -3   9   1   16.09    2.05
  -3   9   1   11.40    1.00
   3   9  -1   15.60    1.53
  -2  -9   1    6.88    0.82
  -2  -9   1    4.94    1.10
   2  -9  -1    7.75    1.20
   2   9  -1    4.48    1.29
   2   9  -1    6.37    1.12
  -2   9   1    7.09    1.41
  -2   9   1    6.60    1.34
  -1  -9   1    7.95    1.16
   1  -9  -1    7.94    1.18
  -1  -9   1    7.70    0.80
   1   9  -1    9.29    1.57
  -1   9   1    8.11    1.40
  -1   9   1    6.48    1.35
   1   9  -1    7.59    1.24
   0  -9  -1   12.68    1.43
   0  -9   1   10.84    1.38
   0   9  -1   12.02    1.63
   0   9   1   14.23    1.80
   0   9   1   12.64    1.58
   0   9  -1   11.24    1.65
   1  -9   1   56.80    2.36
  -1  -9  -1   54.48    2.51
   1   9   1   52.84    2.87
  -1   9  -1   50.76    2.84
   1   9   1   53.83    2.53
  -1   9  -1   56.76    2.85
   2  -9   1   42.95    2.65
   2  -9   1   46.66    2.22
  -2  -9  -1   49.49    1.75
  -2  -9  -1   45.99    2.40
  -2   9  -1   46.97    2.75
   2   9   1   48.10    2.25
   2   9   1   52.19    2.92
   3  -9   1   21.70    2.08
   3  -9   1   21.25    1.71
  -3  -9  -1   18.45    1.43
  -3  -9  -1   22.96    2.09
  -3   9  -1   19.70    1.21
  -3   9  -1   16.86    2.05
   3   9   1   17.80    2.26
   3   9   1   19.63    1.53
  -4  -9  -1   26.62    2.29
  -4  -9  -1   28.47    1.88
   4  -9   1   29.29    2.07
   4  -9   1   30.10    2.50
  -4   9  -1   32.27    1.67
   4   9   1   31.29    2.67
  -4   9  -1   34.60    2.59
   5  -9   1   31.99    2.33
   5  -9   1   34.98    2.71
  -5  -9  -1   30.63    2.24
  -5   9  -1   32.07    2.00
   5   9   1   30.86    2.52
  -5   9  -1   29.76    2.65
   5   9   1   33.40    2.90
   6  -9   1   30.47    2.51
   6  -9   1   26.26    2.71
  -6  -9  -1   25.87    2.34
  -6   9  -1   29.73    2.16
  -6   9  -1   29.79    2.71
   6   9   1   28.38    2.77
   6   9   1   26.10    2.99
  -7  -9  -1   11.17    1.85
   7  -9   1    8.40    1.67
   7  -9   1    6.99    1.84
   7   9   1    6.71    2.13
  -7   9  -1    5.43    1.47
   7   9   1    4.66    1.79
  -7   9  -1    5.94    1.75
  -8  -9  -1   33.44    3.12
   8  -9   1   34.01    3.12
  -8   9  -1   33.65    3.17
   8   9   1   30.85    3.41
   8   9   1   29.07    3.49
  -9  -9  -1    4.76    1.99
   9  -9   1    3.24    1.76
  -9   9  -1    4.26    2.04
   9   9   1    7.21    2.22
   9   9   1    2.32    2.26
 -10  -9  -1   26.57    3.28
  10  -9   1   22.57    3.02
  10   9   1   26.57    3.44
  10   9   1   28.05    4.11
 -11  -9  -1   13.56    2.85
  11   9   1    9.02    2.76
 -11 -10   1   11.27    2.84
  11 -10  -1   19.41    3.27
  10 -10  -1    1.08    2.02
 -10 -10   1    1.16    2.07
  10  10  -1    3.38    2.23
  -9 -10   1   21.90    2.89
   9 -10  -1   24.12    2.99
  -9  10   1   23.43    3.33
   9  10  -1   29.92    3.74
   9  10  -1   18.66    3.10
   8 -10  -1   11.36    2.15
  -8 -10   1    4.21    1.80
   8  10  -1    4.08    2.09
   8  10  -1    6.82    2.23
  -8  10   1    9.03    2.03
  -7 -10   1    4.38    1.59
   7 -10  -1    5.27    1.74
  -7  10   1    4.26    1.73
   7  10  -1    4.85    1.85
   7  10  -1    2.86    1.74
  -6 -10   1    4.70    1.30
   6 -10  -1    1.75    1.38
   6 -10  -1    2.56    1.36
   6  10  -1    1.58    1.55
  -6  10   1    1.11    1.35
   6  10  -1    2.59    1.65
   5 -10  -1   27.56    2.51
   5 -10  -1   23.64    2.30
  -5 -10   1   22.62    1.97
   5  10  -1   24.35    2.53
  -5  10   1   24.96    2.59
   5  10  -1   22.30    2.62
  -4 -10   1    5.03    1.35
  -4 -10   1    4.17    1.04
   4 -10  -1    3.96    1.33
   4 -10  -1    4.83    1.29
   4  10  -1    3.39    0.98
  -4  10   1    5.06    1.50
   4  10  -1    3.03    1.42
  -3 -10   1    2.76    0.75
   3 -10  -1    1.25    0.95
   3 -10  -1    0.94    1.05
  -3 -10   1    0.69    1.04
   3  10  -1    1.27    1.16
  -3  10   1   -0.14    1.03
   3  10  -1    0.69    0.86
  -2 -10   1    0.20    0.53
  -2 -10   1    0.25    0.87
   2 -10  -1    0.03    0.86
   2  10  -1    1.78    0.97
   2  10  -1    0.81    1.07
  -2  10   1    1.29    1.02
  -2  10   1    0.50    1.03
  -1 -10   1    4.55    1.07
   1 -10  -1    3.79    1.03
   1  10  -1    3.03    1.06
  -1  10   1    4.41    1.26
   1  10  -1    3.68    1.24
  -1  10   1    2.84    1.12
   0 -10  -1   18.80    1.78
   0 -10   1   17.91    1.66
   0  10   1   16.53    2.03
   0  10   1   18.74    1.94
   0  10  -1   20.20    2.17
   0  10  -1   20.86    2.00
  -1 -10  -1   14.27    1.61
   1 -10   1   12.60    1.52
   1  10   1   14.22    1.72
  -1  10  -1   13.36    1.96
   1  10   1   13.28    1.90
  -1  10  -1   13.50    1.93
   2 -10   1    4.10    1.03
  -2 -10  -1    3.99    1.14
   2 -10   1    3.79    1.30
  -2 -10  -1    1.15    0.57
   2  10   1    2.42    0.98
  -2  10  -1    3.18    1.18
   2  10   1    1.37    1.16
   3 -10   1    5.01    1.07
   3 -10   1    5.28    1.41
  -3 -10  -1    5.30    0.91
  -3 -10  -1    3.87    1.24
   3  10   1    8.02    1.64
   3  10   1    7.20    1.11
  -3  10  -1    5.36    1.43
  -4 -10  -1    1.22    1.08
   4 -10   1    2.43    1.28
  -4 -10  -1    0.61    0.81
   4 -10   1    1.96    1.02
   4  10   1    0.51    1.23
  -4  10  -1    1.11    1.24
  -5 -10  -1    8.41    1.41
  -5 -10  -1    6.69    1.59
   5 -10   1    7.71    1.69
   5 -10   1   10.45    1.59
  -5  10  -1    7.93    1.74
   5  10   1    6.49    1.87
  -6 -10  -1    4.87    1.51
   6 -10   1    4.75    1.75
   6 -10   1    6.34    1.50
   6  10   1    6.14    1.92
  -6  10  -1    9.30    1.85
   6  10   1    4.41    1.68
   7 -10   1   33.48    3.34
  -7 -10  -1   33.29    2.84
   7 -10   1   27.17    2.76
  -7  10  -1   39.14    3.26
   7  10   1   32.07    3.50
   7  10   1   30.16    3.20
   8 -10   1    8.43    1.98
  -8 -10  -1    8.71    2.06
  -8  10  -1    6.34    2.01
   8  10   1   16.32    2.57
   8  10   1    7.51    2.31
   9 -10   1   27.15    3.37
  -9 -10  -1   28.20    3.34
  -9  10  -1   29.07    3.35
   9  10   1   19.87    3.18
   9  10   1   14.61    2.90
 -10 -10  -1    3.28    2.32
  10  10   1    8.46    2.64
  10  10   1    9.93    2.74
 -11 -10  -1   19.83    3.33
 -11 -11   1   10.98    2.84
  10 -11  -1   31.69    3.99
 -10 -11   1   38.96    4.14
  10  11  -1   32.47    3.99
  -9 -11   1    9.60    2.31
   9 -11  -1    7.26    2.26
   9  11  -1    5.48    2.35
   9  11  -1    6.34    2.30
  -9  11   1   12.86    2.51
   8 -11  -1   68.63    4.14
  -8 -11   1   73.63    4.18
  -8  11   1   70.64    4.58
   8  11  -1   66.87    4.69
   8  11  -1   73.87    4.80
   7 -11  -1   40.00    3.22
  -7 -11   1   43.29    3.11
   7  11  -1   40.86    3.82
   7  11  -1   41.50    3.68
  -7  11   1   36.99    3.38
  -6 -11   1   22.16    2.66
  -6 -11   1   21.57    2.13
   6 -11  -1   20.72    2.40
   6 -11  -1   19.66    2.67
   6  11  -1   18.77    2.42
  -6  11   1   27.63    3.03
   6  11  -1   19.99    2.97
   5 -11  -1   27.83    2.64
  -5 -11   1   20.24    2.48
  -5 -11   1   21.87    1.94
   5 -11  -1   23.95    2.40
   5  11  -1   23.53    2.91
  -5  11   1   19.46    2.59
  -4 -11   1  100.15    4.11
   4 -11  -1  100.93    3.99
  -4 -11   1  106.58    3.54
   4 -11  -1  105.04    4.37
   4  11  -1  109.19    4.78
  -4  11   1   99.61    4.52
  -3 -11   1  103.81    3.99
   3 -11  -1   98.61    3.78
   3 -11  -1  102.82    4.22
  -3 -11   1  104.63    3.20
  -3  11   1   99.66    4.40
   3  11  -1  104.67    3.75
   3  11  -1  105.59    4.58
  -2 -11   1    4.17    0.72
  -2 -11   1    4.26    1.17
   2 -11  -1    5.41    1.20
   2  11  -1    3.86    1.10
  -2  11   1    4.73    1.36
   2  11  -1    2.84    1.38
  -2  11   1    3.70    1.31
  -1 -11   1   43.97    2.48
   1 -11  -1   42.48    2.42
   1  11  -1   45.67    2.68
  -1  11   1   43.47    2.78
  -1  11   1   43.10    2.88
   1  11  -1   50.45    3.09
   0 -11  -1   21.51    1.95
   0 -11   1   20.67    1.83
   0  11  -1   20.66    2.09
   0  11  -1   20.58    2.30
   0  11   1   22.20    2.28
   0  11   1   21.73    2.18
  -1 -11  -1   99.43    3.76
   1 -11   1  102.13    3.57
  -1  11  -1   95.66    4.27
   1  11   1  102.66    4.33
   1  11   1  109.23    3.96
  -1  11  -1  107.08    4.24
   2 -11   1   -1.04    0.78
  -2 -11  -1   -0.28    0.59
   2 -11   1   -0.78    0.96
  -2 -11  -1    0.72    0.98
   2  11   1   -0.37    0.79
   2  11   1   -0.24    1.07
  -2  11  -1    0.73    1.11
  -3 -11  -1   71.56    2.52
   3 -11   1   73.57    3.74
  -3 -11  -1   77.77    3.44
   3 -11   1   68.63    3.03
  -3  11  -1   69.92    3.69
   3  11   1   69.61    3.82
   3  11   1   75.44    3.01
   4 -11   1    2.17    1.38
  -4 -11  -1    1.76    1.26
   4 -11   1    1.85    1.10
  -4 -11  -1    1.01    0.85
   4  11   1    2.12    1.50
  -4  11  -1    2.33    1.29
  -5 -11  -1   50.07    2.67
   5 -11   1   53.36    2.96
   5 -11   1   49.04    3.35
  -5 -11  -1   56.20    3.29
   5  11   1   51.80    3.71
  -5  11  -1   53.57    3.62
  -6 -11  -1    4.01    1.37
  -6 -11  -1    8.76    1.91
   6 -11   1    7.53    1.93
   6 -11   1    9.09    1.64
   6  11   1    5.66    1.98
  -6  11  -1    6.24    1.82
   7 -11   1   21.98    2.70
   7 -11   1   18.80    2.74
  -7 -11  -1   15.50    2.44
  -7 -11  -1   11.32    1.98
   7  11   1   20.66    2.98
  -7  11  -1   15.74    2.49
   8 -11   1    2.87    1.71
  -8 -11  -1    1.88    1.61
   8  11   1    5.46    2.21
  -8  11  -1    1.42    1.77
   8  11   1    3.98    1.98
   9 -11   1   21.10    2.85
  -9 -11  -1   27.97    3.48
   9  11   1   16.76    3.13
  -9  11  -1   27.89    3.40
   9  11   1   23.23    3.44
 -10 -11  -1   10.28    2.58
  10  11   1    4.62    2.74
  10  11   1    7.18    2.59
 -11 -11  -1    0.40    2.20
  10 -12  -1   68.60    5.04
 -10 -12   1   69.45    5.03
  10  12  -1   68.95    5.37
 -10  12   1   76.31    6.89
  -9 -12   1    6.52    2.34
   9 -12  -1    5.95    2.18
  -9  12   1    6.35    2.27
   9  12  -1    8.42    2.62
   9  12  -1   10.55    2.76
  -8 -12   1   92.68    4.74
   8 -12  -1   90.55    4.86
  -8  12   1   90.63    5.38
   8  12  -1  105.81    5.48
   8  12  -1  108.10    5.78
  -7 -12   1    0.58    1.40
  -7 -12   1   -0.52    1.57
   7 -12  -1   -3.05    1.22
   7  12  -1   -0.25    1.66
  -7  12   1   -0.91    1.39
   6 -12  -1  171.49    5.91
  -6 -12   1  169.46    6.21
  -6 -12   1  170.60    5.56
   6 -12  -1  172.48    6.30
   6  12  -1  171.25    6.78
  -6  12   1  183.33    6.81
   5 -12  -1    0.02    1.34
   5 -12  -1    0.54    1.19
  -5 -12   1   -0.73    0.92
  -5 -12   1   -0.90    1.21
  -5  12   1    1.17    1.39
   5  12  -1   -0.56    1.50
  -4 -12   1  209.29    6.41
   4 -12  -1  203.27    6.09
   4 -12  -1  206.01    6.69
  -4 -12   1  210.52    6.62
   4  12  -1  200.66    7.04
  -4  12   1  194.41    6.88
  -3 -12   1    0.15    1.09
   3 -12  -1    1.22    1.18
   3 -12  -1   -0.26    0.97
   3  12  -1    1.39    1.00
   3  12  -1    0.72    1.27
  -3  12   1    0.32    1.22
   2 -12  -1  318.12    8.05
  -2 -12   1  330.84    8.23
   2  12  -1  315.52    8.19
   2  12  -1  291.79    8.85
  -2  12   1  313.34    8.83
  -2  12   1  318.17    8.86
   1 -12  -1   -0.42    0.85
  -1 -12   1    0.29    0.95
  -1  12   1   -0.31    1.14
  -1  12   1   -0.21    1.07
   1  12  -1   -0.84    1.08
   1  12  -1    0.09    1.02
   0 -12   1  329.50    8.02
   0 -12  -1  316.83    8.11
   0  12  -1  325.56    8.62
   0  12  -1  314.68    8.97
   0  12   1  319.80    8.58
   0  12   1  314.97    8.89
   1 -12   1    3.11    1.09
  -1 -12  -1    2.93    1.19
   1  12   1    3.37    1.41
  -1  12  -1    3.73    1.35
  -1  12  -1    1.10    1.24
   1  12   1    3.73    1.20
  -2 -12  -1  351.71    8.71
   2 -12   1  331.85    8.31
   2 -12   1  336.96    9.31
  -2  12  -1  336.43    9.33
   2  12   1  343.21    8.62
   2  12   1  335.09    9.47
  -3 -12  -1    0.81    1.20
   3 -12   1    0.09    0.94
   3 -12   1    0.76    1.26
  -3  12  -1    2.01    1.33
   3  12   1   -0.17    0.93
   3  12   1    1.41    1.39
  -4 -12  -1  246.11    7.24
   4 -12   1  239.87    6.74
   4 -12   1  242.13    7.59
   4  12   1  254.13    8.01
  -4  12  -1  235.97    7.70
  -5 -12  -1   15.95    1.83
   5 -12   1   15.28    1.99
   5 -12   1   16.38    2.37
  -5 -12  -1   15.18    2.13
   5  12   1   15.55    2.57
  -5  12  -1   13.13    2.23
   6 -12   1  170.53    5.79
  -6 -12  -1  172.83    5.56
   6 -12   1  170.66    6.57
  -6 -12  -1  173.78    6.23
   6  12   1  170.23    6.94
  -6  12  -1  174.33    6.71
  -7 -12  -1    0.13    1.34
   7 -12   1   -1.06    1.65
   7 -12   1    0.80    1.39
  -7 -12  -1   -0.30    1.52
   7  12   1    0.76    1.88
  -7  12  -1    1.16    1.68
  -8 -12  -1  109.26    5.05
  -8 -12  -1  112.19    5.67
   8 -12   1  119.91    5.24
   8  12   1  114.40    6.13
  -8  12  -1  119.66    5.78
  -9 -12  -1    2.34    2.06
  -9 -12  -1    6.10    2.34
   9  12   1    3.99    2.31
  -9  12  -1    4.19    2.06
 -10 -12  -1   84.75    5.60
 -10 -12  -1   92.93    5.37
  10  12   1   82.06    5.86
 -10  13   1   22.85    3.64
  -9 -13   1   22.24    3.36
   9 -13  -1   25.84    3.27
  -9  13   1   26.97    3.67
   9  13  -1   28.81    4.24
   8 -13  -1    5.71    2.05
  -8 -13   1    6.78    2.31
   8  13  -1    8.50    2.61
  -8  13   1    7.48    2.22
  -7 -13   1   46.80    3.81
   7 -13  -1   41.22    3.56
   7  13  -1   44.69    4.11
  -7  13   1   49.93    4.12
  -6 -13   1   25.90    3.00
   6 -13  -1   22.61    2.93
   6 -13  -1   22.04    2.74
   6  13  -1   19.58    2.99
  -6  13   1   21.66    3.09
  -5 -13   1   41.10    3.23
   5 -13  -1   39.00    3.33
   5 -13  -1   41.28    3.00
  -5  13   1   34.49    3.34
   5  13  -1   35.14    3.61
  -4 -13   1    6.53    1.68
   4 -13  -1    5.56    1.72
   4 -13  -1    8.88    1.66
   4  13  -1    7.42    2.02
  -4  13   1    6.73    1.86
   3 -13  -1   87.86    3.77
   3 -13  -1   81.60    4.18
  -3 -13   1   82.67    3.83
   3  13  -1   86.32    3.69
  -3  13   1   81.84    4.30
   3  13  -1   81.21    4.47
   2 -13  -1   20.34    2.15
  -2 -13   1   18.73    2.13
  -2  13   1   17.46    2.47
  -2  13   1   16.87    2.48
   2  13  -1   21.41    2.67
   2  13  -1   16.35    2.14
  -1 -13   1   49.32    2.85
   1 -13  -1   47.50    2.80
  -1  13   1   54.66    3.53
   1  13  -1   51.19    3.16
  -1  13   1   52.29    3.31
   1  13  -1   49.55    3.35
   0 -13   1   -0.17    0.93
   0 -13  -1    1.91    1.12
   0  13  -1    0.13    1.18
   0  13  -1    0.26    1.10
   0  13   1   -0.56    1.21
   0  13   1   -0.52    1.09
   1 -13   1  146.45    4.77
  -1 -13  -1  146.69    4.98
   1  13   1  144.21    5.16
   1  13   1  151.91    5.77
  -1  13  -1  147.86    5.54
  -1  13  -1  143.57    5.67
   2 -13   1   22.47    2.08
   2 -13   1   18.27    2.59
  -2 -13  -1   21.89    2.27
  -2  13  -1   19.39    2.63
   2  13   1   17.34    2.53
   2  13   1   23.69    2.34
  -3 -13  -1   42.12    2.97
   3 -13   1   41.84    3.26
   3 -13   1   40.48    2.62
   3  13   1   43.04    3.45
  -3  13  -1   41.02    3.35
   3  13   1   43.10    2.66
  -4 -13  -1    1.63    1.39
   4 -13   1   -0.77    0.99
   4 -13   1    1.74    1.49
   4  13   1    2.17    1.71
  -4  13  -1   -0.30    1.33
   5 -13   1   86.58    4.60
  -5 -13  -1   79.63    4.24
   5 -13   1   84.49    3.85
   5  13   1   86.50    4.93
  -5  13  -1   78.52    4.63
   6 -13   1    3.59    1.92
  -6 -13  -1    6.24    1.96
   6 -13   1    6.48    1.67
   6  13   1    6.74    2.19
  -6  13  -1    6.98    2.12
   7 -13   1   10.02    2.09
  -7 -13  -1   14.80    2.47
   7 -13   1   10.37    2.44
   7  13   1    9.48    2.60
  -7  13  -1   10.38    2.45
  -8 -13  -1    4.16    2.11
   8 -13   1   -0.12    1.78
  -8  13  -1    5.30    2.16
   8  13   1    1.15    2.17
  -9 -13  -1   20.86    3.16
   9  13   1   17.31    3.41
  -9  13  -1   15.00    2.88
  10  13   1    1.46    2.52
 -10  14   1   -2.28    1.81
   9 -14  -1   -0.40    2.04
  -9 -14   1   -2.85    1.84
  -9  14   1    5.82    2.40
   9  14  -1   -1.76    2.14
   8 -14  -1    5.17    2.09
  -8 -14   1    2.99    2.10
  -8  14   1    6.94    2.33
   8  14  -1    6.31    2.54
   7 -14  -1    4.07    1.85
  -7 -14   1    0.10    1.63
   7  14  -1    3.69    2.27
  -7  14   1    1.42    1.81
  -6 -14   1    1.75    1.77
   6 -14  -1    4.69    1.72
   6 -14  -1   -1.40    1.43
  -6  14   1    3.00    1.84
   6  14  -1    2.41    2.02
  -5 -14   1   -1.50    1.37
   5 -14  -1    2.28    1.41
   5 -14  -1   -0.66    1.41
  -5  14   1   -0.39    1.46
   5  14  -1    0.15    1.75
   4 -14  -1    3.41    1.68
  -4 -14   1    5.19    1.71
   4 -14  -1    8.83    1.78
  -4  14   1    7.79    2.00
   4  14  -1    8.55    2.17
  -3 -14   1    1.27    1.30
   3 -14  -1    0.55    1.14
   3 -14  -1    1.76    1.43
   3  14  -1    0.53    1.49
   3  14  -1   -0.24    1.10
  -3  14   1    0.73    1.46
  -2 -14   1    3.55    1.40
   2 -14  -1    3.75    1.34
   2  14  -1    2.94    1.38
  -2  14   1    1.55    1.51
  -2  14   1    1.17    1.45
   2  14  -1    5.45    1.81
  -1 -14   1    4.86    1.38
   1 -14  -1    2.91    1.24
   1  14  -1    3.95    1.65
  -1  14   1    3.91    1.60
   1  14  -1    4.84    1.56
  -1  14   1    2.27    1.50
   0 -14  -1   14.95    2.02
   0 -14   1   16.17    1.93
   0  14  -1   20.90    2.81
   0  14  -1   17.55    2.31
   0  14   1   18.31    2.50
   0  14   1   18.13    2.59
  -1 -14  -1    2.30    1.27
   1 -14   1    0.54    1.02
  -1  14  -1    0.84    1.25
   1  14   1    0.25    1.12
   1  14   1   -1.29    1.26
  -1  14  -1   -0.48    1.27
  -2 -14  -1    3.19    1.44
   2 -14   1    3.58    1.24
   2 -14   1    4.70    1.71
   2  14   1    3.15    1.34
  -2  14  -1    1.17    1.44
   2  14   1    6.40    1.83
  -3 -14  -1    3.84    1.53
   3 -14   1    4.79    1.76
   3 -14   1    4.63    1.41
   3  14   1    4.61    1.81
  -3  14  -1    2.27    1.51
   4 -14   1    1.76    1.20
  -4 -14  -1    1.98    1.53
   4 -14   1    4.12    1.75
   4  14   1    0.41    1.66
  -4  14  -1   -0.22    1.46
  -5 -14  -1    6.02    1.85
   5 -14   1    9.23    2.18
   5 -14   1    7.68    1.72
  -5  14  -1    5.27    1.98
   5  14   1    7.95    2.27
   6 -14   1    2.89    1.87
   6 -14   1    3.13    1.50
  -6 -14  -1    0.94    1.68
  -6  14  -1    0.89    1.65
   6  14   1    0.57    1.82
   7 -14   1   -2.20    1.83
  -7 -14  -1   -1.53    1.71
   7 -14   1    1.06    1.66
  -7  14  -1   -4.28    1.22
   7  14   1   -1.80    1.73
  -8 -14  -1    0.51    1.80
  -8  14  -1   -0.47    1.70
   8  14   1    0.29    2.08
  -9 -14  -1    7.68    2.59
  -9  14  -1   12.96    2.89
   9  14   1    5.48    2.67
  10  14   1    2.44    2.46
  -9  15   1   16.24    3.16
   9  15  -1   12.91    3.34
  -8 -15   1   -0.21    1.96
   8 -15  -1   -0.21    1.76
  -8  15   1    1.63    2.09
   8  15  -1    2.92    2.29
  -7 -15   1   43.70    4.15
   7 -15  -1   51.43    3.92
  -7  15   1   50.55    4.43
   7  15  -1   51.96    4.68
   6 -15  -1    1.23    1.79
   6 -15  -1    0.10    1.44
  -6 -15   1    0.44    1.69
   6  15  -1   -0.50    1.84
  -6  15   1    3.36    1.91
  -5 -15   1   38.80    3.43
   5 -15  -1   29.38    3.39
   5 -15  -1   38.26    3.18
  -5  15   1   34.02    3.62
   5  15  -1   29.64    3.73
   4 -15  -1    0.12    1.32
  -4 -15   1    0.23    1.44
   4 -15  -1   -0.12    1.45
  -4  15   1    1.65    1.73
   4  15  -1    1.29    1.86
  -3 -15   1   59.29    3.57
   3 -15  -1   64.94    3.50
   3 -15  -1   63.78    4.08
  -3  15   1   49.74    4.00
   3  15  -1   65.72    4.35
   2 -15  -1    2.01    1.35
  -2 -15   1    4.05    1.49
   2 -15  -1    2.24    1.56
   2  15  -1    1.60    1.69
  -2  15   1    2.47    1.62
   2  15  -1    2.03    1.45
  -1 -15   1   83.09    3.91
   1 -15  -1   79.48    3.86
   1  15  -1   86.70    4.29
  -1  15   1   87.47    4.58
   1  15  -1   86.19    4.81
  -1  15   1   82.95    4.63
   0 -15   1   18.23    2.29
   0 -15  -1   17.82    2.15
   0  15  -1   15.14    2.35
   0  15  -1   18.71    2.70
   0  15   1   19.69    2.75
   0  15   1   17.37    2.42
   1 -15   1   91.11    3.94
  -1 -15  -1   86.16    4.06
  -1  15  -1   88.14    4.81
   1  15   1   91.11    4.88
   1  15   1   87.83    4.31
  -1  15  -1   87.76    4.59
  -2 -15  -1    0.77    1.32
   2 -15   1   -1.42    1.30
   2 -15   1    1.82    1.23
   2  15   1    2.39    1.59
  -2  15  -1    0.87    1.48
   2  15   1   -0.37    1.21
  -3 -15  -1   51.72    3.46
   3 -15   1   50.96    3.81
   3 -15   1   51.10    3.14
   3  15   1   43.60    3.90
  -3  15  -1   45.03    3.78
  -4 -15  -1   37.26    3.24
   4 -15   1   35.62    2.87
   4 -15   1   36.57    3.62
   4  15   1   37.33    3.84
  -4  15  -1   33.34    3.62
   5 -15   1   42.89    3.26
  -5 -15  -1   49.17    3.69
   5 -15   1   44.62    3.97
   5  15   1   53.22    4.50
  -5  15  -1   45.58    3.98
   6 -15   1    2.28    1.99
   6 -15   1    1.44    1.53
  -6 -15  -1    3.47    1.83
  -6  15  -1    4.24    1.99
   6  15   1    1.67    2.15
  -7 -15  -1   41.59    4.04
  -7  15  -1   31.93    3.97
   7  15   1   36.93    4.60
  -8 -15  -1   23.12    3.35
  -8  15  -1   20.41    3.25
   8  15   1   17.64    3.48
   9  15   1   25.77    4.04
  -9  15  -1   40.39    4.39
   9  16  -1   16.05    3.48
   8 -16  -1   30.43    5.15
  -8 -16   1   44.54    4.32
  -8  16   1   26.83    3.88
   8  16  -1   27.67    4.12
  -7 -16   1   17.33    2.85
   7 -16  -1   20.59    3.02
   7  16  -1   20.92    3.43
  -7  16   1   19.05    3.34
   6 -16  -1   19.19    2.67
  -6 -16   1   15.63    2.67
  -6  16   1   14.08    2.98
   6  16  -1   17.79    3.32
   5 -16  -1   44.37    3.48
  -5 -16   1   43.42    3.66
   5 -16  -1   44.29    3.98
   5  16  -1   45.97    4.38
  -5  16   1   46.19    4.15
   4 -16  -1   36.48    3.62
  -4 -16   1   41.33    3.42
   4 -16  -1   35.66    3.13
   4  16  -1   38.42    4.01
  -4  16   1   39.28    3.92
  -3 -16   1    5.15    1.69
   3 -16  -1    7.09    2.15
   3 -16  -1    9.43    1.89
  -3  16   1    6.41    2.13
   3  16  -1    4.26    1.97
   2 -16  -1   58.51    3.49
  -2 -16   1   54.45    3.47
   2 -16  -1   61.57    4.24
  -2  16   1   60.46    4.17
   2  16  -1   52.05    3.58
   2  16  -1   62.42    4.32
   1 -16  -1   11.21    1.90
  -1 -16   1    8.59    1.84
  -1  16   1    7.25    1.96
   1  16  -1    7.71    2.21
  -1  16   1   13.44    2.56
   1  16  -1    8.87    1.95
   0 -16  -1   58.70    3.50
   0 -16   1   66.56    3.55
   0  16  -1   67.03    4.40
   0  16   1   62.67    4.42
   0  16  -1   68.77    4.22
   0  16   1   63.51    4.06
  -1 -16  -1   -1.00    1.25
   1 -16   1    3.01    1.39
   1  16   1    0.86    1.61
   1  16   1    0.94    1.41
  -1  16  -1    1.15    1.73
  -1  16  -1    1.91    1.65
   2 -16   1   49.42    3.21
  -2 -16  -1   53.86    3.55
   2 -16   1   52.50    3.97
   2  16   1   55.12    3.59
  -2  16  -1   46.97    3.87
   2  16   1   48.93    3.99
   3 -16   1    0.49    1.32
   3 -16   1    0.58    1.52
  -3 -16  -1   -2.12    1.25
   3  16   1    0.50    1.67
  -3  16  -1   -2.15    1.49
   4 -16   1   52.11    4.23
  -4 -16  -1   52.89    3.76
   4 -16   1   52.90    3.43
   4  16   1   54.64    4.49
  -4  16  -1   44.74    4.12
  -5 -16  -1   -0.48    1.65
   5 -16   1    5.25    2.13
   5 -16   1    6.89    1.77
   5  16   1    0.03    1.95
  -5  16  -1    1.16    1.83
   6 -16   1   34.70    3.36
   6 -16   1   32.05    3.91
  -6 -16  -1   29.86    3.52
  -6  16  -1   24.77    3.44
   6  16   1   32.72    4.16
  -7 -16  -1   15.77    2.76
   7  16   1   17.80    3.34
  -7  16  -1   16.94    3.06
  -8 -16  -1   33.10    3.83
   8  16   1   31.43    4.31
  -8  16  -1   36.05    4.38
   8  17  -1   25.46    4.04
   7 -17  -1   14.16    2.73
  -7 -17   1    7.58    2.61
   7  17  -1    9.61    3.00
  -7  17   1    5.65    2.66
   6 -17  -1   33.05    3.53
  -6 -17   1   29.52    3.68
  -6  17   1   31.80    4.04
   6  17  -1   38.72    4.59
   5 -17  -1    9.64    2.43
  -5 -17   1    7.99    2.20
   5 -17  -1    9.51    2.18
   5  17  -1   10.12    2.72
  -5  17   1   10.97    2.62
   4 -17  -1   16.86    2.47
  -4 -17   1   18.56    2.59
   4 -17  -1   20.61    3.12
  -4  17   1   20.65    3.19
   4  17  -1   16.97    3.02
   3 -17  -1    7.66    1.89
   3 -17  -1    7.10    2.18
  -3 -17   1    8.15    1.96
  -3  17   1    6.69    2.20
   3  17  -1    8.30    2.42
   2 -17  -1    6.14    1.75
  -2 -17   1   12.64    2.15
   2 -17  -1    7.62    2.24
   2  17  -1   11.80    2.66
   2  17  -1    6.65    1.93
  -2  17   1    7.61    2.16
   1 -17  -1   32.18    2.98
  -1 -17   1   26.00    2.84
  -1  17   1   30.39    3.59
   1  17  -1   28.02    3.51
  -1  17   1   23.99    3.13
   1  17  -1   29.39    3.26
   0 -17  -1   11.75    2.12
   0 -17   1    6.37    1.69
   0  17   1    9.05    2.12
   0  17   1    7.74    2.22
   0  17  -1    8.76    2.16
   0  17  -1    9.14    2.34
   1 -17   1    2.17    1.48
  -1 -17  -1    5.96    1.73
   1  17   1    1.20    1.59
  -1  17  -1    1.07    1.69
   1  17   1    3.89    2.05
  -1  17  -1    5.69    2.09
   2 -17   1    2.95    1.90
  -2 -17  -1   -1.11    1.31
   2 -17   1   -0.26    1.25
   2  17   1    0.62    1.88
  -2  17  -1    0.06    1.65
  -3 -17  -1   21.54    2.70
   3 -17   1   28.01    2.82
   3 -17   1   26.25    3.40
   3  17   1   24.80    3.58
  -3  17  -1   22.15    3.18
   4 -17   1   -0.74    1.29
   4 -17   1   -1.26    1.67
  -4 -17  -1    0.64    1.66
   4  17   1    0.75    1.94
  -4  17  -1    0.58    1.90
   5 -17   1    4.50    2.35
  -5 -17  -1    3.62    1.97
   5 -17   1    7.62    1.92
  -5  17  -1    9.74    2.43
   5  17   1    3.97    2.30
   6 -17   1    9.46    2.67
  -6 -17  -1    5.70    2.17
   6  17   1    7.22    2.80
  -6  17  -1    6.77    2.48
  -7 -17  -1   16.22    3.05
   7  17   1   15.03    3.39
  -7  17  -1   16.39    3.39
  -8  17  -1   14.08    4.15
   8  17   1    8.89    3.16
  -7 -18   1    1.86    2.17
  -7  18   1    5.82    2.49
   7  18  -1   -0.42    2.19
  -6 -18   1   39.83    4.21
   6 -18  -1   46.81    4.11
  -6  18   1   57.56    5.14
   6  18  -1   47.24    4.98
  -5 -18   1    0.10    1.70
   5 -18  -1    0.39    2.00
   5 -18  -1    1.31    1.65
  -5  18   1   -2.14    1.87
   5  18  -1    0.04    2.04
  -4 -18   1   12.41    2.46
   4 -18  -1   10.68    2.19
   4 -18  -1   15.49    2.99
   4  18  -1   11.38    2.87
  -4  18   1    9.10    2.71
   3 -18  -1    0.70    1.60
  -3 -18   1   -0.37    1.48
   3 -18  -1    3.59    2.00
  -3  18   1    1.29    1.86
   3  18  -1    2.72    2.10
  -2 -18   1   57.39    3.90
   2 -18  -1   55.32    3.72
   2 -18  -1   70.08    4.88
   2  18  -1   49.72    4.52
  -2  18   1   56.38    4.60
  -1 -18   1    0.72    1.47
   1 -18  -1    0.11    1.41
   1  18  -1    3.11    2.07
  -1  18   1   -1.21    1.50
  -1  18   1    0.49    1.76
   1  18  -1   -0.12    1.55
   0 -18  -1   17.67    2.46
   0 -18   1   22.98    2.67
   0  18   1   22.21    3.05
   0  18  -1   18.05    2.88
   0  18  -1   19.70    3.19
   0  18   1   20.75    3.20
  -1 -18  -1    4.69    1.87
   1 -18   1    4.87    1.69
   1 -18   1    8.03    2.51
  -1  18  -1    6.18    2.30
   1  18   1    8.97    2.20
   1  18   1    9.31    2.59
  -2 -18  -1   32.13    3.51
   2 -18   1   36.55    3.97
   2 -18   1   37.91    3.11
   2  18   1   34.36    4.07
  -2  18  -1   36.19    4.07
  -3 -18  -1    7.84    2.18
   3 -18   1    9.62    2.56
   3 -18   1    8.64    2.00
  -3  18  -1   14.66    2.92
   3  18   1    8.42    2.56
  -4 -18  -1   33.55    3.66
   4 -18   1   36.45    3.38
   4 -18   1   36.46    4.15
  -4  18  -1   39.95    4.60
   4  18   1   29.29    4.12
   5 -18   1   10.29    2.80
  -5 -18  -1   14.71    2.61
   5  18   1    8.60    2.78
  -5  18  -1   14.82    3.01
  -6 -18  -1   24.67    3.32
   6 -18   1   27.66    3.80
   6  18   1   26.23    3.99
  -6  18  -1   24.69    3.81
  -7  18  -1   13.51    3.41
   7  18   1    3.94    2.59
  -6 -19   1    1.99    2.19
  -6  19   1   -4.26    1.84
   6  19  -1   -2.73    2.09
   5 -19  -1   -0.80    1.77
  -5 -19   1    4.60    2.23
   5 -19  -1    0.32    2.07
   5  19  -1    2.04    2.19
  -5  19   1   -0.20    2.14
  -4 -19   1    1.00    1.86
   4 -19  -1    3.19    2.20
   4 -19  -1    4.37    1.91
  -4  19   1    0.90    2.24
   4  19  -1    3.72    2.31
   3 -19  -1    0.80    1.72
  -3 -19   1    2.74    1.80
   3 -19  -1    2.57    2.10
  -3  19   1   -0.25    1.91
   3  19  -1   -1.47    2.03
   2 -19  -1   -0.16    1.51
  -2 -19   1   -0.62    1.53
   2 -19  -1    1.27    1.99
   2  19  -1   -1.93    1.85
  -2  19   1    1.17    1.95
   1 -19  -1    2.20    1.83
  -1 -19   1    2.73    1.61
   1  19  -1   -2.45    1.86
  -1  19   1   -0.88    1.96
  -1  19   1    0.85    1.90
   1  19  -1    0.08    1.84
   0 -19   1    1.72    1.60
   0 -19  -1    0.07    1.39
   0  19  -1    1.29    1.93
   0  19   1    2.56    2.00
   0  19  -1    2.06    2.13
   0  19   1    1.57    2.12
  -1 -19  -1    1.21    1.62
   1 -19   1    1.89    1.65
   1 -19   1    2.28    2.05
   1  19   1    0.05    1.80
   1  19   1    2.41    2.23
  -1  19  -1   -0.18    1.85
   2 -19   1    6.02    1.86
   2 -19   1    5.33    2.25
  -2 -19  -1    3.15    1.94
  -2  19  -1    4.25    2.23
   2  19   1    0.06    2.02
   3 -19   1    1.20    1.66
  -3 -19  -1   -1.01    1.70
   3 -19   1    2.60    2.18
  -3  19  -1    2.20    2.17
   3  19   1   -0.78    1.98
  -4 -19  -1    2.06    1.87
   4 -19   1    5.50    2.44
   4  19   1    2.22    2.25
  -4  19  -1    1.07    2.20
   5 -19   1   -0.74    2.23
  -5 -19  -1    3.04    2.14
   5  19   1    1.21    2.36
  -5  19  -1    1.32    2.26
  -6 -19  -1    6.36    2.44
  -6  19  -1   10.71    3.27
   6  19   1   10.14    3.17
   5 -20  -1    7.93    2.31
  -5 -20   1    6.67    2.52
   5  20  -1    9.33    3.02
  -5  20   1   11.54    4.18
   4 -20  -1   12.15    2.50
  -4 -20   1   15.20    2.70
   4 -20  -1   17.63    3.28
   4  20  -1   15.89    3.36
  -4  20   1    8.77    2.86
   3 -20  -1   14.20    2.55
   3 -20  -1    9.77    2.83
  -3 -20   1    9.76    2.36
  -3  20   1   12.95    3.02
   3  20  -1   10.31    3.02
   2 -20  -1    8.30    2.55
   2 -20  -1    7.08    2.21
  -2 -20   1   12.48    2.41
  -2  20   1    9.91    2.69
   2  20  -1   10.47    2.85
   1 -20  -1    3.44    1.88
   1 -20  -1   -1.55    1.99
  -1 -20   1    0.77    1.60
   1  20  -1    2.48    2.25
   1  20  -1    1.29    2.04
  -1  20   1   -1.56    1.86
  -1  20   1    0.35    1.97
   0 -20   1   16.90    2.59
   0 -20  -1   22.20    2.87
   0  20  -1   19.06    3.40
   0  20   1   19.57    3.18
   0  20  -1   15.63    2.92
   0  20   1   19.95    3.62
   1 -20   1    2.32    1.79
  -1 -20  -1    4.07    1.94
   1 -20   1    1.53    2.27
  -1  20  -1    0.00    1.99
   1  20   1    3.63    2.43
  -2 -20  -1   29.15    3.54
   2 -20   1   24.93    3.16
   2 -20   1   25.15    3.68
   2  20   1   30.09    4.33
  -2  20  -1   21.24    3.41
  -3 -20  -1    2.74    1.89
   3 -20   1    1.42    1.80
   3 -20   1    1.26    2.21
  -3  20  -1    2.21    2.28
   3  20   1    0.38    1.98
   4 -20   1    8.15    2.75
  -4 -20  -1    1.46    2.04
  -4  20  -1    5.27    2.66
   4  20   1    6.98    2.74
   5 -20   1   -0.17    2.30
  -5 -20  -1   -0.51    2.03
   5  20   1   -1.79    2.63
   4 -21  -1   -1.40    2.39
   4 -21  -1    3.89    2.00
  -4 -21   1    1.89    2.15
   3 -21  -1   91.40    5.91
   3 -21  -1   75.62    4.92
  -3 -21   1   89.41    5.32
   3  21  -1   85.07    6.30
  -3  21   1   75.84    5.77
  -2 -21   1    2.71    1.97
   2 -21  -1   -3.73    1.52
   2 -21  -1    1.13    2.19
   2  21  -1   -0.91    2.09
  -2  21   1   -0.24    2.15
  -1 -21   1   93.58    5.22
   1 -21  -1   91.15    5.12
   1 -21  -1   86.32    5.93
   1  21  -1   95.12    6.43
  -1  21   1   93.70    5.89
   0 -21   1    4.09    1.96
   0 -21  -1    4.94    2.16
   0  21   1    6.96    2.50
   0  21  -1    9.08    3.08
   0  21   1    7.37    2.71
   0  21  -1    8.73    2.67
   1 -21   1  102.62    6.38
  -1 -21  -1  108.79    5.57
   1 -21   1   98.19    5.24
   1  21   1  114.11    6.82
  -1  21  -1  107.85    6.26
   2 -21   1    1.76    1.91
  -2 -21  -1    5.21    2.21
  -2  21  -1    2.50    2.22
   2  21   1    2.22    2.59
  -3 -21  -1   71.89    5.06
   3 -21   1   87.70    6.02
   3  21   1   67.40    5.81
  -3  21  -1   71.10    5.79
   4 -21   1    3.54    2.60
  -4 -21  -1    1.61    2.55
   5 -21   1   89.24    6.48
   3 -22  -1    8.76    3.04
   3 -22  -1   11.25    2.56
   2 -22  -1   35.76    4.61
   2 -22  -1   41.59    3.93
  -2 -22   1   36.83    4.06
  -2  22   1   36.88    4.88
  -1 -22   1    1.73    1.92
   1 -22  -1    4.64    2.61
   1 -22  -1    3.43    2.08
  -1  22   1    3.09    2.37
   0 -22  -1   31.60    3.63
   0 -22   1   35.64    3.86
   0 -22   1   26.91    4.91
   0  22   1   31.58    4.47
   0  22   1   29.23    4.32
   0  22  -1   28.62    3.90
  -1 -22  -1    6.54    2.27
   1 -22   1    2.25    1.96
   1 -22   1    5.11    2.89
  -1  22  -1   -1.66    2.12
   2 -22   1   31.32    5.44
  -2 -22  -1   35.67    4.19
  -2  22  -1   28.33    4.28
   0 -23   1   -1.04    2.21
  12   0  -2   23.24    3.48
 -12   0   2   17.32    3.16
 -11   0   2   -3.62    1.78
  11   0  -2   -0.73    2.00
  10   0  -2   53.72    4.25
 -10   0   2   60.90    4.31
  -9   0   2    1.33    1.53
   9   0  -2   -0.94    1.54
   8   0  -2  145.55    5.43
  -8   0   2  132.94    5.25
   7   0  -2    0.74    0.97
   7   0  -2    0.06    1.21
  -7   0   2    0.39    1.13
  -7   0   2   -1.06    0.73
   6   0  -2  171.24    5.03
  -6   0   2  179.60    5.36
   6   0  -2  182.53    5.46
  -6   0   2  171.96    4.68
  -5   0   2    0.63    0.66
   5   0  -2    0.50    0.83
   5   0  -2    0.33    0.78
  -5   0   2    0.04    0.81
   4   0  -2  494.39   10.25
   4   0  -2  472.10   10.53
  -4   0   2  495.54   10.16
  -4   0   2  480.31   10.49
   3   0  -2    0.71    0.61
  -3   0   2    0.26    0.56
  -3   0   2   -0.63    0.65
   3   0  -2    0.63    0.75
   2   0  -2  378.15    7.96
  -2   0   2  381.14    7.83
   2   0  -2  387.19    7.58
   1   0  -2    0.25    0.38
  -1   0   2   -0.53    0.37
   1   0  -2   -0.17    0.37
   0   0   2  969.28   18.81
   0   0  -2 1000.00   18.48
   0   0  -2  980.90   18.57
   0   0   2  979.87   18.98
   1   0   2   -0.27    0.31
  -1   0  -2   -0.71    0.32
   1   0   2    0.39    0.50
  -1   0  -2   -0.26    0.36
  -2   0  -2  960.83   18.35
  -2   0  -2  975.93   18.71
   2   0   2  967.05   18.55
   2   0   2  946.67   19.02
  -3   0  -2    0.12    0.50
  -3   0  -2   -0.18    0.69
   3   0   2    0.66    0.88
   3   0   2   -0.03    0.64
   4   0   2  409.85    9.41
   4   0   2  409.35    8.90
  -4   0  -2  395.60    8.31
  -4   0  -2  406.99    9.04
   5   0   2    0.89    0.89
   5   0   2    0.17    0.96
  -5   0  -2   -0.16    0.84
  -5   0  -2   -0.40    0.54
  -6   0  -2  610.65   13.66
  -6   0  -2  614.82   12.51
   6   0   2  613.14   13.49
   6   0   2  611.90   14.04
   7   0   2   -0.09    1.23
   7   0   2    0.40    1.16
  -7   0  -2   -0.21    1.14
   8   0   2   83.95    4.01
   8   0   2   90.62    4.43
  -8   0  -2   91.96    4.19
   9   0   2   -0.65    1.60
  -9   0  -2   -1.14    1.45
   9   0   2    1.48    1.50
 -10   0  -2  192.48    7.14
  10   0   2  189.81    6.90
 -11   0  -2   -0.39    1.98
  11   0   2   -1.87    1.81
  12   0   2   26.14    3.60
 -12   0  -2   29.77    3.83
 -12  -1   2   63.22    5.11
  12  -1  -2   68.82    5.15
  12   1  -2   50.85    4.81
 -12   1   2   53.66    4.88
 -11  -1   2   13.40    2.85
  11  -1  -2   16.90    2.96
 -11   1   2   14.96    2.78
  11   1  -2   13.44    2.79
 -10  -1   2   23.59    3.08
  10  -1  -2   29.95    3.44
 -10   1   2   23.02    2.98
  10   1  -2   21.52    3.06
   9  -1  -2   36.00    3.38
  -9  -1   2   31.12    3.18
  -9   1   2   34.13    3.33
   9   1  -2   34.39    3.37
  -8  -1   2  131.68    5.16
   8  -1  -2  138.24    5.25
   8   1  -2  137.52    6.04
   8   1  -2  136.04    5.27
  -8   1   2  125.04    5.03
   7  -1  -2   90.84    3.66
  -7  -1   2   96.43    4.02
   7  -1  -2   89.25    3.93
  -7   1   2  101.39    3.49
   7   1  -2   87.88    4.00
  -7   1   2   93.75    3.95
   7   1  -2   91.08    3.70
   6  -1  -2   80.25    3.17
  -6  -1   2   78.03    3.36
   6  -1  -2   77.30    3.43
  -6  -1   2   86.44    2.78
  -6   1   2   84.39    3.40
   6   1  -2   81.29    3.51
   6   1  -2   86.72    3.26
  -6   1   2   77.73    2.96
   5  -1  -2   81.49    3.22
   5  -1  -2   79.33    2.86
  -5  -1   2   78.13    2.57
  -5  -1   2   77.45    3.07
  -5   1   2   83.07    3.08
   5   1  -2   77.73    3.21
  -5   1   2   78.74    2.81
   5   1  -2   83.96    2.96
   4  -1  -2  228.19    5.87
   4  -1  -2  228.76    5.55
  -4  -1   2  234.67    5.83
  -4  -1   2  230.52    5.34
   4   1  -2  247.14    5.66
  -4   1   2  249.19    5.65
  -4   1   2  232.12    5.79
   4   1  -2  238.88    5.96
   3  -1  -2  118.28    3.38
  -3  -1   2  114.68    3.28
  -3  -1   2  114.64    2.97
   3  -1  -2  111.16    2.99
  -3   1   2  123.12    3.27
   3   1  -2  111.78    3.33
   3   1  -2  121.60    3.10
  -3   1   2  119.46    3.22
  -2  -1   2   25.37    1.32
   2  -1  -2   24.51    1.04
  -2  -1   2   26.63    1.20
   2  -1  -2   24.95    1.38
   2   1  -2   25.78    1.14
  -2   1   2   23.88    1.30
  -2   1   2   24.43    1.23
   2   1  -2   26.10    1.36
  -1  -1   2  323.77    6.57
   1  -1  -2  321.68    6.46
   1   1  -2  330.74    6.54
   1   1  -2  320.84    6.52
   1   1  -2  325.05    6.40
  -1   1   2  317.71    6.65
   0  -1  -2  162.36    3.36
   0  -1  -2  160.93    3.37
   0  -1   2  161.91    3.50
   0   1  -2  162.04    3.20
   0   1  -2  170.80    3.42
   0   1  -2  164.73    3.58
   0   1   2  162.81    3.46
   0   1   2  171.56    3.52
   1  -1   2  357.40    7.54
  -1  -1  -2  357.43    7.29
   1  -1   2  359.14    7.04
   1   1   2  361.85    7.09
  -1   1  -2  368.80    7.36
   1   1   2  366.74    7.59
  -1   1  -2  381.36    7.31
   1   1   2  369.86    7.25
   2  -1   2   56.98    1.75
  -2  -1  -2   56.87    1.94
   2  -1   2   57.72    2.20
  -2   1  -2   56.59    1.91
   2   1   2   60.34    1.90
  -2   1  -2   59.46    1.81
   2   1   2   59.91    2.24
  -3  -1  -2  230.37    5.48
   3  -1   2  235.82    5.27
   3  -1   2  226.29    5.78
  -3   1  -2  231.46    5.42
  -3   1  -2  229.79    5.15
   3   1   2  237.02    5.85
   3   1   2  228.58    5.35
   4  -1   2   23.69    1.95
   4  -1   2   24.31    1.64
  -4  -1  -2   23.93    1.73
  -4  -1  -2   23.69    1.04
   4   1   2   24.60    1.72
  -4   1  -2   24.35    1.76
  -4   1  -2   23.83    1.40
   4   1   2   22.71    1.98
   5  -1   2   91.89    3.26
  -5  -1  -2   89.42    2.42
   5  -1   2   98.42    3.71
  -5  -1  -2   95.89    3.42
   5   1   2   91.35    3.32
  -5   1  -2   89.08    3.36
  -5   1  -2   94.96    2.87
   5   1   2   94.23    3.73
  -6  -1  -2    2.87    1.13
   6  -1   2    1.91    1.07
   6  -1   2    1.18    1.23
  -6  -1  -2    1.65    0.60
  -6   1  -2    1.64    1.09
   6   1   2    1.22    1.17
   6   1   2    0.25    1.01
  -6   1  -2    1.04    0.74
  -7  -1  -2   88.10    3.89
   7  -1   2   89.80    4.16
   7  -1   2   89.90    3.81
   7   1   2   89.08    3.86
  -7   1  -2   89.29    3.85
   7   1   2   96.87    4.23
   8  -1   2    5.67    1.85
  -8  -1  -2    4.64    1.60
   8  -1   2    7.35    1.72
   8   1   2    8.90    1.97
  -8   1  -2    8.92    1.85
   8   1   2    8.48    1.77
  -9  -1  -2   20.92    2.68
   9  -1   2   16.80    2.43
   9  -1   2   13.66    2.41
   9   1   2   22.45    2.64
  -9   1  -2   19.52    2.59
   9   1   2   20.73    2.83
  10  -1   2    3.81    1.95
 -10  -1  -2    0.75    1.79
 -10   1  -2    1.05    1.75
  10   1   2    1.87    1.85
 -11  -1  -2   26.11    3.37
  11  -1   2   22.76    3.13
 -11   1  -2   17.63    3.04
  11   1   2   17.92    3.00
 -12  -1  -2    2.64    2.57
  12  -1   2    1.42    2.33
 -12   1  -2    5.05    2.57
  12   1   2    2.69    2.37
 -12  -2   2    3.10    2.44
  12  -2  -2    3.48    2.53
 -12   2   2    3.94    2.31
  12   2  -2    6.47    2.59
  11  -2  -2    4.63    2.36
 -11  -2   2    6.12    2.45
  11   2  -2    9.14    2.55
 -11   2   2    7.47    2.39
 -10  -2   2    1.26    1.71
  10  -2  -2    0.72    1.79
  10   2  -2   -4.55    1.56
 -10   2   2    1.28    1.78
  -9  -2   2    8.47    2.11
   9  -2  -2    9.14    2.07
   9   2  -2    8.47    2.08
  -9   2   2    7.82    1.95
   8  -2  -2   11.18    1.95
  -8  -2   2   12.24    2.03
  -8   2   2   11.48    1.95
   8   2  -2   16.02    2.18
   8   2  -2   13.24    1.97
  -7  -2   2   27.21    2.49
   7  -2  -2   27.41    2.22
   7  -2  -2   22.79    2.37
  -7   2   2   27.20    2.03
   7   2  -2   31.88    2.65
   7   2  -2   27.01    2.35
  -7   2   2   29.15    2.47
  -6  -2   2   13.25    1.73
  -6  -2   2   11.85    1.23
   6  -2  -2   14.08    1.75
   6  -2  -2   15.50    1.69
  -6   2   2   11.91    1.54
   6   2  -2   13.54    1.76
  -6   2   2   13.18    1.59
   6   2  -2   13.32    1.75
   5  -2  -2    0.11    0.91
  -5  -2   2    0.80    0.90
   5  -2  -2    1.56    0.84
  -5  -2   2    0.48    0.57
   5   2  -2    2.24    0.90
  -5   2   2   -0.58    0.75
   5   2  -2    0.48    0.95
  -5   2   2    1.45    0.88
   4  -2  -2    1.24    0.71
  -4  -2   2    1.34    0.83
  -4  -2   2    1.01    0.54
   4  -2  -2    0.65    0.84
   4   2  -2    1.30    0.91
  -4   2   2    1.88    0.84
  -4   2   2    1.14    0.78
   4   2  -2    2.21    0.86
  -3  -2   2   -0.20    0.64
  -3  -2   2   -0.17    0.46
   3  -2  -2    0.00    0.70
   3  -2  -2    0.01    0.59
  -3   2   2   -0.26    0.66
   3   2  -2    0.55    0.65
  -3   2   2    0.24    0.65
   3   2  -2    1.29    0.81
   2  -2  -2   39.33    1.64
   2  -2  -2   37.12    1.31
  -2  -2   2   37.63    1.39
  -2  -2   2   37.51    1.58
  -2   2   2   38.06    1.47
  -2   2   2   39.22    1.72
   2   2  -2   39.64    1.56
   2   2  -2   38.84    1.72
   1  -2  -2    4.48    0.51
   1  -2  -2    3.74    0.57
   1   2  -2    4.22    0.62
   1   2  -2    3.38    0.54
  -1   2   2    4.28    0.68
   1   2  -2    4.26    0.60
   1   2  -2    4.08    0.59
  -1   2   2    3.87    0.48
   0  -2  -2   75.63    1.76
   0  -2   2   77.08    1.74
   0  -2  -2   80.21    1.96
   0  -2   2   76.36    2.09
   0   2  -2   83.52    1.86
   0   2   2   81.54    2.07
   0   2  -2   74.93    2.12
   0   2   2   77.91    2.03
   1  -2   2    0.25    0.33
  -1  -2  -2   -0.09    0.45
  -1  -2  -2    0.13    0.43
   1  -2   2    0.15    0.52
  -1   2  -2    0.32    0.44
   1   2   2    0.17    0.33
   1   2   2    0.68    0.57
  -1   2  -2    0.08    0.51
   2  -2   2    7.00    0.73
  -2  -2  -2    5.03    0.81
   2  -2   2    4.69    0.92
  -2   2  -2    5.42    0.79
  -2   2  -2    5.88    0.82
   2   2   2    5.30    0.81
   2   2   2    5.55    0.96
   3  -2   2   89.92    3.13
  -3  -2  -2   93.09    2.89
   3  -2   2   92.29    2.69
   3   2   2   92.00    3.21
  -3   2  -2   94.22    2.77
   3   2   2   90.94    2.83
  -3   2  -2   90.34    2.82
  -4  -2  -2    9.47    1.23
   4  -2   2   11.59    1.51
   4  -2   2   11.20    1.34
  -4   2  -2    9.63    1.21
   4   2   2   10.47    1.24
   4   2   2   11.83    1.69
  -4   2  -2   10.71    1.25
   5  -2   2   24.79    2.15
  -5  -2  -2   30.33    2.11
   5  -2   2   26.49    1.88
   5   2   2   24.61    2.19
  -5   2  -2   24.57    1.65
  -5   2  -2   28.96    2.00
   5   2   2   27.68    2.01
  -6  -2  -2    1.47    1.09
   6  -2   2    2.06    1.05
   6  -2   2    1.92    1.21
   6   2   2    0.70    1.12
   6   2   2    2.49    1.18
  -6   2  -2    2.09    0.87
  -6   2  -2    2.25    1.10
   7  -2   2   17.65    2.38
  -7  -2  -2   20.81    2.30
   7  -2   2   20.48    2.25
  -7   2  -2   21.28    2.33
   7   2   2   18.19    2.31
  -7   2  -2   21.27    1.82
   7   2   2   20.49    2.45
   8  -2   2    2.23    1.48
  -8  -2  -2    3.65    1.48
   8  -2   2   -0.55    1.37
   8   2   2    2.69    1.59
  -8   2  -2    2.81    1.44
   8   2   2    0.83    1.40
  -9  -2  -2   21.31    2.75
   9  -2   2   25.46    2.93
   9  -2   2   14.70    2.42
   9   2   2   23.36    2.76
  -9   2  -2   17.65    2.56
   9   2   2   22.28    3.09
 -10  -2  -2    1.78    1.94
  10  -2   2    1.00    1.81
 -10   2  -2    1.44    1.82
  10   2   2   -2.65    1.69
 -11  -2  -2   27.83    3.42
  11  -2   2   20.38    3.10
  11   2   2   35.41    4.17
 -11   2  -2   20.47    3.07
  12  -2   2   10.46    2.81
 -12  -2  -2   11.85    3.03
  12   2   2    9.37    2.89
 -12   2  -2    7.52    2.74
  12  -3  -2    0.47    2.17
 -12  -3   2    2.53    2.34
  12   3  -2    0.45    2.36
 -12   3   2    0.38    2.17
 -11  -3   2    6.63    2.45
  11  -3  -2   10.00    2.64
 -11   3   2    6.48    2.36
  11   3  -2    5.93    2.53
 -10  -3   2    0.78    1.85
  10  -3  -2   -0.04    1.92
 -10   3   2    1.89    1.75
  10   3  -2    2.78    1.97
   9  -3  -2    6.54    1.99
  -9  -3   2    9.73    2.17
  -9   3   2   11.49    2.13
   9   3  -2   15.07    2.38
   8  -3  -2    3.03    1.54
  -8  -3   2    4.65    1.55
  -8   3   2    2.14    1.24
   8   3  -2    1.50    1.52
   8   3  -2    3.73    1.47
  -8   3   2    2.31    1.40
   7  -3  -2   34.10    2.71
   7  -3  -2   34.20    2.40
  -7  -3   2   34.07    2.58
  -7   3   2   32.44    2.28
   7   3  -2   35.08    2.77
  -7   3   2   32.18    2.56
   7   3  -2   31.43    2.48
   6  -3  -2   22.63    1.89
  -6  -3   2   20.46    1.31
  -6  -3   2   22.85    2.13
   6  -3  -2   22.37    2.17
  -6   3   2   22.20    1.88
   6   3  -2   21.12    1.95
  -6   3   2   18.06    1.91
   6   3  -2   23.51    2.32
   5  -3  -2   24.73    2.08
  -5  -3   2   26.20    2.03
  -5  -3   2   26.29    1.32
   5  -3  -2   27.02    1.88
   5   3  -2   29.86    2.25
  -5   3   2   26.70    1.91
   5   3  -2   27.94    1.93
  -5   3   2   24.39    1.87
  -4  -3   2   19.05    1.10
   4  -3  -2   19.46    1.50
   4  -3  -2   20.07    1.71
  -4  -3   2   17.89    1.57
  -4   3   2   19.54    1.51
   4   3  -2   17.62    1.57
  -4   3   2   19.91    1.66
   4   3  -2   19.78    1.85
  -3  -3   2  137.54    3.75
   3  -3  -2  137.81    3.58
  -3  -3   2  138.19    3.36
   3  -3  -2  142.57    3.82
   3   3  -2  138.96    3.81
  -3   3   2  140.36    3.60
   3   3  -2  136.21    3.87
  -3   3   2  136.88    3.90
   2  -3  -2  145.64    3.46
   2  -3  -2  148.48    3.70
  -2  -3   2  144.79    3.57
   2   3  -2  146.64    3.77
   2   3  -2  143.97    3.51
  -2   3   2  145.73    3.86
  -2   3   2  144.39    3.40
   2   3  -2  145.70    3.72
   1  -3  -2   93.37    2.48
   1  -3  -2   87.93    2.09
   1   3  -2   92.16    2.41
   1   3  -2   86.08    2.27
  -1   3   2   90.10    2.65
   1   3  -2   90.26    2.49
  -1   3   2   90.99    2.40
   1   3  -2   91.51    2.58
   0  -3   2   22.95    0.89
   0  -3  -2   21.82    0.77
   0  -3  -2   21.33    1.11
   0   3  -2   20.01    1.24
   0   3  -2   21.74    1.26
   0   3   2   21.95    1.21
   0   3  -2   20.36    0.89
   0   3   2   20.74    1.12
  -1  -3  -2   47.50    1.66
   1  -3   2   48.36    1.39
  -1  -3  -2   50.20    1.50
   1  -3   2   46.96    1.88
  -1   3  -2   49.59    1.47
   1   3   2   47.52    1.48
   1   3   2   46.16    1.89
  -1   3  -2   47.30    1.85
   2  -3   2  301.21    6.96
  -2  -3  -2  314.96    6.59
   2  -3   2  321.26    6.40
   2   3   2  306.99    6.69
  -2   3  -2  298.39    6.80
  -2   3  -2  289.40    6.45
   2   3   2  311.43    7.08
  -3  -3  -2  243.44    5.84
   3  -3   2  255.95    6.28
   3  -3   2  252.22    5.68
  -3   3  -2  239.96    5.93
   3   3   2  251.63    5.95
  -3   3  -2  259.86    5.82
   3   3   2  258.81    6.37
   4  -3   2   49.39    2.12
  -4  -3  -2   49.01    2.29
   4  -3   2   46.98    2.52
  -4   3  -2   49.47    2.22
   4   3   2   53.24    2.39
  -4   3  -2   49.00    2.21
   4   3   2   53.31    2.67
  -5  -3  -2   37.93    2.35
   5  -3   2   42.66    2.19
   5  -3   2   42.26    2.58
   5   3   2   39.25    2.53
  -5   3  -2   40.09    2.14
   5   3   2   39.68    2.37
  -5   3  -2   38.40    2.20
  -6  -3  -2  137.92    4.59
   6  -3   2  130.05    4.31
   6  -3   2  132.07    4.81
   6   3   2  135.75    4.60
  -6   3  -2  141.47    4.52
  -6   3  -2  136.27    4.25
   6   3   2  133.54    4.90
   7  -3   2   31.43    2.47
   7  -3   2   27.67    2.66
  -7  -3  -2   22.41    2.39
  -7   3  -2   27.27    2.11
  -7   3  -2   23.95    2.36
   7   3   2   31.36    2.78
   7   3   2   28.62    2.58
  -8  -3  -2   57.80    3.50
   8  -3   2   60.28    3.81
   8  -3   2   57.48    3.36
   8   3   2   64.57    3.95
   8   3   2   61.99    3.69
  -8   3  -2   58.82    3.47
   9  -3   2   47.23    3.46
  -9  -3  -2   49.20    3.70
   9  -3   2   37.00    3.49
   9   3   2   43.63    3.66
  -9   3  -2   47.01    3.59
   9   3   2   50.12    3.87
  10  -3   2   82.13    4.61
 -10  -3  -2   82.90    4.83
 -10   3  -2   80.42    4.73
  10   3   2   82.06    4.83
  10   3   2   76.01    5.59
  11  -3   2    9.16    2.41
 -11  -3  -2    2.38    2.29
 -11   3  -2   10.22    2.61
  11   3   2    3.13    2.31
  12  -3   2   38.65    4.61
 -12  -3  -2   35.50    4.47
  12   3   2   53.69    4.88
 -12   3  -2   38.01    4.53
  12  -4  -2   -0.03    2.21
 -12  -4   2   -3.90    2.17
 -12   4   2    1.38    2.21
  12   4  -2    1.43    2.32
 -11  -4   2   96.85    5.53
  11  -4  -2  107.73    5.60
  11   4  -2   89.47    5.61
 -11   4   2   89.25    5.26
 -10  -4   2    2.82    1.97
  10  -4  -2    1.38    1.93
 -10   4   2    4.88    2.00
  10   4  -2    7.77    2.29
  -9  -4   2   73.36    4.21
   9  -4  -2   77.76    4.29
   9   4  -2   69.68    4.36
  -9   4   2   76.75    4.23
  -8  -4   2    2.83    1.50
   8  -4  -2    1.93    1.54
   8   4  -2    1.44    1.36
  -8   4   2    4.28    1.57
   8   4  -2    4.80    1.73
  -8   4   2    3.32    1.34
  -7  -4   2   95.28    4.06
   7  -4  -2   91.83    3.74
   7  -4  -2   92.94    4.04
  -7   4   2   92.17    3.82
   7   4  -2   89.69    4.15
  -7   4   2   97.72    3.91
   7   4  -2   96.66    3.98
   6  -4  -2   23.86    2.22
   6  -4  -2   23.69    2.02
  -6  -4   2   23.17    2.09
  -6   4   2   20.44    1.98
   6   4  -2   24.23    2.31
   6   4  -2   21.18    2.11
  -6   4   2   23.61    2.01
   5  -4  -2  110.90    3.64
   5  -4  -2  113.14    3.85
  -5  -4   2  112.13    2.93
  -5  -4   2  111.18    3.81
  -5   4   2  105.65    3.54
   5   4  -2  107.91    3.81
   5   4  -2  106.96    3.96
  -5   4   2  104.70    3.79
  -4  -4   2   63.25    2.03
   4  -4  -2   64.38    2.47
  -4  -4   2   65.52    2.60
   4  -4  -2   64.86    2.68
  -4   4   2   66.75    2.45
  -4   4   2   67.05    2.75
   4   4  -2   65.47    2.79
   4   4  -2   65.16    2.71
   3  -4  -2  120.44    3.51
   3  -4  -2  118.58    3.32
  -3  -4   2  115.54    3.39
  -3   4   2  124.68    3.23
   3   4  -2  116.81    3.61
   3   4  -2  130.62    3.74
  -3   4   2  116.51    3.71
   2  -4  -2  107.44    2.87
   2  -4  -2  101.89    2.94
  -2  -4   2  100.99    2.71
  -2   4   2  101.66    3.19
   2   4  -2   97.99    3.10
   2   4  -2   98.60    2.96
  -2   4   2   99.07    2.56
   2   4  -2  101.98    2.81
   1  -4  -2   12.52    0.71
   1  -4  -2   13.72    1.18
   1   4  -2   13.22    1.14
  -1   4   2   12.32    1.29
   1   4  -2   14.21    1.18
   1   4  -2   11.03    1.24
   1   4  -2   12.94    0.96
  -1   4   2   12.82    1.14
   0  -4   2    3.95    0.58
   0  -4  -2    3.70    0.74
   0   4  -2    4.60    0.86
   0   4   2    2.56    0.71
   0   4  -2    3.87    0.82
   0   4   2    4.17    0.80
   0   4  -2    4.42    0.52
   1  -4   2   20.18    1.52
  -1  -4  -2   21.51    1.30
  -1  -4  -2   19.22    0.99
   1  -4   2   17.80    1.00
   1   4   2   20.46    1.52
   1   4   2   21.17    1.17
  -1   4  -2   21.54    1.48
  -1   4  -2   23.70    1.01
   2  -4   2  113.82    2.88
  -2  -4  -2  113.04    2.96
   2  -4   2  114.84    3.46
  -2   4  -2  110.06    3.35
   2   4   2  109.69    3.15
   2   4   2  111.30    3.51
   2   4   2  108.10    2.59
  -2   4  -2  114.13    2.86
   3  -4   2    0.08    0.85
  -3  -4  -2    0.44    0.71
   3  -4   2   -0.17    0.61
  -3   4  -2   -0.61    0.62
  -3   4  -2   -0.32    0.74
   3   4   2    0.16    0.89
   3   4   2    0.20    0.81
  -4  -4  -2   44.08    2.16
   4  -4   2   42.21    1.96
   4  -4   2   41.60    2.44
  -4   4  -2   40.50    2.17
   4   4   2   40.11    2.47
  -4   4  -2   40.87    2.00
   4   4   2   40.83    2.23
  -5  -4  -2    0.03    0.95
   5  -4   2    0.67    0.85
   5  -4   2    0.58    1.01
   5   4   2    1.54    1.06
  -5   4  -2    0.98    0.87
   5   4   2    1.22    1.11
  -5   4  -2   -0.07    0.81
   6  -4   2   66.68    2.94
  -6  -4  -2   69.75    3.15
   6  -4   2   55.63    3.19
   6   4   2   62.57    3.44
  -6   4  -2   58.38    2.84
   6   4   2   62.05    3.13
  -6   4  -2   57.81    2.90
   7  -4   2   32.06    2.82
  -7  -4  -2   36.39    2.75
   7  -4   2   33.40    2.52
   7   4   2   36.87    2.85
   7   4   2   33.45    2.98
  -7   4  -2   31.85    2.57
  -7   4  -2   35.30    2.41
   8  -4   2   21.18    2.80
   8  -4   2   24.03    2.61
  -8  -4  -2   21.13    2.53
   8   4   2   20.49    2.88
   8   4   2   25.97    2.86
  -8   4  -2   21.55    2.56
   9  -4   2    9.15    2.20
   9  -4   2   13.15    2.17
  -9  -4  -2    6.76    2.00
   9   4   2   11.64    2.36
  -9   4  -2    9.95    2.10
   9   4   2   12.34    2.27
  10  -4   2   15.26    2.64
 -10  -4  -2   20.42    2.90
 -10   4  -2   21.76    2.90
  10   4   2   13.45    2.83
  10   4   2   33.05    3.79
 -11  -4  -2   25.67    3.37
  11  -4   2   24.03    3.18
 -11   4  -2   25.25    3.27
  11   4   2   23.40    3.42
  12  -4   2   24.55    3.41
  12   4   2   21.77    3.68
 -12   4  -2   21.15    3.40
  12  -5  -2   49.06    4.86
  12   5  -2   79.74    7.55
 -12   5   2   61.80    4.91
 -11  -5   2    9.01    2.57
  11  -5  -2    9.12    2.49
 -11   5   2    7.40    2.31
  11   5  -2    8.53    2.59
  10  -5  -2   71.78    4.60
 -10  -5   2   80.85    4.74
  10   5  -2   70.53    4.81
 -10   5   2   70.93    4.51
   9  -5  -2   11.79    2.32
  -9  -5   2    9.74    2.05
  -9   5   2    9.18    1.99
   9   5  -2    8.15    2.18
   8  -5  -2  164.80    5.99
  -8  -5   2  175.23    6.12
   8   5  -2  179.57    6.11
   8   5  -2  158.91    6.14
  -8   5   2  178.11    5.84
  -8   5   2  176.60    5.84
   7  -5  -2   35.90    2.77
  -7  -5   2   35.80    2.72
   7  -5  -2   34.17    2.50
  -7   5   2   31.90    2.62
   7   5  -2   40.64    2.80
  -7   5   2   32.21    2.49
   7   5  -2   31.71    2.78
  -6  -5   2   84.59    3.53
   6  -5  -2   79.20    3.55
   6  -5  -2   84.85    3.40
   6   5  -2   85.05    3.74
  -6   5   2   81.10    3.52
   6   5  -2   82.85    3.62
  -6   5   2   81.45    3.33
   5  -5  -2   17.55    1.76
   5  -5  -2   16.09    1.90
  -5  -5   2   13.68    1.67
  -5  -5   2   17.08    1.10
  -5   5   2   13.47    1.55
   5   5  -2   17.63    2.08
  -5   5   2   16.29    1.86
   5   5  -2   19.73    1.94
  -4  -5   2  171.97    4.12
   4  -5  -2  174.82    4.69
   4  -5  -2  165.17    4.79
  -4  -5   2  169.36    4.69
   4   5  -2  163.53    4.88
  -4   5   2  169.18    5.01
   4   5  -2  171.17    4.98
  -4   5   2  177.00    4.46
   3  -5  -2  133.38    3.76
   3  -5  -2  136.55    3.85
  -3  -5   2  128.87    3.66
   3   5  -2  136.91    4.14
  -3   5   2  140.37    3.47
   3   5  -2  133.61    3.97
   3   5  -2  136.86    3.53
  -3   5   2  131.04    4.12
   2  -5  -2  103.21    3.13
   2  -5  -2  108.30    3.18
  -2  -5   2  108.64    2.89
   2   5  -2  108.69    3.47
  -2   5   2  107.58    3.46
  -2   5   2  107.20    2.64
   2   5  -2  110.76    3.24
   2   5  -2  112.15    3.10
   1  -5  -2  204.60    4.78
  -1  -5   2  195.35    4.63
  -1   5   2  199.15    5.07
   1   5  -2  202.90    4.88
   1   5  -2  203.01    5.12
   1   5  -2  198.37    4.40
  -1   5   2  202.05    4.94
   0  -5  -2  174.24    4.24
   0  -5   2  177.85    4.01
   0   5  -2  176.70    4.52
   0   5   2  175.33    4.52
   0   5   2  168.13    4.34
   0   5  -2  171.80    4.59
   0   5  -2  174.36    3.70
   1  -5   2   22.04    1.61
   1  -5   2   22.25    1.15
  -1  -5  -2   22.67    1.48
  -1  -5  -2   21.69    1.01
  -1   5  -2   25.48    1.03
   1   5   2   22.30    1.66
  -1   5  -2   24.81    1.69
   1   5   2   22.36    1.35
   2  -5   2   14.23    1.15
   2  -5   2   14.87    1.54
  -2  -5  -2   15.06    1.41
  -2  -5  -2   12.17    1.08
  -2   5  -2   14.39    1.52
   2   5   2   14.43    1.02
   2   5   2   14.08    1.64
  -2   5  -2   15.17    1.10
   3  -5   2  165.70    4.21
   3  -5   2  167.86    4.83
  -3  -5  -2  163.69    4.31
   3   5   2  170.25    4.59
  -3   5  -2  169.08    4.19
  -3   5  -2  168.07    4.77
   3   5   2  168.47    4.97
   4  -5   2   24.89    1.65
   4  -5   2   23.34    1.98
  -4  -5  -2   23.49    1.75
  -4   5  -2   23.30    1.63
   4   5   2   25.47    2.18
   4   5   2   21.95    1.91
  -4   5  -2   24.36    1.93
  -5  -5  -2   14.20    1.76
   5  -5   2   15.83    2.04
   5  -5   2   14.83    1.63
   5   5   2   14.50    2.16
  -5   5  -2   13.98    1.74
  -5   5  -2   16.17    1.67
   5   5   2   15.79    1.94
   6  -5   2   38.29    2.81
   6  -5   2   41.97    2.50
  -6  -5  -2   40.52    2.57
  -6   5  -2   41.90    2.42
   6   5   2   46.28    3.08
  -6   5  -2   31.90    2.36
   6   5   2   38.70    2.70
   7  -5   2   57.85    3.52
   7  -5   2   49.54    2.97
  -7  -5  -2   57.84    3.33
  -7   5  -2   52.71    2.98
   7   5   2   52.86    3.57
  -7   5  -2   52.82    2.98
   7   5   2   55.29    3.36
   8  -5   2    1.50    1.42
   8  -5   2   -0.08    1.22
  -8  -5  -2    0.53    1.52
  -8   5  -2    1.50    1.34
   8   5   2    0.88    1.55
  -8   5  -2   -0.31    1.17
   8   5   2    0.52    1.65
  -9  -5  -2   58.59    3.91
   9  -5   2   50.86    5.49
   9  -5   2   47.99    3.53
   9   5   2   50.06    4.10
   9   5   2   48.68    3.95
  -9   5  -2   52.14    3.66
 -10  -5  -2   27.65    3.49
  10  -5   2   28.06    3.44
  10   5   2   29.64    3.49
  10   5   2   31.91    3.95
 -10   5  -2   29.22    3.56
 -11  -5  -2   10.00    2.76
  11  -5   2   13.41    2.72
 -11   5  -2    6.04    2.43
  11   5   2   10.30    2.76
 -12   5  -2    3.90    2.42
  12   5   2   13.94    3.12
  12  -6  -2   17.75    3.27
 -12   6   2   14.46    2.90
  11  -6  -2   -2.85    1.85
 -11  -6   2    3.12    2.22
 -11   6   2    2.91    2.04
  11   6  -2    3.99    2.29
 -10  -6   2   18.58    2.82
  10  -6  -2   15.24    2.64
  10   6  -2   12.10    2.73
 -10   6   2   14.51    2.57
  -9  -6   2    0.17    1.62
   9  -6  -2    3.25    1.67
   9   6  -2    1.18    1.76
  -9   6   2    0.86    1.48
   8  -6  -2   58.61    3.67
  -8  -6   2   58.23    3.68
   8   6  -2   62.14    3.83
   8   6  -2   66.14    3.83
  -8   6   2   60.27    3.47
  -8   6   2   55.39    3.34
   7  -6  -2    9.50    1.78
   7  -6  -2    8.58    2.34
  -7  -6   2    6.54    1.62
   7   6  -2    8.99    1.80
  -7   6   2    7.78    1.55
   7   6  -2    6.85    1.71
  -7   6   2    6.08    1.45
  -6  -6   2   32.85    2.39
   6  -6  -2   32.03    2.34
   6  -6  -2   33.51    2.55
  -6   6   2   32.65    2.53
   6   6  -2   36.98    2.75
   6   6  -2   32.45    2.60
  -6   6   2   31.16    2.18
  -5  -6   2   31.17    2.13
   5  -6  -2   29.86    2.12
  -5  -6   2   30.79    1.47
   5  -6  -2   29.56    2.19
   5   6  -2   27.80    2.34
  -5   6   2   28.58    2.24
  -5   6   2   29.34    1.89
   5   6  -2   26.89    2.30
   4  -6  -2  148.28    4.43
   4  -6  -2  143.66    4.31
  -4  -6   2  145.77    4.27
   4   6  -2  146.03    4.68
  -4   6   2  144.84    4.71
   4   6  -2  149.66    4.62
   4   6  -2  151.85    3.89
  -4   6   2  151.21    4.01
   3  -6  -2    1.94    0.88
  -3  -6   2    2.02    0.67
   3  -6  -2    1.64    0.81
   3   6  -2    1.52    0.70
   3   6  -2    1.20    0.96
   3   6  -2    0.87    0.88
  -3   6   2    0.58    0.89
  -3   6   2    1.32    0.60
   2  -6  -2  190.70    4.87
  -2  -6   2  193.11    4.48
  -2   6   2  187.66    5.00
   2   6  -2  191.67    4.81
  -2   6   2  193.57    5.25
  -2   6   2  187.98    4.13
   2   6  -2  194.78    4.95
   2   6  -2  194.09    5.27
  -1  -6   2   21.21    1.37
   1  -6  -2   23.85    1.54
  -1   6   2   22.40    1.64
   1   6  -2   25.18    1.81
   1   6  -2   23.68    1.64
   1   6  -2   22.17    1.15
  -1   6   2   21.27    1.68
   0  -6  -2  380.90    8.26
   0  -6   2  384.20    8.02
   0   6  -2  373.48    8.70
   0   6   2  387.12    8.65
   0   6  -2  378.65    8.55
   0   6   2  378.03    8.43
   0   6  -2  380.79    7.54
   1  -6   2   18.27    1.18
   1  -6   2   17.42    1.68
  -1  -6  -2   18.18    0.92
  -1  -6  -2   19.10    1.48
  -1   6  -2   19.01    0.95
  -1   6  -2   19.53    1.68
   1   6   2   20.87    1.40
   1   6   2   17.69    1.67
   2  -6   2  204.95    5.62
  -2  -6  -2  219.22    4.91
   2  -6   2  215.42    5.02
  -2  -6  -2  212.72    5.36
   2   6   2  215.12    4.93
   2   6   2  214.56    5.85
  -2   6  -2  218.25    4.72
  -2   6  -2  212.08    5.70
   3  -6   2   44.81    2.52
  -3  -6  -2   47.16    2.33
   3  -6   2   48.23    1.99
  -3  -6  -2   47.93    2.02
   3   6   2   45.82    2.65
  -3   6  -2   47.60    1.89
   3   6   2   48.95    1.61
  -3   6  -2   52.78    2.55
   4  -6   2  178.22    4.83
   4  -6   2  187.61    5.60
  -4  -6  -2  186.64    5.02
  -4   6  -2  183.56    5.48
   4   6   2  187.68    5.37
   4   6   2  188.03    5.75
  -4   6  -2  190.96    4.82
   5  -6   2   81.55    3.15
  -5  -6  -2   78.81    3.23
   5  -6   2   86.06    3.77
  -5   6  -2   86.17    3.15
  -5   6  -2   84.69    3.57
   5   6   2   85.05    3.53
   5   6   2   87.28    3.93
   6  -6   2   94.44    4.20
  -6  -6  -2  100.41    3.94
   6  -6   2   98.67    3.75
  -6   6  -2  102.25    4.02
   6   6   2   98.40    4.09
   6   6   2   94.42    4.33
  -6   6  -2   91.01    3.61
   7  -6   2   36.79    3.06
   7  -6   2   41.44    2.76
  -7  -6  -2   36.90    2.81
  -7   6  -2   34.76    2.63
  -7   6  -2   34.03    2.67
   7   6   2   37.96    2.99
   7   6   2   34.73    3.17
  -8  -6  -2   63.88    3.92
   8  -6   2   68.97    3.70
   8  -6   2   67.30    4.05
   8   6   2   63.96    3.98
   8   6   2   73.36    4.38
  -8   6  -2   66.87    3.67
  -8   6  -2   64.36    3.50
   9  -6   2   26.41    2.84
  -9  -6  -2   27.35    3.18
  -9   6  -2   30.67    3.14
   9   6   2   28.66    3.17
   9   6   2   29.01    3.57
 -10  -6  -2   55.13    4.41
  10  -6   2   63.25    4.21
  10   6   2   69.53    4.73
 -10   6  -2   47.59    4.00
  10   6   2   56.83    4.62
 -11  -6  -2   46.91    4.43
  11  -6   2   39.99    4.22
  11   6   2   39.61    4.56
 -11   6  -2   47.83    4.31
 -12   6  -2   16.60    3.16
  12  -7  -2   10.46    2.88
  11  -7  -2   -2.24    2.03
 -11  -7   2   -0.32    2.00
 -11   7   2   -0.65    1.95
 -10  -7   2    3.54    2.14
  10  -7  -2    3.08    1.92
  10   7  -2    7.88    2.56
 -10   7   2    5.39    2.00
   9  -7  -2   17.46    2.51
  -9  -7   2   16.98    2.67
  -9   7   2   16.07    2.30
  -9   7   2   14.78    2.36
   9   7  -2   14.27    2.61
   8  -7  -2   -0.30    1.44
  -8  -7   2    1.55    1.49
  -8   7   2    0.37    1.24
  -8   7   2    0.98    1.25
   8   7  -2    3.65    1.72
   8   7  -2    0.94    1.52
   7  -7  -2   10.82    1.86
  -7  -7   2   12.53    1.97
  -7   7   2   11.96    1.89
  -7   7   2   13.18    1.78
   7   7  -2   14.21    2.20
   7   7  -2   13.77    2.13
  -6  -7   2    5.59    1.37
   6  -7  -2    5.65    1.43
   6  -7  -2    7.11    1.53
  -6   7   2    6.29    1.29
  -6   7   2    4.21    1.35
   6   7  -2    5.29    1.55
   6   7  -2    3.74    1.43
  -5  -7   2   31.63    1.59
   5  -7  -2   33.60    2.26
   5  -7  -2   29.70    2.29
  -5  -7   2   33.81    2.16
   5   7  -2   31.71    2.46
  -5   7   2   34.90    2.50
  -5   7   2   29.60    1.89
   5   7  -2   33.89    2.57
   4  -7  -2    3.20    1.02
   4  -7  -2    2.72    0.99
  -4  -7   2    1.22    0.76
  -4   7   2    3.35    0.80
   4   7  -2    4.15    1.26
  -4   7   2    1.61    1.03
   4   7  -2    3.09    0.82
   4   7  -2    1.39    1.02
  -3  -7   2   50.39    2.08
   3  -7  -2   53.35    2.46
   3  -7  -2   55.30    2.41
   3   7  -2   49.91    2.52
  -3   7   2   48.32    2.57
   3   7  -2   51.70    2.71
  -3   7   2   48.36    1.78
   3   7  -2   51.87    2.16
  -2  -7   2   19.49    1.20
   2  -7  -2   20.57    1.62
  -2  -7   2   19.74    1.55
  -2   7   2   19.22    1.80
   2   7  -2   19.12    1.54
   2   7  -2   19.03    1.83
  -2   7   2   21.48    0.95
  -2   7   2   19.83    1.69
   1  -7  -2   47.12    2.09
  -1  -7   2   52.18    2.03
   1   7  -2   48.89    1.64
  -1   7   2   47.86    2.35
  -1   7   2   51.30    2.42
   1   7  -2   47.45    2.45
   1   7  -2   47.23    2.21
   0  -7   2   16.47    1.21
   0  -7  -2   18.69    1.50
   0   7   2   20.21    1.61
   0   7  -2   18.35    1.76
   0   7   2   15.93    1.63
   0   7  -2   17.45    0.89
   0   7  -2   17.95    1.66
   1  -7   2  113.31    3.18
  -1  -7  -2  116.51    2.73
   1  -7   2  118.55    3.92
  -1  -7  -2  109.62    3.45
   1   7   2  120.51    3.50
  -1   7  -2  118.74    3.86
   1   7   2  115.58    3.92
  -1   7  -2  116.99    2.67
   2  -7   2   58.91    2.80
   2  -7   2   63.30    2.26
  -2  -7  -2   64.57    2.08
  -2  -7  -2   62.39    2.57
   2   7   2   64.95    2.30
  -2   7  -2   65.01    1.91
   2   7   2   61.47    2.93
  -2   7  -2   61.43    2.82
   3  -7   2    5.91    0.95
   3  -7   2    6.02    1.25
  -3  -7  -2    4.19    1.07
  -3  -7  -2    5.16    0.90
   3   7   2    5.07    1.31
  -3   7  -2    5.81    1.21
   3   7   2    5.55    0.76
  -3   7  -2    5.53    0.86
   4  -7   2    5.70    1.30
  -4  -7  -2    6.42    1.15
   4  -7   2    7.11    1.15
   4   7   2    8.58    1.57
  -4   7  -2    7.70    1.03
  -4   7  -2    6.96    1.34
   4   7   2    8.08    1.40
   5  -7   2    3.22    1.32
  -5  -7  -2    2.97    1.12
   5  -7   2    3.68    1.11
   5   7   2    3.90    1.43
  -5   7  -2    3.63    1.01
   5   7   2    3.83    1.30
  -5   7  -2    3.76    1.25
  -6  -7  -2   25.05    2.32
   6  -7   2   23.15    2.53
   6  -7   2   24.85    2.21
  -6   7  -2   22.23    1.95
  -6   7  -2   23.73    2.35
   6   7   2   25.07    2.71
   6   7   2   20.56    2.42
   7  -7   2   32.78    2.59
   7  -7   2   25.97    2.94
  -7  -7  -2   32.25    2.73
   7   7   2   24.93    2.82
  -7   7  -2   30.22    2.47
   7   7   2   28.50    3.14
  -7   7  -2   26.17    2.59
  -8  -7  -2   21.24    2.55
   8  -7   2   17.71    2.61
   8  -7   2   18.80    2.29
  -8   7  -2   19.90    2.35
  -8   7  -2   16.96    2.29
   8   7   2   17.87    2.81
   8   7   2   19.00    2.58
  -9  -7  -2   -1.98    1.61
   9  -7   2    1.69    1.50
   9   7   2    3.42    2.05
   9   7   2   -0.65    1.90
  -9   7  -2    1.12    1.61
  10  -7   2   31.66    3.54
 -10  -7  -2   29.70    3.72
  10   7   2   29.68    3.55
 -10   7  -2   24.95    3.12
  10   7   2   24.45    3.53
 -11  -7  -2    2.91    2.28
 -11   7  -2    4.82    2.26
  11   7   2    5.57    2.54
 -12   7  -2   15.69    3.10
  11  -8  -2   27.32    3.57
 -11  -8   2   35.58    4.38
  11   8  -2   29.93    3.76
 -10  -8   2   14.80    2.83
  10  -8  -2   16.38    2.80
  10   8  -2   20.36    3.24
   9  -8  -2   28.35    3.31
  -9  -8   2   27.83    3.20
  -9   8   2   20.37    2.77
   9   8  -2   23.16    3.04
  -9   8   2   30.82    2.98
   8  -8  -2   27.61    3.10
  -8  -8   2   34.88    3.07
  -8   8   2   29.84    2.93
  -8   8   2   33.00    2.76
   8   8  -2   27.55    3.27
   8   8  -2   32.68    3.28
  -7  -8   2   27.66    2.64
   7  -8  -2   27.99    2.80
  -7   8   2   27.49    2.31
   7   8  -2   25.73    2.92
   7   8  -2   27.51    2.92
  -7   8   2   30.70    2.73
   6  -8  -2   24.95    2.41
   6  -8  -2   23.86    2.35
  -6  -8   2   26.96    2.28
  -6   8   2   27.23    2.61
   6   8  -2   24.35    2.65
  -6   8   2   23.67    1.98
   6   8  -2   24.13    2.62
   5  -8  -2   87.56    3.59
  -5  -8   2   84.79    3.34
   5  -8  -2   84.71    3.54
  -5   8   2   87.18    3.91
   5   8  -2   83.55    3.86
  -5   8   2   86.82    3.05
   5   8  -2   88.11    3.86
   4  -8  -2   69.02    3.02
  -4  -8   2   65.40    2.64
   4  -8  -2   66.90    2.97
   4   8  -2   64.10    3.31
   4   8  -2   63.74    2.49
  -4   8   2   63.75    2.32
  -4   8   2   69.00    3.32
   4   8  -2   61.99    3.08
   3  -8  -2   51.45    2.49
   3  -8  -2   52.41    2.60
  -3  -8   2   51.12    2.09
  -3   8   2   48.64    2.76
   3   8  -2   54.05    2.60
   3   8  -2   54.76    2.91
  -3   8   2   52.44    1.79
   3   8  -2   53.44    2.30
  -2  -8   2   58.24    2.40
   2  -8  -2   55.76    2.46
  -2  -8   2   57.35    1.99
   2   8  -2   53.23    2.40
   2   8  -2   55.31    2.86
  -2   8   2   55.49    2.78
  -2   8   2   57.26    2.71
  -1  -8   2   51.16    2.17
  -1  -8   2   52.62    1.68
   1  -8  -2   57.75    2.39
  -1   8   2   55.16    2.64
   1   8  -2   54.38    2.74
   1   8  -2   50.91    2.42
  -1   8   2   52.44    2.60
   0  -8  -2  226.50    5.68
   0  -8   2  221.64    5.39
   0   8   2  224.15    5.88
   0   8  -2  220.99    6.22
   0   8  -2  229.61    6.05
   0   8   2  221.74    6.10
  -1  -8  -2   28.16    1.87
   1  -8   2   28.89    1.61
  -1  -8  -2   31.90    1.15
  -1   8  -2   29.29    2.12
   1   8   2   33.19    2.26
  -1   8  -2   33.05    2.22
   1   8   2   36.18    1.95
  -2  -8  -2  113.43    3.73
   2  -8   2  113.81    3.38
  -2  -8  -2  119.44    3.07
   2  -8   2  111.60    4.05
   2   8   2  115.53    4.23
  -2   8  -2  114.14    4.10
   2   8   2  111.86    3.41
  -2   8  -2  119.71    2.85
   3  -8   2    4.82    1.26
  -3  -8  -2    3.73    0.82
   3  -8   2    5.31    0.98
  -3  -8  -2    6.16    1.24
  -3   8  -2    4.80    1.23
   3   8   2    4.35    0.82
  -3   8  -2    5.04    0.81
   3   8   2    4.91    1.33
   4  -8   2   37.78    2.59
  -4  -8  -2   36.76    2.06
  -4  -8  -2   35.99    2.39
   4  -8   2   37.19    2.08
  -4   8  -2   35.91    1.85
   4   8   2   36.14    2.02
   4   8   2   35.42    2.77
  -4   8  -2   40.85    2.64
   5  -8   2   53.12    3.20
  -5  -8  -2   57.30    2.81
   5  -8   2   55.74    2.73
  -5   8  -2   58.76    2.55
   5   8   2   59.02    3.54
  -5   8  -2   57.71    3.24
   5   8   2   58.77    3.16
   6  -8   2   82.90    3.55
   6  -8   2   80.79    4.12
  -6  -8  -2   83.72    3.61
  -6   8  -2   84.62    4.01
  -6   8  -2   82.34    3.36
   6   8   2   77.65    4.23
   6   8   2   82.48    3.90
   7  -8   2   -1.46    1.18
  -7  -8  -2    0.95    1.36
   7  -8   2    3.54    1.67
  -7   8  -2    3.01    1.43
  -7   8  -2    3.17    1.30
   7   8   2    2.44    1.50
   7   8   2    4.38    1.81
   8  -8   2   10.72    1.97
  -8  -8  -2   13.63    2.19
   8  -8   2   12.48    2.40
  -8   8  -2   14.14    2.19
   8   8   2   13.14    2.28
  -8   8  -2   11.08    1.94
   8   8   2   11.81    2.47
  -9  -8  -2    2.08    1.79
   9  -8   2    5.26    1.78
   9   8   2    0.73    1.97
  -9   8  -2    2.02    1.62
   9   8   2    2.49    1.96
 -10  -8  -2   16.61    2.83
  10  -8   2   16.15    2.65
  10   8   2   14.83    2.84
  10   8   2   15.82    3.12
 -10   8  -2   19.55    2.74
 -11  -8  -2    5.22    2.38
  11   8   2    5.81    2.50
  11  -9  -2   27.99    3.56
 -11  -9   2   27.40    3.60
  11   9  -2   25.40    3.73
  10  -9  -2    2.89    2.00
 -10  -9   2   -1.04    1.97
  10   9  -2   -0.86    1.80
   9  -9  -2   43.19    3.74
  -9  -9   2   47.65    3.77
   9   9  -2   46.58    6.15
  -9   9   2   43.81    3.69
   9   9  -2   60.45    4.42
  -8  -9   2    2.67    1.55
   8  -9  -2    0.57    1.52
   8   9  -2    2.40    1.81
  -8   9   2   -1.18    1.35
   8   9  -2    0.28    1.63
  -7  -9   2   88.18    4.08
   7  -9  -2   80.48    4.08
   7   9  -2   83.49    4.50
  -7   9   2   82.86    4.39
   7   9  -2   84.73    4.43
  -6  -9   2   10.79    1.73
   6  -9  -2   10.06    1.74
   6  -9  -2    7.84    1.63
   6   9  -2    9.53    1.92
  -6   9   2    7.84    1.33
   6   9  -2    7.19    1.81
  -6   9   2    9.32    1.86
   5  -9  -2  182.09    5.51
   5  -9  -2  172.20    5.49
  -5  -9   2  170.81    5.16
   5   9  -2  173.06    5.73
  -5   9   2  169.53    4.68
  -5   9   2  175.25    5.92
   5   9  -2  177.65    6.02
  -4  -9   2    1.73    0.79
   4  -9  -2    0.45    0.97
   4  -9  -2   -0.19    0.94
   4   9  -2    0.40    1.02
   4   9  -2    0.30    0.75
   4   9  -2   -0.31    1.09
  -4   9   2    0.95    0.65
  -4   9   2    0.11    1.07
   3  -9  -2  261.61    6.64
  -3  -9   2  260.44    6.10
  -3  -9   2  253.53    6.65
   3  -9  -2  258.33    6.87
  -3   9   2  245.62    5.47
  -3   9   2  254.99    7.22
   3   9  -2  252.73    6.40
   3   9  -2  256.43    7.28
   2  -9  -2    5.70    1.12
  -2  -9   2    6.40    1.13
  -2  -9   2    5.06    0.78
   2   9  -2    3.66    1.29
  -2   9   2    5.42    1.27
   2   9  -2    4.53    1.09
  -2   9   2    5.96    1.32
  -1  -9   2  379.65    7.76
   1  -9  -2  378.60    8.70
  -1  -9   2  385.29    8.63
   1   9  -2  382.05    9.02
  -1   9   2  383.50    9.24
  -1   9   2  382.07    9.29
   1   9  -2  359.79    9.32
   0  -9   2    0.07    0.65
   0  -9  -2   -0.46    0.78
   0   9  -2    1.07    0.93
   0   9   2    0.06    0.91
   0   9  -2    0.62    1.00
   0   9   2    1.62    0.93
  -1  -9  -2  268.26    6.60
   1  -9   2  245.90    6.17
   1   9   2  256.87    7.13
   1   9   2  264.61    6.66
  -1   9  -2  260.79    7.18
  -1   9  -2  267.14    7.10
   2  -9   2    9.25    1.51
  -2  -9  -2    9.45    0.98
   2  -9   2    7.55    1.10
  -2  -9  -2    7.11    1.28
  -2   9  -2   10.44    1.57
  -2   9  -2    8.67    0.84
   2   9   2    8.67    1.18
   2   9   2    8.30    1.55
   3  -9   2  310.90    7.48
  -3  -9  -2  334.03    7.30
   3  -9   2  312.71    8.38
  -3  -9  -2  321.07    8.01
  -3   9  -2  318.27    8.46
   3   9   2  313.45    8.67
  -3   9  -2  318.54    6.86
   3   9   2  320.05    7.32
  -4  -9  -2    2.44    1.15
   4  -9   2    0.16    0.84
   4  -9   2    1.10    1.15
  -4  -9  -2    0.25    0.77
  -4   9  -2    1.91    0.78
   4   9   2    1.73    1.26
  -4   9  -2    1.23    1.11
  -5  -9  -2  257.07    6.88
   5  -9   2  271.26    7.85
   5  -9   2  259.84    6.88
  -5  -9  -2  261.35    7.39
  -5   9  -2  255.41    7.70
  -5   9  -2  272.85    6.55
   5   9   2  262.97    8.02
  -6  -9  -2   27.64    2.39
   6  -9   2   25.89    2.81
   6  -9   2   24.54    2.35
   6   9   2   26.95    2.76
  -6   9  -2   25.66    2.65
  -6   9  -2   26.45    2.17
   6   9   2   27.13    3.03
  -7  -9  -2  166.97    5.68
   7  -9   2  166.39    5.61
   7  -9   2  168.01    6.40
  -7   9  -2  172.49    6.19
  -7   9  -2  156.38    5.31
   7   9   2  167.87    6.59
   7   9   2  168.75    6.13
  -8  -9  -2    2.37    1.59
   8  -9   2    0.39    1.69
   8  -9   2    1.61    1.48
   8   9   2    1.80    1.88
  -8   9  -2   -1.85    1.23
   8   9   2    1.75    1.79
   9  -9   2  115.16    5.14
  -9  -9  -2  106.67    5.32
   9   9   2  116.33    6.01
  -9   9  -2  109.50    5.52
   9   9   2  106.41    5.63
 -10  -9  -2    6.39    2.40
  10   9   2    5.96    2.56
  10   9   2    9.02    2.83
 -11  -9  -2   57.38    4.83
  11   9   2   51.12    5.04
 -11 -10   2   54.78    4.89
  11 -10  -2   62.57    4.92
 -10 -10   2   13.80    2.80
  10 -10  -2   14.30    2.74
  10  10  -2   15.59    2.96
   9 -10  -2   49.53    4.07
  -9 -10   2   42.34    3.77
   9  10  -2   46.29    4.27
  -9  10   2   51.60    4.06
   9  10  -2   42.01    4.26
  -8 -10   2   18.26    2.53
   8 -10  -2   23.97    2.79
   8  10  -2   20.67    2.92
  -8  10   2   17.20    2.63
   8  10  -2   23.40    2.97
   7 -10  -2   94.23    4.47
  -7 -10   2   94.36    4.31
   7  10  -2  100.05    4.83
   7  10  -2  101.18    4.98
  -7  10   2   92.63    4.78
   6 -10  -2   76.04    3.83
   6 -10  -2   80.79    3.95
  -6 -10   2   76.86    3.53
   6  10  -2   86.39    4.24
   6  10  -2   81.22    4.35
  -6  10   2   82.88    4.37
  -5 -10   2   56.22    2.76
   5 -10  -2   53.41    3.04
   5 -10  -2   58.79    3.22
  -5  10   2   53.98    3.44
   5  10  -2   56.02    3.38
   5  10  -2   52.19    3.47
   4 -10  -2   50.74    2.89
  -4 -10   2   56.25    3.05
   4 -10  -2   56.67    3.07
  -4 -10   2   56.19    2.48
   4  10  -2   58.61    3.42
   4  10  -2   58.38    2.59
  -4  10   2   54.79    3.29
  -3 -10   2   54.40    2.79
   3 -10  -2   58.17    2.78
  -3 -10   2   55.09    2.24
   3 -10  -2   55.98    2.95
   3  10  -2   54.05    2.62
   3  10  -2   56.46    3.26
  -3  10   2   52.15    3.11
   2 -10  -2  132.31    4.24
  -2 -10   2  129.60    4.17
  -2 -10   2  133.93    3.49
  -2  10   2  133.12    4.79
   2  10  -2  128.65    4.27
   2  10  -2  133.32    4.85
  -2  10   2  130.82    4.69
  -1 -10   2   87.04    3.13
   1 -10  -2   87.99    3.26
  -1 -10   2   83.51    2.31
  -1  10   2   83.71    3.66
   1  10  -2   85.65    3.79
  -1  10   2   89.41    3.69
   1  10  -2   84.88    3.46
   0 -10   2   79.56    2.95
   0 -10  -2   74.71    3.06
   0  10   2   76.72    3.55
   0  10  -2   79.77    3.42
   0  10   2   81.19    3.36
   0  10  -2   82.28    3.71
   1 -10   2   33.07    1.93
  -1 -10  -2   35.52    2.26
  -1  10  -2   36.06    2.53
  -1  10  -2   38.77    2.66
   1  10   2   35.72    2.60
   1  10   2   34.09    2.23
  -2 -10  -2  163.18    3.97
   2 -10   2  169.20    5.54
  -2 -10  -2  164.55    5.02
   2 -10   2  155.26    4.57
   2  10   2  169.78    4.82
   2  10   2  167.75    5.59
  -2  10  -2  162.52    5.44
   3 -10   2   12.67    1.57
  -3 -10  -2   12.47    1.27
   3 -10   2   13.62    1.91
  -3 -10  -2   13.24    1.72
  -3  10  -2   15.15    2.15
   3  10   2   14.78    1.53
   3  10   2   15.13    2.24
  -4 -10  -2  130.80    4.05
   4 -10   2  135.67    5.11
  -4 -10  -2  135.93    4.76
   4 -10   2  126.59    4.23
   4  10   2  144.34    5.47
  -4  10  -2  129.23    5.06
  -5 -10  -2    9.16    1.74
   5 -10   2    9.53    1.87
  -5 -10  -2   10.17    1.50
   5 -10   2    8.94    1.49
  -5  10  -2   11.00    1.99
   5  10   2    9.49    2.00
  -6 -10  -2   74.90    3.98
   6 -10   2   75.59    4.23
  -6 -10  -2   69.63    3.47
   6 -10   2   74.37    3.53
   6  10   2   81.46    4.48
  -6  10  -2   82.36    4.24
   7 -10   2    2.83    1.77
  -7 -10  -2    1.38    1.41
   7 -10   2   -0.07    1.24
  -7  10  -2   -0.40    1.37
   7  10   2    0.89    1.78
   7  10   2    3.43    1.68
   8 -10   2   27.69    3.44
   8 -10   2   29.02    3.09
  -8 -10  -2   33.18    3.22
   8  10   2   32.77    3.84
  -8  10  -2   35.89    3.38
   8  10   2   31.21    3.60
  -9 -10  -2    4.99    1.93
   9 -10   2    0.15    2.02
  -9  10  -2   -4.98    1.27
   9  10   2    3.63    2.12
   9  10   2    1.55    2.24
 -10 -10  -2   23.84    3.27
  10  10   2   18.64    3.31
  10  10   2   24.57    3.50
 -11 -10  -2    4.37    2.58
 -11 -11   2    6.04    2.33
  11 -11  -2    4.58    2.48
 -10 -11   2   16.79    3.01
  10 -11  -2   13.95    2.89
  10  11  -2   20.49    3.50
  -9 -11   2    3.04    1.87
   9 -11  -2   -0.92    1.76
   9  11  -2   -1.09    2.05
  -9  11   2    1.26    1.72
   9  11  -2   -1.68    1.75
  -8 -11   2   25.68    3.12
   8 -11  -2   32.56    3.31
  -8  11   2   29.71    3.46
   8  11  -2   28.02    3.33
   8  11  -2   27.85    3.61
   7 -11  -2    4.93    1.73
  -7 -11   2   -0.67    1.42
   7  11  -2    5.11    1.94
   7  11  -2    2.79    1.83
  -7  11   2    5.90    2.01
  -6 -11   2   12.21    1.73
   6 -11  -2   10.79    1.95
   6 -11  -2    9.82    1.84
   6  11  -2   13.91    2.40
  -6  11   2   10.11    2.20
   6  11  -2   11.62    2.13
  -5 -11   2    0.79    0.93
   5 -11  -2    3.31    1.37
  -5 -11   2    3.39    1.45
   5 -11  -2   -0.02    1.11
  -5  11   2   -1.30    1.12
   5  11  -2    0.15    1.34
  -4 -11   2   19.30    2.26
  -4 -11   2   18.29    1.63
   4 -11  -2   17.67    2.16
   4 -11  -2   18.26    2.23
   4  11  -2   18.92    2.46
  -4  11   2   17.25    2.27
  -3 -11   2   11.77    1.28
   3 -11  -2   14.22    1.73
  -3 -11   2   12.30    1.67
   3 -11  -2   12.88    1.83
   3  11  -2   11.62    1.98
  -3  11   2   11.23    1.84
   3  11  -2   12.53    1.72
  -2 -11   2    1.06    0.57
  -2 -11   2   -0.48    0.86
   2 -11  -2   -0.23    0.85
   2  11  -2   -0.27    1.10
  -2  11   2    0.52    1.10
   2  11  -2    0.56    0.98
  -2  11   2    0.37    1.04
   1 -11  -2    3.30    1.06
  -1 -11   2    5.07    1.15
  -1  11   2    4.38    1.29
   1  11  -2    5.46    1.49
   1  11  -2    4.82    1.22
  -1  11   2    4.58    1.38
   0 -11  -2   51.77    2.74
   0 -11   2   52.47    2.50
   0  11  -2   54.19    3.02
   0  11   2   57.21    3.03
   0  11  -2   50.39    3.13
   0  11   2   54.66    3.12
   1 -11   2    3.01    0.97
  -1 -11  -2    3.75    1.17
   1  11   2    2.08    1.08
  -1  11  -2    3.61    1.24
  -1  11  -2    2.93    1.29
   1  11   2    2.19    1.21
  -2 -11  -2   16.08    1.96
   2 -11   2   14.43    1.65
   2 -11   2   16.11    2.22
  -2  11  -2   16.41    2.20
   2  11   2   15.42    2.23
   2  11   2   14.75    1.74
   3 -11   2    0.59    1.16
  -3 -11  -2    0.78    0.76
   3 -11   2    1.64    0.91
  -3 -11  -2    1.18    1.06
   3  11   2    0.02    1.21
   3  11   2    0.48    0.86
  -3  11  -2    0.19    1.13
   4 -11   2   -0.07    1.25
  -4 -11  -2   -1.55    0.76
   4 -11   2    1.41    0.97
  -4 -11  -2   -0.61    1.13
  -4  11  -2    0.59    1.27
   4  11   2    0.60    1.38
  -5 -11  -2    1.88    1.36
  -5 -11  -2    1.30    1.07
   5 -11   2    1.99    1.13
   5 -11   2    4.57    1.58
   5  11   2    4.01    1.80
  -5  11  -2    1.79    1.41
   6 -11   2   27.33    3.10
   6 -11   2   26.79    2.49
  -6 -11  -2   21.20    2.54
  -6 -11  -2   24.85    2.39
  -6  11  -2   24.42    2.94
   6  11   2   22.90    3.13
  -7 -11  -2    4.49    1.66
   7 -11   2    4.85    1.99
  -7 -11  -2    5.98    1.88
   7 -11   2    2.93    1.48
  -7  11  -2    5.30    1.85
   7  11   2    5.75    2.20
  -8 -11  -2    4.62    1.85
  -8 -11  -2    4.88    2.04
   8 -11   2    3.12    2.17
   8 -11   2    4.82    1.83
   8  11   2    3.53    2.19
  -8  11  -2    5.55    1.93
  -9 -11  -2    2.45    1.86
   9  11   2    4.95    2.45
  -9  11  -2    2.56    1.85
   9  11   2    0.28    1.93
 -10 -11  -2   15.89    2.90
  10  11   2   12.82    3.10
  10  11   2   12.18    2.91
 -11 -11  -2    7.44    2.60
  11 -12  -2   -1.41    2.49
 -10 -12   2   -2.44    2.03
  10 -12  -2    2.92    2.20
  10  12  -2    0.23    2.33
 -10  12   2    4.19    2.14
  -9 -12   2   -0.67    1.78
   9 -12  -2    0.44    1.89
   9  12  -2   -0.58    1.96
   9  12  -2   -1.43    1.94
  -9  12   2   -0.10    1.59
   8 -12  -2    1.71    1.76
  -8 -12   2    1.06    1.66
   8  12  -2    2.60    2.09
   8  12  -2    0.00    1.98
  -8  12   2    1.59    1.82
   7 -12  -2   -0.73    1.37
  -7 -12   2    2.68    1.36
  -7  12   2   -0.51    1.51
   7  12  -2   -0.23    1.69
   7  12  -2    1.53    1.71
   6 -12  -2    3.56    1.62
  -6 -12   2    4.41    1.76
   6 -12  -2    1.92    1.48
  -6 -12   2   -3.04    1.04
   6  12  -2    1.46    1.73
  -6  12   2    2.32    1.61
   5 -12  -2    6.15    1.68
  -5 -12   2    4.17    1.26
  -5 -12   2    4.62    1.65
   5 -12  -2    4.53    1.52
   5  12  -2    3.88    1.74
  -5  12   2    8.37    1.90
  -4 -12   2   17.54    2.14
   4 -12  -2   12.68    2.00
  -4 -12   2   11.73    1.46
   4 -12  -2   11.76    1.75
   4  12  -2   13.77    2.26
  -4  12   2   13.43    2.16
  -3 -12   2    7.96    1.55
   3 -12  -2   11.10    1.83
   3 -12  -2   10.57    1.68
   3  12  -2   10.86    1.59
   3  12  -2    5.39    1.73
  -3  12   2    9.44    1.77
   2 -12  -2   19.76    2.09
  -2 -12   2   16.74    1.96
  -2  12   2   16.52    2.18
   2  12  -2   16.42    2.42
   2  12  -2   17.16    2.03
  -2  12   2   19.49    2.36
  -1 -12   2   24.36    2.03
   1 -12  -2   22.51    2.11
   1  12  -2   23.29    2.23
   1  12  -2   23.42    2.58
  -1  12   2   24.97    2.45
  -1  12   2   23.59    2.51
   0 -12  -2    2.80    1.18
   0 -12   2    2.21    1.02
   0  12  -2    2.13    1.32
   0  12  -2    1.57    1.20
   0  12   2    2.97    1.27
   0  12   2    3.14    1.39
   1 -12   2   35.70    2.24
  -1 -12  -2   36.11    2.48
   1  12   2   36.45    2.52
   1  12   2   35.60    3.00
  -1  12  -2   36.01    2.78
  -1  12  -2   32.79    2.88
  -2 -12  -2   17.35    2.09
   2 -12   2   18.27    2.39
   2 -12   2   14.99    1.81
  -2  12  -2   16.26    2.18
   2  12   2   18.78    2.52
   2  12   2   15.77    1.94
  -3 -12  -2   29.38    2.52
   3 -12   2   33.41    2.95
   3 -12   2   30.20    2.20
   3  12   2   25.77    2.89
   3  12   2   32.88    2.25
  -3  12  -2   32.29    2.86
   4 -12   2    7.77    1.86
  -4 -12  -2    4.59    1.55
   4 -12   2    6.86    1.37
  -4  12  -2    4.46    1.75
   4  12   2    6.37    1.89
   5 -12   2   62.64    3.24
  -5 -12  -2   65.14    3.54
   5 -12   2   67.13    4.02
  -5 -12  -2   67.98    3.75
   5  12   2   71.41    4.47
  -5  12  -2   66.38    4.06
  -6 -12  -2   15.39    2.33
   6 -12   2   14.64    2.02
   6 -12   2   16.44    2.62
  -6 -12  -2   17.30    2.06
   6  12   2   16.64    2.75
  -6  12  -2   12.41    2.37
   7 -12   2   38.91    3.17
  -7 -12  -2   40.46    3.14
   7 -12   2   42.57    3.84
  -7 -12  -2   42.33    3.64
   7  12   2   36.35    4.04
  -7  12  -2   40.13    3.69
  -8 -12  -2    1.89    1.84
  -8 -12  -2    1.32    1.90
   8  12   2    1.58    2.22
  -8  12  -2    1.81    1.76
  -9 -12  -2   50.51    4.58
  -9 -12  -2   47.51    4.28
  -9  12  -2   55.14    4.27
   9  12   2   48.81    4.81
 -10 -12  -2    6.33    2.63
 -10 -12  -2    6.16    2.41
  10  12   2    3.22    2.42
  10 -13  -2   18.34    3.26
 -10  13   2   19.89    3.42
   9 -13  -2   -2.57    1.81
  -9 -13   2    4.44    2.23
   9  13  -2    3.30    2.38
  -9  13   2   -1.14    1.69
   8 -13  -2   54.26    4.14
  -8 -13   2   52.34    4.45
  -8  13   2   52.89    4.46
   8  13  -2   57.77    4.78
  -7 -13   2   12.92    2.49
   7 -13  -2   20.16    2.63
   7  13  -2   13.40    2.66
  -7  13   2   18.71    2.95
  -6 -13   2    5.50    1.86
   6 -13  -2    4.79    1.69
   6  13  -2    2.13    1.85
  -6  13   2    4.81    1.93
  -5 -13   2    3.08    1.56
   5 -13  -2    1.24    1.45
   5 -13  -2   -0.45    1.24
   5  13  -2    0.66    1.60
  -5  13   2   -1.19    1.27
   4 -13  -2   48.99    3.36
   4 -13  -2   52.09    3.22
  -4 -13   2   51.27    3.27
   4  13  -2   55.22    3.93
  -4  13   2   48.27    3.59
   3 -13  -2   42.70    3.12
  -3 -13   2   43.42    2.86
   3 -13  -2   38.41    2.75
   3  13  -2   35.22    3.25
  -3  13   2   42.03    3.30
   3  13  -2   39.96    2.74
  -2 -13   2   10.17    1.66
   2 -13  -2    8.05    1.55
   2  13  -2    5.81    1.46
  -2  13   2    6.32    1.67
  -2  13   2    4.67    1.60
   2  13  -2    6.76    1.81
  -1 -13   2    2.46    1.10
   1 -13  -2    2.56    1.24
   1  13  -2    0.79    1.15
  -1  13   2    2.75    1.46
  -1  13   2    1.30    1.29
   1  13  -2    0.98    1.35
   0 -13  -2    7.50    1.49
   0 -13   2    5.46    1.28
   0  13  -2    5.52    1.64
   0  13   2    6.47    1.70
   0  13   2    4.04    1.42
   0  13  -2    4.59    1.55
  -1 -13  -2   40.46    2.75
   1 -13   2   44.21    2.58
  -1  13  -2   44.16    3.26
   1  13   2   39.60    2.83
   1  13   2   44.54    3.27
  -1  13  -2   43.67    3.17
   2 -13   2    0.14    1.23
   2 -13   2    0.31    0.95
  -2 -13  -2    0.16    1.10
   2  13   2   -0.20    0.97
   2  13   2    1.63    1.33
  -2  13  -2    0.26    1.24
   3 -13   2   -0.05    0.95
  -3 -13  -2    0.96    1.21
   3 -13   2    0.10    1.29
  -3  13  -2    1.21    1.40
   3  13   2   -0.68    1.38
  -4 -13  -2    2.23    1.42
   4 -13   2    2.17    1.58
   4 -13   2    0.82    1.12
  -4  13  -2    0.78    1.40
   4  13   2    2.90    1.68
   5 -13   2   55.86    3.20
   5 -13   2   54.36    3.90
  -5 -13  -2   56.12    3.66
   5  13   2   55.90    4.12
  -5  13  -2   52.58    3.86
   6 -13   2    8.37    2.25
  -6 -13  -2    9.64    2.12
   6 -13   2    9.19    1.79
   6  13   2    5.91    2.22
  -6  13  -2   12.79    2.42
   7 -13   2    3.65    2.10
   7 -13   2    1.59    1.68
  -7 -13  -2    4.79    2.01
   7  13   2    4.21    2.16
  -7  13  -2    4.27    1.99
  -8 -13  -2    9.87    2.53
   8  13   2    8.05    2.69
  -8  13  -2    8.91    2.34
  -9 -13  -2    9.51    2.73
   9  13   2   11.00    2.93
  -9  13  -2   13.36    2.71
  10  13   2   18.48    3.59
  10 -14  -2    9.26    3.59
 -10  14   2    8.39    2.79
  -9 -14   2   68.21    4.97
   9 -14  -2   61.98    4.63
   9  14  -2   51.85    5.02
  -9  14   2   56.74    4.83
   8 -14  -2   14.58    2.49
  -8 -14   2    8.76    2.45
   8  14  -2   12.73    2.96
  -8  14   2   12.49    2.76
   7 -14  -2   77.47    4.45
  -7 -14   2   76.35    4.71
   7  14  -2   79.85    5.27
  -7  14   2   75.91    4.96
  -6 -14   2   -0.42    1.54
   6 -14  -2    3.40    1.66
   6  14  -2    0.76    1.93
  -6  14   2    0.65    1.70
   5 -14  -2   64.45    3.97
   5 -14  -2   62.26    3.70
  -5 -14   2   60.14    3.89
   5  14  -2   56.04    4.29
  -5  14   2   60.50    4.26
   4 -14  -2   32.11    2.85
  -4 -14   2   37.85    3.05
   4 -14  -2   36.18    3.19
  -4  14   2   34.37    3.36
   4  14  -2   33.45    3.58
   3 -14  -2   60.54    3.40
  -3 -14   2   63.46    3.50
   3 -14  -2   68.75    3.91
   3  14  -2   69.45    4.25
   3  14  -2   66.45    3.53
  -3  14   2   59.66    3.96
  -2 -14   2   26.85    2.48
   2 -14  -2   28.27    2.56
   2  14  -2   23.36    2.51
  -2  14   2   25.29    2.85
  -2  14   2   30.29    3.03
   2  14  -2   21.22    2.92
  -1 -14   2   44.85    2.83
   1 -14  -2   39.19    2.83
   1  14  -2   43.13    3.07
  -1  14   2   41.55    3.25
   1  14  -2   41.51    3.47
  -1  14   2   39.48    3.25
   0 -14   2   48.91    2.77
   0 -14  -2   44.62    2.88
   0  14   2   40.62    3.35
   0  14   2   42.75    3.08
   0  14  -2   41.79    3.42
   0  14  -2   45.46    3.33
   1 -14   2   33.05    2.39
  -1 -14  -2   26.58    2.58
  -1  14  -2   29.77    3.12
   1  14   2   27.95    3.07
   1  14   2   31.73    2.71
  -1  14  -2   30.35    3.00
  -2 -14  -2   24.78    2.59
   2 -14   2   24.04    2.85
   2 -14   2   20.10    2.15
   2  14   2   20.65    2.34
   2  14   2   20.27    3.02
  -2  14  -2   22.78    2.86
   3 -14   2    4.32    1.81
   3 -14   2    2.48    1.25
  -3 -14  -2    1.84    1.41
  -3  14  -2    5.52    1.87
   3  14   2    5.00    1.86
  -4 -14  -2   29.83    2.90
   4 -14   2   31.67    2.55
   4 -14   2   29.90    3.28
  -4  14  -2   33.17    3.36
   4  14   2   30.37    3.54
  -5 -14  -2    3.12    1.66
   5 -14   2    2.60    1.82
   5 -14   2    2.96    1.36
   5  14   2    1.47    1.89
  -5  14  -2    2.45    1.81
  -6 -14  -2   21.28    2.82
   6 -14   2   35.82    3.68
   6 -14   2   32.12    2.95
  -6  14  -2   30.42    3.69
   6  14   2   31.96    3.92
   7 -14   2    0.62    1.99
  -7 -14  -2    4.13    2.01
   7  14   2    1.64    2.12
  -7  14  -2   -0.28    1.66
  -8 -14  -2   12.72    2.64
  -8  14  -2    9.80    2.60
   8  14   2   17.18    3.28
  -9 -14  -2    1.20    2.06
   9  14   2    3.51    2.50
  -9  14  -2   -0.23    1.94
  10  14   2    9.85    3.47
   9 -15  -2   35.64    4.24
   9  15  -2   36.35    4.69
  -9  15   2   31.86    4.33
   8 -15  -2   -1.41    1.80
  -8 -15   2   -3.83    1.55
  -8  15   2    2.58    2.05
   8  15  -2    0.02    2.21
   7 -15  -2   29.25    3.61
  -7 -15   2   31.53    3.67
  -7  15   2   36.60    4.16
   7  15  -2   29.26    4.17
   6 -15  -2    2.36    1.63
  -6 -15   2    1.71    1.82
  -6  15   2    0.12    1.73
   6  15  -2    1.55    1.96
   5 -15  -2   69.19    4.38
   5 -15  -2   68.49    4.00
  -5 -15   2   73.90    4.21
   5  15  -2   69.21    4.83
  -5  15   2   86.53    4.97
   4 -15  -2   -0.66    1.17
  -4 -15   2    2.32    1.50
   4 -15  -2   -0.77    1.38
  -4  15   2   -1.37    1.39
   4  15  -2    1.11    1.69
   3 -15  -2   67.71    3.65
   3 -15  -2   65.48    4.00
  -3 -15   2   61.72    3.60
  -3  15   2   60.61    4.18
   3  15  -2   67.09    4.40
  -2 -15   2    9.93    1.78
   2 -15  -2   10.92    1.84
   2  15  -2    9.26    2.22
   2  15  -2   10.33    1.93
  -2  15   2   10.82    2.19
  -2  15   2    6.59    1.88
  -1 -15   2  152.48    5.31
   1 -15  -2  147.92    5.38
   1  15  -2  155.10    6.40
  -1  15   2  156.94    6.23
   1  15  -2  149.20    5.78
  -1  15   2  160.74    6.10
   0 -15  -2    0.84    1.19
   0 -15   2   -1.71    0.98
   0  15  -2    0.09    1.51
   0  15   2    0.51    1.32
   0  15   2    2.11    1.57
   0  15  -2    1.50    1.44
  -1 -15  -2   80.52    3.98
   1 -15   2   80.02    3.64
   1 -15   2   74.57    4.52
  -1  15  -2   75.03    4.33
   1  15   2   80.12    4.51
   1  15   2   81.33    4.16
   2 -15   2   13.59    2.32
   2 -15   2    9.87    1.69
  -2 -15  -2   12.28    2.10
   2  15   2   11.14    1.91
  -2  15  -2   12.47    2.36
   2  15   2   11.37    2.36
   3 -15   2  123.44    5.73
  -3 -15  -2  131.82    5.24
   3 -15   2  120.11    4.62
  -3  15  -2  119.91    5.66
   3  15   2  124.07    5.87
   4 -15   2    5.30    2.08
   4 -15   2    6.51    1.57
  -4 -15  -2    6.88    1.91
   4  15   2    8.60    2.39
  -4  15  -2    8.18    2.18
  -5 -15  -2   63.71    4.12
   5 -15   2   65.41    3.68
   5 -15   2   71.34    4.71
   5  15   2   69.29    4.96
  -5  15  -2   49.98    4.23
  -6 -15  -2   30.04    3.40
   6 -15   2   21.02    3.16
  -6  15  -2   27.87    3.65
   6  15   2   20.56    3.32
   7 -15   2   99.86    5.94
  -7 -15  -2   96.45    5.45
  -7  15  -2  115.24    6.13
   7  15   2  101.83    6.20
  -8 -15  -2   16.94    3.05
  -8  15  -2   20.51    3.29
   8  15   2   16.48    3.38
   9  15   2   22.66    3.83
  -9  15  -2   22.41    3.56
   9  16  -2    3.19    2.70
   8 -16  -2    4.25    2.23
  -8 -16   2    6.50    2.53
  -8  16   2    3.68    2.36
   8  16  -2    6.27    2.73
  -7 -16   2    8.34    2.47
   7 -16  -2    9.48    2.43
  -7  16   2    6.73    2.48
   7  16  -2    4.79    2.49
   6 -16  -2   28.10    3.31
  -6 -16   2   31.91    3.63
  -6  16   2   26.95    3.68
   6  16  -2   26.05    3.75
   5 -16  -2   -0.04    1.69
   5 -16  -2    0.23    1.55
  -5 -16   2    0.84    1.66
   5  16  -2    1.00    2.00
  -5  16   2    6.59    2.25
   4 -16  -2   18.62    2.73
   4 -16  -2   19.44    2.43
  -4 -16   2   13.80    2.30
   4  16  -2   20.42    3.07
  -4  16   2   16.93    2.89
   3 -16  -2   17.48    2.37
   3 -16  -2   17.40    2.69
  -3 -16   2   22.69    2.74
   3  16  -2   20.61    3.01
  -3  16   2   19.11    2.82
   2 -16  -2   41.08    3.13
  -2 -16   2   39.68    3.08
  -2  16   2   45.21    3.73
   2  16  -2   37.81    3.81
   2  16  -2   39.53    3.34
  -2  16   2   38.52    3.55
   1 -16  -2    6.24    1.77
  -1 -16   2    8.56    1.74
   1  16  -2    7.58    1.98
  -1  16   2   10.06    2.32
  -1  16   2    8.44    2.06
   1  16  -2    8.35    2.20
   0 -16  -2   28.88    2.78
   0 -16   2   23.07    2.48
   0  16   2   25.47    3.26
   0  16  -2   29.08    3.48
   0  16  -2   29.77    3.26
   0  16   2   28.16    3.12
  -1 -16  -2   12.73    2.07
   1 -16   2   11.45    1.84
   1 -16   2   14.69    2.66
   1  16   2   10.48    2.36
  -1  16  -2   13.70    2.40
   1  16   2   14.75    2.26
   2 -16   2   28.64    3.33
   2 -16   2   29.98    2.62
  -2 -16  -2   28.89    3.00
   2  16   2   26.98    3.37
   2  16   2   25.18    2.84
  -2  16  -2   27.52    3.34
  -3 -16  -2   21.28    2.67
   3 -16   2   24.86    3.40
   3 -16   2   21.23    2.48
   3  16   2   21.11    3.16
  -3  16  -2   21.46    3.12
   4 -16   2   23.28    2.71
  -4 -16  -2   21.52    2.70
   4 -16   2   20.90    3.13
   4  16   2   18.20    3.09
  -4  16  -2   23.98    3.27
   5 -16   2    7.65    2.33
   5 -16   2    7.05    1.81
  -5 -16  -2    4.76    2.04
  -5  16  -2    5.72    2.23
   5  16   2    7.68    2.57
   6 -16   2   15.67    3.05
  -6 -16  -2   19.64    3.03
  -6  16  -2   20.79    3.22
   6  16   2   16.31    3.15
  -7 -16  -2   35.39    3.90
   7 -16   2   27.52    4.10
   7  16   2   29.17    4.33
  -7  16  -2   34.51    4.19
  -8 -16  -2    4.15    2.39
   8  16   2   10.62    3.11
  -8  16  -2    7.11    2.47
   8 -17  -2   13.75    2.77
   8  17  -2   13.40    3.35
  -7 -17   2   11.77    2.75
   7 -17  -2    9.07    2.56
  -7  17   2   15.13    3.26
   7  17  -2   11.98    2.95
  -6 -17   2    5.08    2.20
   6 -17  -2    9.02    2.19
   6  17  -2    6.31    2.49
  -6  17   2    2.80    1.99
   5 -17  -2   16.87    2.54
   5 -17  -2   20.78    3.05
  -5 -17   2   14.27    2.56
   5  17  -2   15.55    3.07
  -5  17   2   15.57    2.99
   4 -17  -2   10.99    2.12
  -4 -17   2    7.73    2.02
   4 -17  -2    7.08    2.14
   4  17  -2   10.48    2.66
  -4  17   2    9.72    2.50
   3 -17  -2   31.73    3.09
  -3 -17   2   31.54    3.16
   3 -17  -2   28.55    3.52
  -3  17   2   33.69    3.73
   3  17  -2   31.58    3.77
  -2 -17   2   14.82    2.26
   2 -17  -2   19.99    2.46
   2 -17  -2   17.21    2.81
   2  17  -2   12.62    2.33
  -2  17   2   17.95    2.87
   2  17  -2   16.98    2.85
   1 -17  -2   44.33    3.33
  -1 -17   2   33.06    3.01
   1  17  -2   35.78    3.55
   1  17  -2   38.29    3.96
  -1  17   2   40.39    3.65
  -1  17   2   41.79    3.90
   0 -17  -2    3.72    1.64
   0 -17   2    1.70    1.40
   0  17   2    5.65    2.10
   0  17  -2    2.04    1.68
   0  17  -2    3.94    2.00
   0  17   2    3.08    1.77
  -1 -17  -2   12.09    2.23
   1 -17   2   16.01    2.13
   1 -17   2   11.44    2.61
  -1  17  -2   19.46    2.81
   1  17   2   11.98    2.53
   1  17   2   11.86    2.30
   2 -17   2    4.79    1.51
  -2 -17  -2    3.38    1.74
   2 -17   2    6.20    2.10
   2  17   2    1.21    1.76
  -2  17  -2    4.54    1.97
   3 -17   2   29.61    2.86
   3 -17   2   29.54    3.65
  -3 -17  -2   30.47    3.29
   3  17   2   27.90    3.55
  -3  17  -2   26.14    3.58
   4 -17   2    6.65    1.79
  -4 -17  -2    8.03    2.22
   4 -17   2    9.21    2.53
  -4  17  -2    6.36    2.32
   4  17   2    8.02    2.59
  -5 -17  -2   19.74    2.92
   5 -17   2   11.39    2.81
   5  17   2   10.34    2.92
  -5  17  -2   15.12    2.84
   6 -17   2    1.35    2.20
  -6 -17  -2    2.70    2.10
   6  17   2    2.01    2.36
  -6  17  -2    2.24    2.13
  -7 -17  -2    7.27    2.46
  -7  17  -2    8.76    2.92
   7  17   2    6.84    2.89
  -8  17  -2   -1.89    3.06
   8  17   2    2.47    3.67
   7 -18  -2   -3.61    1.86
  -7 -18   2    0.31    2.04
  -7  18   2    2.32    2.63
   7  18  -2   -0.81    2.31
  -6 -18   2   37.08    4.05
   6 -18  -2   39.17    3.99
   6  18  -2   48.57    4.90
  -6  18   2   49.72    4.88
   5 -18  -2    1.30    1.91
  -5 -18   2    1.44    1.80
  -5  18   2    4.90    2.46
   5  18  -2    3.58    2.31
  -4 -18   2   82.04    4.69
   4 -18  -2   75.78    5.04
   4 -18  -2   81.12    4.51
  -4  18   2   79.57    5.43
   4  18  -2   91.56    5.74
   3 -18  -2   11.57    2.58
  -3 -18   2    9.28    2.18
   3 -18  -2   11.49    2.29
   3  18  -2    8.67    2.72
  -3  18   2   13.94    2.82
   2 -18  -2   98.61    5.61
  -2 -18   2   99.22    4.80
   2 -18  -2  100.62    4.81
   2  18  -2  101.54    5.98
  -2  18   2  100.37    5.64
   2  18  -2  100.72    6.22
   1 -18  -2    1.86    1.59
  -1  18   2    1.16    1.84
   1  18  -2    1.55    1.81
   1  18  -2    0.64    1.87
  -1  18   2   -1.26    1.57
   0 -18  -2   87.41    4.59
   0 -18   2   83.09    4.31
   0  18  -2   87.12    5.10
   0  18   2   89.89    5.48
   0  18  -2   83.25    5.35
   0  18   2   84.84    4.90
   1 -18   2    7.20    2.40
  -1 -18  -2    5.80    1.91
   1 -18   2    5.74    1.67
   1  18   2    6.53    2.38
   1  18   2    7.29    2.13
  -1  18  -2    6.24    2.22
  -2 -18  -2  100.54    5.08
   2 -18   2  103.16    5.74
   2 -18   2  112.60    4.77
  -2  18  -2  104.17    5.87
   2  18   2  109.65    5.95
  -3 -18  -2    8.61    2.19
   3 -18   2    9.68    2.02
   3 -18   2    8.53    2.60
  -3  18  -2    9.58    2.60
   3  18   2    5.97    2.48
  -4 -18  -2   67.95    4.57
   4 -18   2   75.19    5.32
  -4  18  -2   74.09    5.33
   4  18   2   76.77    5.57
   5 -18   2    4.12    2.34
  -5 -18  -2    4.96    2.21
  -5  18  -2    7.58    2.50
   5  18   2    8.07    2.80
   6 -18   2   85.36    5.84
  -6 -18  -2   75.74    5.13
  -6  18  -2   83.30    5.84
   6  18   2   78.43    5.95
   7  18   2    4.15    2.96
  -7  18  -2    6.82    3.19
   6 -19  -2   13.08    2.76
  -6 -19   2   16.59    3.01
   6  19  -2   13.40    3.23
  -6  19   2   18.66    3.76
   5 -19  -2   31.23    3.73
  -5 -19   2   31.74    3.72
   5  19  -2   34.40    4.62
  -5  19   2   32.41    4.41
  -4 -19   2   30.82    3.51
   4 -19  -2   28.13    3.93
   4 -19  -2   26.75    3.16
   4  19  -2   28.54    3.99
  -4  19   2   29.05    4.11
  -3 -19   2   57.02    4.09
   3 -19  -2   55.06    3.98
   3 -19  -2   55.42    4.58
  -3  19   2   49.20    4.53
   3  19  -2   43.71    4.63
   2 -19  -2   20.25    2.75
  -2 -19   2   20.56    2.76
   2 -19  -2   16.57    3.16
  -2  19   2   16.24    3.00
   2  19  -2   20.34    3.34
   1 -19  -2   26.40    3.02
  -1 -19   2   29.71    3.20
  -1  19   2   29.99    3.82
   1  19  -2   26.42    3.62
  -1  19   2   31.35    3.88
   1  19  -2   30.17    4.01
   0 -19   2   22.52    2.75
   0 -19  -2   16.30    2.48
   0  19   2   19.60    3.01
   0  19   2   23.77    3.54
   0  19  -2   20.77    3.35
   0  19  -2   19.20    3.10
   1 -19   2  109.25    4.87
  -1 -19  -2   92.36    4.94
   1 -19   2   92.35    5.81
   1  19   2  103.24    6.17
  -1  19  -2  104.84    5.95
   1  19   2  103.02    5.43
   2 -19   2    3.43    1.73
   2 -19   2    5.56    2.30
  -2 -19  -2    1.66    1.82
   2  19   2    6.38    2.46
  -2  19  -2    3.93    2.21
  -3 -19  -2   25.87    3.16
   3 -19   2   26.83    3.84
  -3  19  -2   31.71    4.31
   3  19   2   26.71    3.83
  -4 -19  -2    2.57    2.01
   4 -19   2   -0.88    2.10
   4  19   2    3.78    2.30
  -4  19  -2    1.76    2.18
  -5 -19  -2   59.92    4.74
   5 -19   2   49.60    5.02
  -5  19  -2   56.97    5.19
   5  19   2   55.99    5.41
  -6 -19  -2   -2.00    2.20
   6 -19   2   -1.34    2.28
  -6  19  -2    1.34    2.67
   6  19   2   -0.20    2.65
   6 -20  -2    0.73    2.38
   5 -20  -2   10.03    2.60
  -5 -20   2    8.32    2.42
   5  20  -2    4.76    2.68
  -4 -20   2    2.70    1.98
   4 -20  -2   -0.17    2.01
   4 -20  -2    1.45    1.81
  -4  20   2   -0.66    2.22
   4  20  -2    3.47    2.56
  -3 -20   2   19.81    2.85
   3 -20  -2   19.54    3.33
   3 -20  -2   16.47    2.69
   3  20  -2   24.67    3.85
  -3  20   2   23.42    3.68
   2 -20  -2    0.78    1.64
  -2 -20   2    1.23    1.77
   2 -20  -2    0.33    2.00
  -2  20   2    0.63    1.94
   2  20  -2    2.01    2.17
   1 -20  -2    3.51    1.86
  -1 -20   2    6.58    1.96
  -1  20   2    0.86    2.11
  -1  20   2    4.33    2.29
   1  20  -2    2.16    2.11
   1  20  -2    3.98    2.31
   0 -20   2    1.06    1.53
   0 -20  -2   -0.74    1.70
   0 -20   2    2.54    2.44
   0  20   2    0.23    1.88
   0  20  -2    0.32    2.01
   0  20   2    0.26    2.04
  -1 -20  -2    3.57    2.02
   1 -20   2    2.22    2.20
   1 -20   2    4.75    1.87
   1  20   2    2.26    2.20
  -1  20  -2    2.71    2.14
  -2 -20  -2    3.00    1.94
   2 -20   2   -2.49    2.02
   2 -20   2   -0.60    1.68
   2  20   2    0.62    2.14
  -2  20  -2    1.48    2.14
   3 -20   2   -1.99    2.04
  -3 -20  -2    0.37    1.86
   3  20   2   -1.89    1.77
  -3  20  -2    0.12    2.07
   4 -20   2   -0.95    2.16
  -4 -20  -2    2.24    2.22
   4  20   2   -1.30    2.17
  -4  20  -2   -0.28    2.17
   5 -20   2    3.74    2.56
  -5 -20  -2    3.70    2.79
   6 -20   2   -5.11    2.06
   5 -21  -2    3.48    2.20
   4 -21  -2    1.71    2.02
  -4 -21   2    0.98    2.07
   4 -21  -2    0.57    2.25
  -3 -21   2    4.91    2.13
   3 -21  -2    2.01    2.46
   3 -21  -2    1.51    2.03
  -3  21   2    4.00    2.52
   3  21  -2    6.59    2.79
  -2 -21   2    2.15    2.01
   2 -21  -2    2.21    2.02
   2 -21  -2    5.23    2.58
  -2  21   2    4.70    2.51
   2  21  -2    4.89    2.68
  -1 -21   2    2.67    1.88
   1 -21  -2    2.47    1.88
   1  21  -2    4.19    2.60
  -1  21   2    2.78    2.27
  -1  21   2    0.89    2.25
   0 -21  -2   10.31    2.47
   0 -21   2   12.75    2.51
   0 -21   2   13.42    3.21
   0  21  -2    7.20    2.55
   0  21   2   13.09    3.25
   0  21   2   10.55    2.75
   1 -21   2    2.60    2.27
   1 -21   2    4.17    1.97
  -1 -21  -2   -1.11    1.78
   1  21   2    2.37    2.48
  -1  21  -2   -0.05    2.08
   2 -21   2    8.78    2.89
  -2 -21  -2    9.20    2.45
  -2  21  -2   10.38    2.82
   2  21   2    4.74    2.85
  -3 -21  -2    3.13    2.12
   3 -21   2    3.08    2.51
  -3  21  -2    4.72    2.55
   3  21   2    5.50    2.65
   4 -21   2   22.03    3.77
   3 -22  -2    0.56    1.90
  -3 -22   2    2.22    2.37
   3 -22  -2   -1.59    2.24
   2 -22  -2    3.71    2.13
  -2 -22   2    3.31    2.17
   2 -22  -2    4.05    2.52
  -2  22   2    0.34    2.20
   1 -22  -2    2.32    2.49
   1 -22  -2   -0.08    1.81
  -1 -22   2   -2.35    1.79
  -1  22   2   -0.07    2.21
   0 -22  -2   -3.27    1.72
   0 -22   2    2.57    2.01
   0  22  -2    2.96    2.40
   0  22   2    2.94    2.58
  -1 -22  -2   -1.69    1.83
  -1  22  -2   -0.09    2.31
  -2 -22  -2    6.37    3.31
  -2  22  -2   -0.47    2.76
  -1 -23   2   21.00    4.56
   0  23  -2   13.75    3.92
 -12   0   3    1.49    2.23
  12   0  -3   -2.02    2.10
  11   0  -3    1.16    2.16
 -11   0   3    4.08    2.32
  10   0  -3    2.69    2.05
 -10   0   3    0.27    1.73
  -9   0   3   18.28    2.56
   9   0  -3   13.74    2.37
   8   0  -3    0.51    1.34
  -8   0   3    0.12    1.29
   7   0  -3   10.69    1.52
  -7   0   3    8.28    1.62
  -7   0   3    9.77    1.34
   7   0  -3    7.89    1.67
  -6   0   3    3.67    0.96
   6   0  -3    2.17    1.15
   6   0  -3    2.45    0.95
  -6   0   3    2.10    1.11
  -5   0   3  123.85    3.97
   5   0  -3  118.61    3.48
  -5   0   3  120.49    3.60
   5   0  -3  118.09    4.02
  -4   0   3   -0.19    0.66
  -4   0   3    0.03    0.76
   4   0  -3    0.15    0.60
   4   0  -3    0.08    0.81
  -3   0   3    0.83    0.71
   3   0  -3    0.96    0.51
  -3   0   3    1.02    0.68
   3   0  -3   -0.17    0.73
   2   0  -3    0.06    0.62
   2   0  -3   -0.03    0.58
  -2   0   3    0.09    0.56
   1   0  -3  309.41    6.31
   1   0  -3  311.46    6.36
  -1   0   3  307.41    6.52
   0   0   3   -0.11    0.39
   0   0  -3   -0.61    0.37
   0   0   3    0.01    0.42
   0   0  -3   -0.08    0.25
  -1   0  -3   48.01    1.53
   1   0   3   44.91    1.21
  -1   0  -3   44.84    1.48
   1   0   3   44.08    1.75
   2   0   3    0.42    0.56
  -2   0  -3    0.15    0.50
  -2   0  -3    1.10    0.62
   2   0   3    0.19    0.74
   3   0   3  400.25    9.08
  -3   0  -3  389.12    8.60
   3   0   3  401.37    8.36
  -3   0  -3  399.53    8.09
  -4   0  -3    0.37    0.77
  -4   0  -3    0.28    0.55
   4   0   3    0.46    0.79
   4   0   3    1.25    1.01
   5   0   3   41.81    2.26
  -5   0  -3   40.06    2.30
  -5   0  -3   44.19    1.73
   5   0   3   38.63    2.60
   6   0   3    0.47    1.12
  -6   0  -3    2.65    1.15
  -6   0  -3    0.96    0.68
   6   0   3    1.16    1.06
   7   0   3  225.82    6.42
   7   0   3  211.78    6.99
  -7   0  -3  232.44    6.73
   8   0   3   -0.24    1.22
  -8   0  -3    0.89    1.42
   8   0   3    2.06    1.58
   9   0   3   81.65    4.62
   9   0   3   82.05    4.22
  -9   0  -3   75.64    4.28
 -10   0  -3   -0.20    1.75
  10   0   3    2.12    1.99
  10   0   3    0.19    1.79
  11   0   3  152.22    6.57
 -11   0  -3  160.01    6.99
  12   0   3   -1.14    2.16
 -12   0  -3   -1.39    2.30
  12  -1  -3   31.41    4.02
 -12  -1   3   43.55    4.49
 -12   1   3   38.07    4.36
  12   1  -3   31.77    3.87
  11  -1  -3    5.94    2.35
 -11  -1   3   -0.28    2.04
  11   1  -3    5.15    2.43
 -11   1   3    1.71    1.99
  10  -1  -3   30.45    3.64
 -10  -1   3   33.66    3.70
 -10   1   3   26.97    3.40
  10   1  -3   33.53    3.64
   9  -1  -3    7.82    2.03
  -9  -1   3    3.42    1.81
   9   1  -3    4.23    1.92
  -9   1   3    6.13    1.90
  -8  -1   3   46.46    3.21
   8  -1  -3   47.03    3.34
  -8   1   3   55.01    3.43
   8   1  -3   45.54    3.30
   7  -1  -3   13.33    1.81
  -7  -1   3   15.27    1.94
   7  -1  -3   16.07    2.02
  -7  -1   3   19.38    1.99
  -7   1   3   12.85    1.73
  -7   1   3   16.83    2.06
   7   1  -3   19.38    2.38
   7   1  -3   14.35    1.88
   6  -1  -3   65.04    2.74
  -6  -1   3   68.62    3.17
  -6  -1   3   69.23    2.62
   6  -1  -3   74.86    3.33
   6   1  -3   69.40    2.85
  -6   1   3   68.41    3.13
  -6   1   3   70.80    2.88
   6   1  -3   73.90    3.38
   5  -1  -3   11.13    1.35
  -5  -1   3   13.92    1.32
   5  -1  -3   11.28    1.51
  -5  -1   3   10.70    1.39
  -5   1   3   13.24    1.63
   5   1  -3   10.98    1.34
  -5   1   3   12.07    1.44
   5   1  -3   11.84    1.51
   4  -1  -3   58.50    2.07
   4  -1  -3   60.36    2.59
  -4  -1   3   59.11    2.15
  -4  -1   3   56.07    2.44
  -4   1   3   63.27    2.48
   4   1  -3   60.48    2.16
  -4   1   3   62.19    2.40
   4   1  -3   58.10    2.53
   3  -1  -3    0.08    0.74
  -3  -1   3    0.25    0.68
  -3  -1   3    0.20    0.57
   3  -1  -3   -0.30    0.50
  -3   1   3    0.69    0.70
   3   1  -3    0.32    0.76
  -3   1   3   -0.48    0.67
   3   1  -3    0.21    0.56
   2  -1  -3    2.09    0.73
  -2  -1   3    1.82    0.67
   2  -1  -3    4.04    0.77
  -2   1   3    3.57    0.76
   2   1  -3    3.07    0.75
   2   1  -3    3.40    0.56
   2   1  -3    5.06    0.81
   1  -1  -3   51.75    1.57
   1  -1  -3   53.11    1.61
  -1  -1   3   50.78    1.73
   1   1  -3   49.06    1.62
  -1   1   3   52.71    1.77
   1   1  -3   50.77    1.41
   1   1  -3   52.00    1.58
   0  -1   3   -1.14    0.40
   0  -1  -3   -1.05    0.33
   0  -1  -3   -0.77    0.39
   0   1   3   -0.64    0.45
   0   1  -3   -0.62    0.49
   0   1   3   -0.69    0.42
   0   1  -3   -0.75    0.40
   0   1  -3   -0.38    0.24
  -1  -1  -3  103.94    2.58
   1  -1   3  103.96    2.87
  -1  -1  -3  104.61    2.40
  -1   1  -3  101.09    2.56
  -1   1  -3  104.31    2.66
   1   1   3  103.86    2.88
   1   1   3  103.48    2.47
  -2  -1  -3    9.14    1.09
  -2  -1  -3   10.03    0.79
   2  -1   3   11.70    0.89
   2  -1   3   10.19    1.38
  -2   1  -3    9.35    1.14
  -2   1  -3    9.84    1.02
   2   1   3    8.18    1.03
   2   1   3    9.98    1.36
   3  -1   3   -0.38    0.89
  -3  -1  -3   -0.97    0.66
   3  -1   3   -0.23    0.62
  -3  -1  -3    0.02    0.43
   3   1   3   -0.73    0.68
  -3   1  -3    0.91    0.64
   3   1   3    0.71    0.89
  -3   1  -3   -0.39    0.68
  -4  -1  -3    9.85    1.24
   4  -1   3   10.52    1.32
   4  -1   3   13.31    1.72
  -4  -1  -3   10.23    0.82
   4   1   3   10.31    1.57
  -4   1  -3   10.07    1.15
   4   1   3   10.67    1.22
  -4   1  -3   10.71    1.40
  -5  -1  -3    1.50    0.56
  -5  -1  -3    1.34    0.98
   5  -1   3    1.96    1.15
   5  -1   3    3.41    0.99
  -5   1  -3    1.67    1.00
   5   1   3    2.44    1.17
   5   1   3    2.18    1.01
  -5   1  -3    3.06    0.81
   6  -1   3    9.13    1.44
   6  -1   3   11.03    1.85
  -6  -1  -3    6.64    1.39
  -6   1  -3    9.88    1.60
   6   1   3    8.42    1.48
  -6   1  -3    8.28    1.10
   6   1   3    8.37    1.68
   7  -1   3    1.40    1.24
   7  -1   3    0.99    1.27
  -7  -1  -3    0.55    1.17
  -7   1  -3    0.58    1.19
   7   1   3    1.38    1.35
   7   1   3   -0.03    1.11
   8  -1   3   17.70    2.18
  -8  -1  -3   13.96    2.20
   8  -1   3   14.90    2.37
   8   1   3   19.92    2.84
   8   1   3   18.47    2.27
  -8   1  -3   19.91    2.53
  -9  -1  -3    5.44    1.86
   9  -1   3    3.38    1.85
   9  -1   3    5.16    1.72
  -9   1  -3    3.51    1.71
   9   1   3    2.92    1.72
   9   1   3    4.72    1.84
 -10  -1  -3   22.22    2.99
  10  -1   3   14.13    2.52
 -10   1  -3   24.38    3.09
  10   1   3   16.19    3.10
  10   1   3   23.73    3.01
  11  -1   3    4.19    2.17
 -11  -1  -3    1.32    2.18
 -11   1  -3    2.80    2.13
  11   1   3    4.61    2.19
 -12  -1  -3   14.60    3.08
  12  -1   3    8.23    2.81
  12   1   3   14.35    3.08
 -12   1  -3   10.68    2.87
  12  -2  -3    5.36    2.53
 -12  -2   3    3.95    2.42
  12   2  -3   11.88    2.82
 -12   2   3    8.72    2.73
  11  -2  -3   90.07    5.44
 -11  -2   3  104.23    5.64
  11   2  -3   98.83    5.64
 -11   2   3   99.43    5.57
  10  -2  -3    8.87    2.33
 -10  -2   3    7.86    2.22
  10   2  -3   12.23    2.41
 -10   2   3   10.66    2.37
   9  -2  -3   97.65    4.89
  -9  -2   3  108.58    5.02
   9   2  -3  104.42    5.06
  -9   2   3  103.74    4.77
  -8  -2   3   35.42    2.87
   8  -2  -3   32.10    2.91
   8   2  -3   32.36    2.96
  -8   2   3   27.88    2.76
  -7  -2   3  173.45    5.70
   7  -2  -3  183.08    5.86
   7  -2  -3  180.91    5.96
   7   2  -3  176.76    5.88
   7   2  -3  179.80    5.43
  -7   2   3  183.01    5.39
  -7   2   3  173.92    5.60
   6  -2  -3   30.57    2.02
   6  -2  -3   39.08    2.58
  -6  -2   3   37.57    2.50
  -6  -2   3   34.99    1.85
  -6   2   3   38.65    2.28
  -6   2   3   37.71    2.31
   6   2  -3   38.67    2.25
   6   2  -3   38.62    2.64
  -5  -2   3  168.56    4.94
   5  -2  -3  168.09    5.03
   5  -2  -3  171.09    4.53
  -5  -2   3  177.53    4.38
   5   2  -3  168.31    5.09
  -5   2   3  173.72    4.87
   5   2  -3  178.74    4.72
  -5   2   3  164.64    4.81
  -4  -2   3  186.02    4.44
   4  -2  -3  176.85    4.35
   4  -2  -3  173.95    4.90
  -4  -2   3  180.34    4.85
  -4   2   3  177.76    4.71
   4   2  -3  180.47    4.55
  -4   2   3  183.83    4.85
   4   2  -3  179.38    4.98
  -3  -2   3  199.23    5.06
   3  -2  -3  211.27    5.22
  -3  -2   3  208.56    4.89
   3  -2  -3  214.48    4.68
  -3   2   3  213.08    5.25
   3   2  -3  209.66    5.24
  -3   2   3  219.11    5.02
   3   2  -3  214.50    4.92
   2  -2  -3   40.14    1.75
  -2  -2   3   40.73    1.62
   2  -2  -3   40.71    1.27
   2  -2  -3   41.58    1.60
   2   2  -3   44.04    1.76
   2   2  -3   42.04    1.56
   2   2  -3   41.08    1.76
  -2   2   3   41.73    1.83
   1  -2  -3    9.19    0.91
   1  -2  -3    6.79    0.78
   1   2  -3    7.08    0.86
   1   2  -3    6.02    0.84
  -1   2   3    6.91    0.83
  -1   2   3    6.16    0.63
   1   2  -3    7.02    0.86
   1   2  -3    7.18    0.85
   0  -2  -3  262.03    5.51
   0  -2  -3  271.17    5.43
   0  -2   3  261.68    5.71
   0   2   3  260.89    5.67
   0   2   3  273.40    5.66
   0   2  -3  264.98    5.81
   0   2  -3  275.37    5.52
   0   2  -3  267.79    5.23
   1  -2   3  384.01    7.44
  -1  -2  -3  373.86    7.83
  -1  -2  -3  384.85    7.82
   1  -2   3  395.72    8.25
  -1   2  -3  388.89    8.11
  -1   2  -3  415.95    7.89
   1   2   3  376.44    7.72
   1   2   3  385.74    8.23
   2  -2   3    6.78    1.11
  -2  -2  -3    4.93    0.80
   2  -2   3    6.46    0.66
   2   2   3    5.19    1.04
   2   2   3    5.96    0.84
   2   2   3    5.52    0.61
  -2   2  -3    5.38    0.80
  -2   2  -3    5.10    0.83
   3  -2   3   48.50    1.82
   3  -2   3   52.34    2.46
  -3  -2  -3   49.29    2.08
  -3   2  -3   50.08    2.02
  -3   2  -3   46.50    2.04
   3   2   3   49.81    2.05
   3   2   3   51.22    2.49
   4  -2   3  152.82    4.76
   4  -2   3  153.95    4.07
  -4  -2  -3  154.88    4.39
   4   2   3  156.23    4.29
  -4   2  -3  150.01    4.06
   4   2   3  153.50    4.80
  -4   2  -3  152.88    4.32
   5  -2   3   97.46    3.25
  -5  -2  -3   96.50    3.49
   5  -2   3   86.12    3.69
  -5   2  -3   94.51    3.11
   5   2   3   96.69    3.42
   5   2   3   95.71    3.88
  -5   2  -3   96.70    3.44
  -6  -2  -3   75.60    3.31
   6  -2   3   69.03    3.55
   6  -2   3   79.82    3.15
  -6   2  -3   74.69    2.82
  -6   2  -3   74.11    3.26
   6   2   3   74.03    3.28
   6   2   3   64.25    3.54
   7  -2   3    9.28    1.62
   7  -2   3   10.42    1.96
  -7  -2  -3    6.41    1.59
  -7   2  -3    6.57    1.62
   7   2   3    8.18    1.81
   7   2   3   12.88    1.85
  -7   2  -3    9.25    1.66
  -8  -2  -3   27.24    2.81
   8  -2   3   22.83    2.86
   8  -2   3   24.81    2.57
  -8   2  -3   19.36    2.41
   8   2   3   22.27    2.95
   8   2   3   20.15    2.36
  -9  -2  -3    4.87    1.84
   9  -2   3    4.18    1.69
   9  -2   3    3.49    1.82
   9   2   3    5.83    2.00
  -9   2  -3    4.33    1.88
   9   2   3    0.93    1.68
  10  -2   3   17.92    2.74
 -10  -2  -3   19.97    2.92
  10   2   3   20.55    3.12
  10   2   3   29.74    3.64
 -10   2  -3   16.77    2.71
  11  -2   3   -1.23    1.80
 -11  -2  -3    4.03    2.21
  11   2   3   -0.46    2.05
 -11   2  -3    0.22    1.98
  12  -2   3   15.34    3.02
 -12  -2  -3   15.59    3.16
 -12   2  -3   10.04    2.92
  12   2   3    5.83    2.72
  12  -3  -3    0.26    2.17
 -12  -3   3   -0.33    2.15
 -12   3   3    3.16    2.26
  12   3  -3    0.40    2.21
  11  -3  -3   42.48    4.25
 -11  -3   3   34.67    4.14
  11   3  -3   38.80    4.33
 -11   3   3   41.25    4.15
 -10  -3   3    6.81    2.18
  10  -3  -3    7.74    2.29
 -10   3   3    6.26    2.02
  10   3  -3    7.84    2.25
   9  -3  -3    5.30    1.84
  -9  -3   3    5.49    1.90
  -9   3   3    2.43    1.70
   9   3  -3    2.96    1.81
   8  -3  -3   -0.03    1.31
  -8  -3   3   -0.70    1.14
  -8   3   3   -0.97    1.19
   8   3  -3   -1.78    1.23
  -8   3   3    0.11    1.07
  -7  -3   3  117.88    4.49
   7  -3  -3  109.45    4.46
   7   3  -3  119.98    4.27
   7   3  -3  116.20    4.64
  -7   3   3  109.26    4.12
  -7   3   3  114.51    4.35
  -6  -3   3    4.48    1.27
   6  -3  -3    5.22    1.12
   6  -3  -3    3.47    1.24
  -6  -3   3    3.15    0.82
   6   3  -3    3.22    1.07
  -6   3   3    4.24    1.18
  -6   3   3    3.95    1.13
   6   3  -3    4.61    1.34
  -5  -3   3   71.86    2.36
  -5  -3   3   66.53    2.90
   5  -3  -3   68.78    3.05
   5  -3  -3   71.64    2.62
   5   3  -3   68.44    2.78
   5   3  -3   71.88    3.16
  -5   3   3   69.29    2.82
  -5   3   3   68.15    2.92
   4  -3  -3    0.56    0.81
  -4  -3   3    1.14    0.84
   4  -3  -3    0.85    0.67
  -4  -3   3    1.44    0.58
   4   3  -3    0.62    0.93
  -4   3   3    0.48    0.71
   4   3  -3    1.58    0.82
  -4   3   3    0.84    0.80
  -3  -3   3  375.71    7.96
   3  -3  -3  362.75    7.78
  -3  -3   3  363.41    8.16
   3  -3  -3  368.18    8.29
   3   3  -3  379.10    8.17
  -3   3   3  402.46    8.47
  -3   3   3  368.07    8.01
   3   3  -3  371.13    8.33
   2  -3  -3   27.71    1.22
   2  -3  -3   27.58    1.54
   2  -3  -3   27.09    1.32
   2   3  -3   27.67    1.50
   2   3  -3   28.00    1.52
   2   3  -3   29.74    1.54
  -2   3   3   31.00    1.70
   2   3  -3   29.87    1.58
   1  -3  -3  249.11    5.18
   1  -3  -3  250.26    5.51
  -1   3   3  253.79    5.75
   1   3  -3  250.23    5.61
   1   3  -3  251.77    5.39
   1   3  -3  249.78    5.39
  -1   3   3  254.77    5.38
   1   3  -3  254.81    5.68
   0  -3   3   32.46    1.51
   0  -3  -3   31.83    1.36
   0  -3   3   33.43    1.09
   0  -3  -3   30.99    1.11
   0   3   3   31.56    1.44
   0   3  -3   32.58    1.23
   0   3  -3   34.21    1.60
   0   3   3   32.97    1.48
   1  -3   3   71.37    1.70
   1  -3   3   67.15    2.38
  -1  -3  -3   66.97    1.95
  -1  -3  -3   68.68    2.10
   1   3   3   69.72    1.95
   1   3   3   67.58    2.39
  -1   3  -3   68.65    2.34
  -1   3  -3   70.89    1.98
   2  -3   3   59.37    1.76
  -2  -3  -3   59.28    2.04
   2  -3   3   59.88    2.44
   2   3   3   57.22    2.45
  -2   3  -3   61.71    2.24
   2   3   3   54.46    2.07
   2   3   3   59.63    1.56
  -2   3  -3   59.58    2.02
   3  -3   3  465.22   10.48
   3  -3   3  467.88    9.61
  -3  -3  -3  466.34    9.94
   3   3   3  453.87    9.92
   3   3   3  459.01   10.50
  -3   3  -3  475.07    9.89
  -3   3  -3  480.40   10.04
   4  -3   3   15.05    1.35
   4  -3   3   14.69    1.76
  -4  -3  -3   12.29    1.48
  -4   3  -3   15.06    1.51
   4   3   3   15.05    1.86
  -4   3  -3   13.54    1.44
   4   3   3   13.82    1.61
  -5  -3  -3  241.96    6.34
   5  -3   3  233.86    5.99
   5  -3   3  239.68    6.79
  -5   3  -3  235.71    6.21
  -5   3  -3  246.30    6.12
   5   3   3  247.89    6.95
   5   3   3  231.27    6.22
   6  -3   3   28.97    2.10
  -6  -3  -3   27.14    2.24
   6  -3   3   27.41    2.51
  -6   3  -3   25.09    2.08
   6   3   3   25.80    2.62
  -6   3  -3   29.62    2.04
   6   3   3   24.89    2.26
  -7  -3  -3  130.74    4.82
   7  -3   3  126.80    5.09
   7  -3   3  130.22    4.53
  -7   3  -3  129.52    4.26
   7   3   3  128.86    4.73
  -7   3  -3  127.23    4.65
   7   3   3  127.65    5.23
   8  -3   3   32.61    3.26
   8  -3   3   36.92    2.88
  -8  -3  -3   37.65    3.07
   8   3   3   39.86    3.18
   8   3   3   35.99    3.35
  -8   3  -3   41.67    3.01
   9  -3   3   54.75    3.54
   9  -3   3   51.49    3.97
  -9  -3  -3   54.60    3.89
   9   3   3   57.98    3.94
  -9   3  -3   57.92    3.92
   9   3   3   54.46    4.09
  10  -3   3   18.57    2.74
 -10  -3  -3   12.43    2.50
 -10   3  -3   15.50    2.64
  10   3   3   10.08    2.48
  10   3   3   11.29    2.60
 -11  -3  -3   44.95    4.46
  11  -3   3   53.85    4.46
  11   3   3   60.89    4.70
 -11   3  -3   59.69    4.70
 -12  -3  -3   13.98    4.01
 -12   3  -3   11.70    2.98
  12   3   3   15.35    3.03
  12  -4  -3   14.55    3.20
 -12  -4   3   15.29    4.07
  12   4  -3   11.35    3.11
 -12   4   3   16.29    2.99
  11  -4  -3   11.01    2.74
 -11  -4   3    7.50    2.52
  11   4  -3   10.89    2.68
 -11   4   3   10.18    2.44
 -10  -4   3   32.37    3.55
  10  -4  -3   29.00    3.60
  10   4  -3   26.80    3.28
 -10   4   3   28.56    3.22
  -9  -4   3   14.29    2.38
   9  -4  -3   13.85    2.33
  -9   4   3   13.34    2.26
   9   4  -3   10.50    2.19
  -8  -4   3   21.27    2.55
   8  -4  -3   23.93    2.83
   8   4  -3   22.45    2.84
  -8   4   3   19.57    2.54
  -8   4   3   26.32    2.42
   7  -4  -3   12.97    1.95
  -7  -4   3   15.89    2.02
  -7   4   3   17.60    2.07
   7   4  -3   14.43    1.90
  -7   4   3   14.33    1.88
   7   4  -3   17.32    2.18
  -6  -4   3  170.12    5.28
   6  -4  -3  170.75    4.84
  -6  -4   3  166.47    4.27
   6  -4  -3  166.91    5.37
   6   4  -3  161.67    5.38
   6   4  -3  164.60    5.13
  -6   4   3  168.63    5.24
  -6   4   3  168.81    5.05
   5  -4  -3  132.15    3.93
  -5  -4   3  138.88    3.58
  -5  -4   3  134.44    4.28
   5  -4  -3  132.36    4.35
  -5   4   3  125.42    4.03
   5   4  -3  133.98    4.21
  -5   4   3  135.75    4.42
   5   4  -3  127.53    4.40
   4  -4  -3  110.56    3.24
  -4  -4   3  109.38    3.53
  -4  -4   3  112.75    3.10
   4  -4  -3  103.57    3.58
   4   4  -3  110.30    3.71
   4   4  -3  109.39    3.56
  -4   4   3  113.48    3.77
  -4   4   3  106.57    3.31
  -3  -4   3   52.17    2.13
  -3  -4   3   55.40    1.96
   3  -4  -3   53.88    1.97
   3   4  -3   50.89    2.25
   3   4  -3   52.05    2.36
  -3   4   3   50.90    1.97
  -3   4   3   53.07    2.42
   2  -4  -3  244.96    5.33
   2  -4  -3  243.07    5.73
  -2   4   3  240.69    6.01
   2   4  -3  242.70    5.84
   2   4  -3  249.77    5.61
   2   4  -3  253.04    5.73
   2   4  -3  255.36    5.73
   1  -4  -3  143.07    3.60
   1  -4  -3  147.03    3.12
  -1   4   3  138.69    3.81
   1   4  -3  138.31    3.37
   1   4  -3  141.99    3.80
   1   4  -3  134.66    3.44
  -1   4   3  138.13    3.55
   1   4  -3  142.24    3.75
   0  -4   3  123.06    2.86
   0  -4  -3  122.75    2.73
   0  -4  -3  123.44    3.18
   0   4   3  127.23    3.39
   0   4   3  116.44    3.28
   0   4  -3  122.32    3.45
   0   4  -3  122.57    2.90
   0   4  -3  123.70    3.47
   1  -4   3   71.46    1.96
   1  -4   3   80.57    2.72
  -1  -4  -3   79.42    2.14
  -1  -4  -3   79.19    2.40
  -1   4  -3   84.39    2.18
   1   4   3   76.10    2.69
  -1   4  -3   79.67    2.70
   1   4   3   79.20    2.29
  -2  -4  -3  290.38    6.29
  -2  -4  -3  283.72    6.44
   2  -4   3  271.31    6.81
   2  -4   3  298.46    6.04
   2   4   3  289.05    5.91
   2   4   3  284.81    6.94
  -2   4  -3  285.24    6.19
  -2   4  -3  283.15    6.72
   3  -4   3   48.21    2.47
   3  -4   3   45.96    1.81
  -3  -4  -3   49.19    2.09
   3   4   3   45.36    2.50
  -3   4  -3   43.07    2.21
  -3   4  -3   46.54    1.96
   3   4   3   44.20    2.16
   4  -4   3  122.27    3.58
   4  -4   3  128.36    4.34
  -4  -4  -3  122.52    3.83
   4   4   3  129.88    4.45
   4   4   3  130.32    3.99
  -4   4  -3  128.80    3.98
  -4   4  -3  125.25    3.74
   5  -4   3   83.81    3.01
   5  -4   3   82.21    3.66
  -5  -4  -3   79.16    3.19
   5   4   3   79.12    3.25
   5   4   3   79.46    3.68
  -5   4  -3   82.80    3.19
  -5   4  -3   80.19    3.12
  -6  -4  -3   15.72    1.85
   6  -4   3   14.65    1.84
   6  -4   3   15.61    2.13
  -6   4  -3   15.16    1.74
   6   4   3   18.26    2.00
   6   4   3   16.68    2.33
  -6   4  -3   16.51    1.95
   7  -4   3   33.51    2.48
  -7  -4  -3   31.15    2.61
   7  -4   3   37.41    3.13
   7   4   3   31.91    2.70
   7   4   3   32.91    3.04
  -7   4  -3   30.64    2.38
  -7   4  -3   32.26    2.60
  -8  -4  -3   29.14    2.97
   8  -4   3   31.19    2.76
   8  -4   3   30.17    3.17
  -8   4  -3   34.57    2.96
   8   4   3   33.40    3.34
   8   4   3   32.37    3.06
  -9  -4  -3   23.11    2.84
   9  -4   3   31.85    3.46
   9  -4   3   27.42    2.96
  -9   4  -3   30.11    3.22
   9   4   3   28.62    3.37
   9   4   3   22.91    3.39
  10  -4   3   20.08    2.70
 -10  -4  -3   29.16    3.54
  10   4   3   22.89    3.24
  10   4   3   25.16    3.16
 -10   4  -3   23.70    3.14
  11  -4   3   19.72    3.08
 -11  -4  -3   21.22    3.36
  11   4   3   22.73    3.43
 -11   4  -3   23.71    3.29
  12   4   3    0.44    2.23
 -12   4  -3    2.42    2.37
  12  -5  -3    8.49    2.72
 -12   5   3    9.01    2.74
 -11  -5   3   24.10    3.32
  11  -5  -3   19.95    3.14
 -11   5   3   18.67    3.04
  11   5  -3   24.35    3.47
  10  -5  -3    4.95    2.09
 -10  -5   3    1.58    1.54
  10   5  -3   -4.00    1.68
 -10   5   3    1.46    1.78
  -9  -5   3   21.10    2.74
   9  -5  -3   21.73    2.80
   9   5  -3   31.67    3.46
  -9   5   3   24.18    2.87
   8  -5  -3   22.82    2.60
  -8  -5   3   19.81    2.47
  -8   5   3   21.87    2.45
   8   5  -3   24.41    2.94
  -8   5   3   19.82    2.48
   8   5  -3   24.31    2.62
   7  -5  -3   97.08    4.23
  -7  -5   3  102.59    4.19
   7   5  -3  101.45    4.12
   7   5  -3   96.94    4.36
  -7   5   3   94.09    4.05
  -7   5   3   95.18    3.92
   6  -5  -3   21.08    2.25
   6  -5  -3   19.53    1.87
  -6  -5   3   24.61    2.24
   6   5  -3   21.75    2.38
   6   5  -3   19.65    2.12
  -6   5   3   23.90    1.99
  -6   5   3   22.12    2.16
   5  -5  -3   43.37    2.56
  -5  -5   3   42.84    1.79
   5  -5  -3   41.39    2.18
  -5  -5   3   42.87    2.37
  -5   5   3   43.98    2.53
   5   5  -3   41.38    2.45
   5   5  -3   37.87    2.55
  -5   5   3   41.19    2.19
   4  -5  -3   10.16    1.36
   4  -5  -3   10.42    1.32
  -4  -5   3    9.89    1.04
  -4  -5   3    8.53    1.21
  -4   5   3   10.64    1.28
   4   5  -3   11.11    1.46
   4   5  -3   11.08    1.48
  -4   5   3    8.88    1.37
   3  -5  -3  236.00    5.78
   3  -5  -3  234.28    5.51
  -3  -5   3  227.61    5.54
  -3   5   3  233.02    5.30
  -3   5   3  228.29    6.07
   3   5  -3  227.01    5.89
   3   5  -3  230.33    5.50
   3   5  -3  234.00    5.84
   2  -5  -3   45.26    2.00
   2   5  -3   42.31    1.97
  -2   5   3   43.06    2.20
   2   5  -3   42.48    1.94
   2   5  -3   41.87    2.10
  -2   5   3   43.88    1.90
  -2   5   3   44.85    1.52
   2   5  -3   43.53    1.82
   1  -5  -3   70.78    2.41
   1  -5  -3   70.52    1.78
   1   5  -3   71.07    2.11
   1   5  -3   68.84    2.54
  -1   5   3   72.39    2.44
  -1   5   3   73.51    2.66
   1   5  -3   69.63    2.62
   0  -5  -3   81.99    1.95
   0  -5   3   82.65    2.23
   0  -5  -3   79.83    2.53
   0   5  -3   83.25    2.16
   0   5  -3   83.11    2.83
   0   5  -3   76.46    2.81
   0   5   3   81.27    2.76
   0   5   3   78.78    2.66
   1  -5   3  330.54    6.75
  -1  -5  -3  316.67    7.17
  -1  -5  -3  330.60    6.73
   1  -5   3  318.19    7.56
   1   5   3  324.38    7.08
  -1   5  -3  324.91    7.57
   1   5   3  338.01    7.65
  -1   5  -3  333.13    6.74
  -2  -5  -3   83.29    2.44
   2  -5   3   78.88    2.28
  -2  -5  -3   75.74    2.65
   2  -5   3   79.82    3.05
   2   5   3   78.64    2.23
  -2   5  -3   74.87    2.30
   2   5   3   77.28    3.06
  -2   5  -3   78.37    2.92
  -3  -5  -3  111.40    3.29
   3  -5   3  104.34    3.01
   3  -5   3  113.27    3.82
   3   5   3  110.25    3.50
  -3   5  -3  108.74    3.14
  -3   5  -3  109.28    3.65
   3   5   3  109.92    3.90
  -4  -5  -3   25.84    1.81
   4  -5   3   24.50    1.58
   4  -5   3   23.34    2.15
   4   5   3   21.30    2.18
  -4   5  -3   22.24    1.64
  -4   5  -3   23.90    1.90
   4   5   3   25.19    1.96
   5  -5   3   29.62    2.47
  -5  -5  -3   26.21    2.08
   5  -5   3   26.09    1.92
  -5   5  -3   29.24    2.15
   5   5   3   27.87    2.24
   5   5   3   28.44    2.51
  -5   5  -3   30.48    2.01
  -6  -5  -3    7.32    1.47
   6  -5   3    6.69    1.32
   6  -5   3    9.02    1.75
  -6   5  -3    8.70    1.45
   6   5   3    6.30    1.46
  -6   5  -3    8.73    1.47
   6   5   3    6.19    1.69
   7  -5   3   33.36    2.51
   7  -5   3   36.59    3.11
  -7  -5  -3   34.92    2.80
  -7   5  -3   33.99    2.62
  -7   5  -3   35.57    2.55
   7   5   3   36.72    2.87
   7   5   3   34.53    3.22
  -8  -5  -3   43.38    3.30
   8  -5   3   42.37    3.52
   8  -5   3   47.53    3.08
  -8   5  -3   47.36    3.26
   8   5   3   45.51    3.70
   8   5   3   37.53    3.28
   9  -5   3    7.62    2.19
  -9  -5  -3    7.55    2.15
   9  -5   3   11.27    2.04
   9   5   3    6.34    2.00
  -9   5  -3    5.06    1.80
   9   5   3    5.42    2.26
  10  -5   3   11.15    2.33
 -10  -5  -3   13.11    2.54
  10   5   3    8.62    2.57
 -10   5  -3   12.32    2.64
  10   5   3   11.24    2.50
 -11  -5  -3    7.57    2.62
 -11   5  -3    6.10    2.44
  11   5   3   14.38    2.89
  12   5   3   11.64    3.02
 -12   5  -3    8.15    2.80
  12  -6  -3    1.46    2.30
 -12   6   3    4.93    2.42
 -11  -6   3   -3.75    1.77
  11  -6  -3    1.58    2.05
  11   6  -3   -4.92    1.88
 -11   6   3    4.41    2.19
  10  -6  -3   20.81    2.93
 -10  -6   3   21.27    3.03
 -10   6   3   15.32    2.60
  10   6  -3   15.92    2.90
  -9  -6   3   -2.15    1.46
   9  -6  -3    1.95    1.73
  -9   6   3    4.25    1.81
  -9   6   3    1.31    1.54
   9   6  -3   -2.56    1.51
   8  -6  -3   40.42    3.30
  -8  -6   3   36.31    3.22
  -8   6   3   35.50    2.90
  -8   6   3   57.35    3.30
   8   6  -3   41.28    3.47
   8   6  -3   39.81    3.17
   7  -6  -3    2.63    1.43
  -7  -6   3    1.46    1.28
   7   6  -3    2.69    1.53
   7   6  -3    2.99    1.43
  -7   6   3   -0.53    1.08
  -7   6   3    4.29    1.30
  -6  -6   3   50.68    2.91
   6  -6  -3   54.97    2.75
   6  -6  -3   57.80    3.10
   6   6  -3   47.81    3.05
  -6   6   3   50.43    3.03
  -6   6   3   53.60    2.68
   6   6  -3   49.05    2.95
   5  -6  -3   42.27    2.54
   5  -6  -3   42.45    2.26
  -5  -6   3   41.80    1.82
  -5  -6   3   38.78    2.35
  -5   6   3   37.58    2.53
   5   6  -3   40.51    2.55
  -5   6   3   39.96    2.10
   5   6  -3   39.22    2.60
   4  -6  -3  114.18    3.58
  -4  -6   3  111.68    3.62
   4  -6  -3  117.10    3.86
  -4   6   3  117.72    4.16
   4   6  -3  115.35    3.98
   4   6  -3  116.15    4.03
  -4   6   3  118.00    3.39
   3  -6  -3    0.64    0.80
   3  -6  -3    0.41    0.73
  -3  -6   3   -0.07    0.56
   3   6  -3    1.36    0.91
  -3   6   3    0.00    0.83
   3   6  -3    0.71    0.73
  -3   6   3    0.53    0.57
   3   6  -3    0.22    0.80
   2  -6  -3  261.04    6.26
  -2   6   3  269.88    5.50
   2   6  -3  247.71    6.52
   2   6  -3  259.05    6.22
   2   6  -3  263.21    5.93
  -2   6   3  261.82    6.62
  -2   6   3  257.23    6.24
   2   6  -3  268.98    6.26
  -1  -6   3   55.17    1.98
   1   6  -3   55.70    2.37
   1   6  -3   54.11    1.83
  -1   6   3   57.13    2.33
  -1   6   3   54.74    2.44
   1   6  -3   54.57    2.50
   0  -6  -3  286.91    6.63
   0  -6   3  300.18    6.31
   0   6  -3  300.84    7.13
   0   6   3  281.96    6.92
   0   6  -3  288.47    6.04
   0   6  -3  289.01    6.96
   0   6   3  293.24    6.83
   1  -6   3   45.28    2.33
   1  -6   3   48.06    1.69
  -1  -6  -3   47.48    1.57
  -1  -6  -3   46.63    2.08
   1   6   3   48.81    2.38
   1   6   3   47.48    1.98
  -1   6  -3   49.35    1.60
  -1   6  -3   49.38    2.34
   2  -6   3  255.74    6.55
  -2  -6  -3  247.37    5.63
  -2  -6  -3  251.23    6.10
   2  -6   3  240.97    5.60
  -2   6  -3  243.54    5.52
   2   6   3  253.42    6.63
   2   6   3  255.68    5.66
  -2   6  -3  271.80    6.54
  -3  -6  -3   91.06    2.92
  -3  -6  -3   90.78    3.20
   3  -6   3   90.26    2.77
   3  -6   3   89.02    3.51
  -3   6  -3   93.87    3.47
   3   6   3   90.95    2.41
  -3   6  -3   92.09    2.79
   3   6   3   88.44    3.62
   4  -6   3   75.53    2.66
   4  -6   3   72.78    3.36
  -4  -6  -3   71.76    2.83
   4   6   3   73.56    3.12
  -4   6  -3   70.21    3.12
   4   6   3   72.05    3.44
  -4   6  -3   72.51    2.68
   5  -6   3   28.61    1.96
  -5  -6  -3   28.37    2.12
   5  -6   3   31.63    2.62
   5   6   3   30.41    2.70
  -5   6  -3   30.10    2.03
  -5   6  -3   31.14    2.35
   5   6   3   28.67    2.36
   6  -6   3  173.94    6.01
  -6  -6  -3  169.60    5.42
   6  -6   3  180.01    5.21
  -6   6  -3  181.29    5.31
   6   6   3  165.61    5.54
   6   6   3  180.59    6.24
  -6   6  -3  173.43    5.58
  -7  -6  -3   74.45    3.64
   7  -6   3   72.12    3.40
   7  -6   3   65.92    3.95
  -7   6  -3   68.38    3.52
  -7   6  -3   71.02    3.44
   7   6   3   74.27    3.85
   7   6   3   64.39    3.98
  -8  -6  -3   36.57    3.17
   8  -6   3   39.88    2.94
   8  -6   3   31.52    3.42
   8   6   3   40.07    3.36
   8   6   3   32.83    3.48
  -8   6  -3   31.43    2.75
  -8   6  -3   35.87    2.99
  -9  -6  -3   25.95    3.24
   9  -6   3   22.23    3.15
   9  -6   3   23.03    2.61
  -9   6  -3   23.63    2.78
   9   6   3   21.66    3.10
   9   6   3   30.34    3.50
  10  -6   3   39.30    3.75
 -10  -6  -3   46.17    4.12
 -10   6  -3   42.92    3.85
  10   6   3   33.15    4.14
  10   6   3   35.38    4.08
 -11  -6  -3   49.89    4.55
 -11   6  -3   47.16    4.36
  11   6   3   45.69    4.61
 -12   6  -3   37.92    4.49
  12  -7  -3   73.66    7.02
 -11  -7   3    0.61    2.19
  11  -7  -3    7.15    2.53
 -11   7   3    4.34    2.24
  11   7  -3    2.76    2.43
 -10  -7   3   85.62    5.16
  10  -7  -3   82.99    5.00
  10   7  -3   87.77    5.41
 -10   7   3   81.89    4.72
  -9  -7   3   17.70    2.65
   9  -7  -3   13.29    2.45
  -9   7   3   13.55    2.29
  -9   7   3   11.16    2.11
   9   7  -3   13.35    2.50
  -8  -7   3  101.69    4.65
   8  -7  -3   85.32    4.52
   8   7  -3   94.97    4.81
  -8   7   3  102.00    4.70
   8   7  -3  100.70    4.60
  -8   7   3   99.97    4.24
   7  -7  -3   16.54    2.13
  -7  -7   3   15.17    2.05
   7   7  -3   15.65    2.29
   7   7  -3   14.37    2.10
  -7   7   3   18.62    2.37
  -7   7   3   13.59    1.80
   6  -7  -3  141.52    5.00
   6  -7  -3  148.45    4.79
  -6  -7   3  141.55    4.83
  -6   7   3  147.72    5.27
   6   7  -3  143.53    5.14
  -6   7   3  149.07    4.61
   6   7  -3  143.34    5.21
  -5  -7   3   65.18    2.94
  -5  -7   3   63.70    2.42
   5  -7  -3   65.47    2.93
   5  -7  -3   68.67    3.23
  -5   7   3   71.84    2.74
  -5   7   3   66.01    3.36
   5   7  -3   67.11    3.30
   5   7  -3   70.09    3.35
  -4  -7   3   87.39    3.14
   4  -7  -3   89.01    3.24
   4  -7  -3   90.06    3.47
   4   7  -3   87.69    2.97
  -4   7   3   91.19    2.84
   4   7  -3   88.47    3.52
  -4   7   3   87.48    3.66
   4   7  -3   90.57    3.64
  -3  -7   3   50.13    2.09
   3  -7  -3   48.29    2.31
   3  -7  -3   53.86    2.45
  -3   7   3   53.59    1.82
   3   7  -3   52.91    2.28
  -3   7   3   45.96    2.62
   3   7  -3   46.90    2.44
   3   7  -3   55.00    2.73
   2  -7  -3  119.73    3.63
   2   7  -3  116.84    3.64
   2   7  -3  117.97    3.99
  -2   7   3  120.08    2.77
  -2   7   3  113.38    3.70
  -2   7   3  114.94    3.96
   1  -7  -3   81.80    2.82
  -1  -7   3   79.09    2.60
   1   7  -3   76.66    3.11
   1   7  -3   77.69    2.95
  -1   7   3   81.13    2.99
  -1   7   3   79.73    3.06
   1   7  -3   80.31    2.31
   0  -7  -3   13.76    1.43
   0  -7   3   12.93    1.09
   0   7   3   14.07    1.55
   0   7  -3   12.49    1.58
   0   7  -3   12.47    1.63
   0   7   3   14.77    1.65
   0   7  -3   13.52    0.93
   1  -7   3  177.45    5.16
  -1  -7  -3  179.63    4.78
   1  -7   3  186.08    4.37
  -1  -7  -3  185.75    4.03
   1   7   3  185.24    5.26
  -1   7  -3  174.26    5.10
  -1   7  -3  181.80    4.03
   1   7   3  180.05    4.71
  -2  -7  -3   59.08    2.53
  -2  -7  -3   65.18    2.11
   2  -7   3   65.79    2.93
   2  -7   3   60.34    2.17
   2   7   3   65.99    2.31
  -2   7  -3   63.15    2.00
  -2   7  -3   62.96    2.85
   2   7   3   62.59    2.98
  -3  -7  -3   55.32    2.55
  -3  -7  -3   53.67    2.20
   3  -7   3   54.73    2.86
   3  -7   3   54.66    2.17
   3   7   3   56.53    1.93
  -3   7  -3   57.11    2.84
   3   7   3   52.91    2.95
  -3   7  -3   53.56    2.05
  -4  -7  -3   30.30    2.17
   4  -7   3   29.95    2.43
  -4  -7  -3   26.15    1.87
   4  -7   3   25.68    1.72
  -4   7  -3   25.42    1.68
   4   7   3   25.96    2.44
  -4   7  -3   24.21    2.23
  -5  -7  -3   67.96    3.07
   5  -7   3   70.15    2.90
   5  -7   3   69.27    3.60
  -5   7  -3   68.84    2.83
  -5   7  -3   72.51    3.44
   5   7   3   73.31    3.82
   5   7   3   70.87    3.35
  -6  -7  -3    1.33    1.19
   6  -7   3   -1.38    1.23
   6  -7   3    0.04    0.97
  -6   7  -3    0.17    1.08
   6   7   3   -0.47    1.30
  -6   7  -3    0.21    0.97
   6   7   3   -0.80    1.16
   7  -7   3   44.72    2.88
  -7  -7  -3   50.42    3.20
   7  -7   3   43.28    3.47
  -7   7  -3   46.99    2.99
   7   7   3   44.42    3.21
   7   7   3   42.95    3.54
  -7   7  -3   51.75    3.18
  -8  -7  -3    5.96    1.82
   8  -7   3    6.51    1.64
   8  -7   3    3.19    1.77
   8   7   3    0.28    1.63
   8   7   3    5.09    2.06
  -8   7  -3    5.43    1.64
  -8   7  -3    4.67    1.62
  -9  -7  -3   25.65    3.04
   9  -7   3   23.37    2.95
   9  -7   3   25.34    3.52
   9   7   3   23.57    3.22
   9   7   3   13.60    2.51
  -9   7  -3   26.26    2.93
 -10  -7  -3    6.34    2.44
 -10   7  -3    8.78    2.31
  10   7   3    5.02    2.49
  10   7   3   -3.77    1.96
 -11  -7  -3   12.88    3.03
 -11   7  -3   19.14    2.98
  11   7   3   13.87    3.13
 -12   7  -3   -0.05    2.35
 -11  -8   3   67.91    5.15
  11  -8  -3   66.63    5.04
  11   8  -3   66.77    5.30
  10  -8  -3    3.50    2.14
 -10  -8   3    7.68    2.33
  10   8  -3    3.45    2.33
   9  -8  -3   27.90    3.21
  -9  -8   3   39.62    3.59
  -9   8   3   28.50    2.99
  -9   8   3   22.46    3.15
   9   8  -3   29.51    3.74
   8  -8  -3    2.41    1.55
  -8  -8   3   -0.19    1.35
   8   8  -3   -0.68    1.44
   8   8  -3   -1.21    1.52
  -8   8   3    4.02    1.53
  -8   8   3    1.07    1.24
  -7  -8   3  128.29    4.85
   7  -8  -3  127.50    5.01
   7   8  -3  125.53    5.19
  -7   8   3  122.17    5.08
   7   8  -3  121.03    5.19
  -7   8   3  122.14    4.40
  -6  -8   3   12.22    1.74
   6  -8  -3   13.97    1.99
   6  -8  -3   17.56    2.09
   6   8  -3   11.59    1.96
   6   8  -3   10.29    1.87
  -6   8   3   14.04    1.75
  -6   8   3   12.75    1.93
   5  -8  -3   54.65    2.76
  -5  -8   3   54.04    2.34
   5  -8  -3   52.63    2.92
  -5  -8   3   55.08    2.68
   5   8  -3   57.43    3.13
  -5   8   3   55.57    2.41
   5   8  -3   51.43    3.12
  -5   8   3   59.31    3.27
   4  -8  -3    8.17    1.36
   4  -8  -3    8.32    1.34
  -4  -8   3    9.03    1.20
  -4   8   3    8.39    1.52
   4   8  -3    8.39    1.58
   4   8  -3    7.30    1.15
   4   8  -3    8.72    1.50
  -4   8   3    7.45    0.99
   3  -8  -3  108.11    3.65
  -3  -8   3  110.20    3.28
   3  -8  -3  102.35    3.61
   3   8  -3  103.39    3.47
  -3   8   3  104.94    2.81
   3   8  -3  104.06    3.69
   3   8  -3  105.55    4.05
  -3   8   3  100.94    3.97
   2  -8  -3    6.15    1.09
  -2  -8   3    2.96    0.87
  -2  -8   3    4.31    0.77
  -2   8   3    4.35    1.18
   2   8  -3    5.77    1.33
   2   8  -3    5.15    1.12
  -2   8   3    4.28    1.13
   1  -8  -3    2.25    0.90
  -1  -8   3    4.07    0.82
  -1   8   3    4.66    1.12
  -1   8   3    4.06    1.05
   1   8  -3    4.65    1.23
   1   8  -3    3.17    1.05
   1   8  -3    3.84    0.72
   0  -8  -3    0.97    0.85
   0  -8   3    0.18    0.56
   0   8  -3    0.46    0.47
   0   8   3    0.53    0.89
   0   8   3   -0.23    0.79
   0   8  -3    1.35    0.96
   0   8  -3    0.25    0.88
   1  -8   3   23.45    2.02
  -1  -8  -3   20.80    1.05
  -1  -8  -3   22.48    1.76
   1  -8   3   22.93    1.39
  -1   8  -3   22.50    1.95
   1   8   3   22.64    2.03
   1   8   3   22.37    1.67
  -1   8  -3   21.43    1.06
   2  -8   3    2.86    1.13
   2  -8   3    4.40    0.90
  -2  -8  -3    4.08    1.10
  -2  -8  -3    3.14    0.74
   2   8   3    2.97    0.84
  -2   8  -3    3.80    0.67
  -2   8  -3    4.02    1.18
   2   8   3    4.20    1.28
  -3  -8  -3   -0.30    0.94
   3  -8   3   -0.61    0.64
   3  -8   3    0.50    1.02
  -3  -8  -3   -1.32    0.60
  -3   8  -3    1.31    1.06
   3   8   3    0.05    0.60
   3   8   3    0.26    1.06
  -3   8  -3    0.18    0.58
   4  -8   3   10.26    1.31
  -4  -8  -3   12.44    1.56
  -4  -8  -3   10.85    1.59
   4  -8   3   10.77    1.74
  -4   8  -3   10.60    1.70
  -4   8  -3   12.63    1.40
   4   8   3    9.89    1.81
   5  -8   3    2.23    1.35
  -5  -8  -3    1.40    1.09
  -5  -8  -3    0.66    1.11
   5  -8   3    1.40    0.98
  -5   8  -3    1.14    1.17
   5   8   3    0.67    1.11
  -5   8  -3    2.10    0.94
   5   8   3    1.90    1.45
   6  -8   3    3.64    1.24
  -6  -8  -3    4.19    1.35
   6  -8   3    3.17    1.54
   6   8   3    3.76    1.48
  -6   8  -3    2.27    1.35
   6   8   3    4.40    1.73
  -6   8  -3    3.60    1.20
   7  -8   3   26.40    2.43
   7  -8   3   21.53    2.75
  -7  -8  -3   21.80    2.61
  -7   8  -3   21.13    2.35
   7   8   3   22.12    3.22
  -7   8  -3   24.22    2.66
   7   8   3   18.22    2.42
   8  -8   3    2.32    1.84
   8  -8   3    2.97    1.50
  -8  -8  -3    3.82    1.64
  -8   8  -3    4.03    1.49
  -8   8  -3    4.08    1.53
   8   8   3    1.72    1.97
   8   8   3    2.54    1.68
  -9  -8  -3   -1.13    1.62
   9  -8   3    1.60    1.69
   9   8   3    8.61    2.11
  -9   8  -3    2.38    1.66
   9   8   3    2.27    2.26
 -10  -8  -3   -0.24    1.89
 -10   8  -3   -2.00    1.66
  10   8   3    4.76    2.27
  10   8   3    1.71    2.24
 -11  -8  -3   21.06    3.26
  11   8   3   27.64    3.71
 -11  -9   3   -1.74    2.08
  11  -9  -3   -1.00    2.12
  11   9  -3    2.73    2.32
 -10  -9   3    5.37    2.15
  10  -9  -3    2.43    1.97
  10   9  -3    1.73    2.11
   9  -9  -3    3.20    1.85
  -9  -9   3    2.19    1.71
  -9   9   3    0.37    1.64
   9   9  -3    1.52    2.06
   8  -9  -3    2.37    1.65
  -8  -9   3   -0.98    1.43
  -8   9   3   -2.17    1.33
   8   9  -3   -0.49    1.69
   8   9  -3    0.46    1.62
  -7  -9   3    1.56    1.35
   7  -9  -3    1.13    1.43
  -7   9   3    1.76    1.40
   7   9  -3    5.23    1.83
   7   9  -3   -0.38    1.39
   6  -9  -3    0.21    1.14
   6  -9  -3    0.18    1.25
  -6  -9   3    1.08    1.09
  -6   9   3    0.94    1.19
  -6   9   3   -0.92    1.29
   6   9  -3    0.43    1.36
   6   9  -3    0.43    1.31
   5  -9  -3    7.25    1.41
   5  -9  -3    8.33    1.53
  -5  -9   3    5.84    1.24
   5   9  -3    5.03    1.53
  -5   9   3    5.35    1.57
  -5   9   3    6.83    1.13
   5   9  -3    6.33    1.58
   4  -9  -3    6.52    1.36
  -4  -9   3    6.99    1.13
   4  -9  -3    5.53    1.27
   4   9  -3    7.23    1.57
   4   9  -3    6.26    1.16
  -4   9   3    6.07    1.48
   4   9  -3    6.50    1.45
  -4   9   3    7.09    0.95
   3  -9  -3   23.67    1.96
  -3  -9   3   24.84    1.56
  -3  -9   3   23.89    1.92
   3  -9  -3   24.87    1.99
   3   9  -3   28.15    2.36
  -3   9   3   21.96    1.20
   3   9  -3   24.11    1.88
  -3   9   3   23.63    2.26
   2  -9  -3   63.47    2.79
  -2  -9   3   65.60    2.71
  -2  -9   3   70.73    2.26
  -2   9   3   65.69    3.15
   2   9  -3   64.42    2.87
   2   9  -3   64.97    3.24
  -2   9   3   69.22    3.08
   1  -9  -3    6.08    1.15
  -1  -9   3    5.60    0.98
  -1   9   3    4.75    1.23
   1   9  -3    5.48    1.37
   1   9  -3    6.51    1.25
  -1   9   3    3.55    1.14
   1   9  -3    6.37    0.81
   0  -9   3   49.60    2.11
   0  -9  -3   54.21    2.48
   0   9  -3   53.01    2.89
   0   9  -3   50.28    1.62
   0   9   3   52.40    2.75
   0   9   3   52.72    2.62
   0   9  -3   49.15    2.67
  -1  -9  -3   31.38    2.04
   1  -9   3   29.31    1.65
   1  -9   3   31.03    2.35
  -1   9  -3   31.88    1.23
   1   9   3   32.51    2.06
  -1   9  -3   30.00    2.26
   1   9   3   30.92    2.34
  -2  -9  -3  122.58    4.12
   2  -9   3  129.33    4.60
   2  -9   3  131.00    3.74
  -2  -9  -3  134.74    3.40
  -2   9  -3  125.89    4.53
  -2   9  -3  133.35    3.20
   2   9   3  124.74    3.85
   2   9   3  129.25    4.73
  -3  -9  -3    6.80    1.06
   3  -9   3    6.83    1.10
   3  -9   3    9.35    1.64
  -3  -9  -3    8.29    1.41
   3   9   3    7.98    1.64
  -3   9  -3    8.65    0.96
  -3   9  -3    9.18    1.63
   3   9   3    8.93    1.25
   4  -9   3  120.34    4.66
  -4  -9  -3  117.05    3.77
   4  -9   3  110.53    3.72
  -4  -9  -3  121.92    4.34
  -4   9  -3  118.86    3.51
  -4   9  -3  117.45    4.64
   4   9   3  119.35    4.88
   5  -9   3   13.35    2.10
  -5  -9  -3   12.68    1.60
   5  -9   3   14.42    1.62
  -5  -9  -3   11.35    1.74
   5   9   3   15.96    2.32
  -5   9  -3   13.11    1.50
  -5   9  -3   11.82    1.88
  -6  -9  -3   83.36    4.05
   6  -9   3   85.67    4.45
   6  -9   3   87.90    3.62
  -6  -9  -3   87.60    3.81
  -6   9  -3   83.10    4.17
  -6   9  -3   82.96    3.43
   6   9   3   82.59    4.50
  -7  -9  -3   12.71    1.99
   7  -9   3   12.09    2.37
   7  -9   3   12.00    1.84
  -7   9  -3   12.30    2.09
   7   9   3   10.48    2.34
  -7   9  -3   10.28    1.74
   7   9   3    6.35    1.87
   8  -9   3  113.61    5.68
   8  -9   3  117.06    4.85
  -8  -9  -3  116.39    5.09
   8   9   3  123.46    6.06
  -8   9  -3  115.04    5.17
   8   9   3  112.17    5.40
  -8   9  -3  123.73    6.66
  -9  -9  -3    2.26    1.86
   9   9   3    0.64    1.82
   9   9   3    3.59    2.23
 -10  -9  -3   57.19    4.55
  10   9   3   63.10    5.13
  10   9   3   61.26    4.64
 -11  -9  -3    6.47    2.60
  11   9   3    3.57    2.51
  11 -10  -3   19.73    3.29
 -11 -10   3   21.42    3.37
 -10 -10   3    3.66    2.19
  10 -10  -3    3.05    2.10
  10  10  -3    6.11    2.55
  -9 -10   3   10.25    2.40
   9 -10  -3    6.50    2.31
   9  10  -3    9.59    2.67
  -9  10   3    6.10    2.17
   8 -10  -3    7.47    2.07
  -8 -10   3    7.24    2.12
   8  10  -3    8.60    2.22
   8  10  -3   10.30    2.48
  -8  10   3   11.13    2.26
  -7 -10   3   17.84    2.26
   7 -10  -3   22.32    2.63
   7  10  -3   24.13    2.86
  -7  10   3   21.30    2.87
   7  10  -3   19.97    2.97
   6 -10  -3   21.31    2.46
  -6 -10   3   22.84    2.20
   6  10  -3   19.45    2.47
   6  10  -3   20.27    2.71
  -6  10   3   17.46    2.45
  -5 -10   3    2.61    1.04
   5 -10  -3    2.63    1.27
   5 -10  -3    3.57    1.31
   5  10  -3    1.73    1.37
  -5  10   3    2.34    1.31
   5  10  -3    2.29    1.46
  -4 -10   3   60.01    2.58
  -4 -10   3   58.69    3.06
   4 -10  -3   61.05    3.08
   4 -10  -3   58.70    3.07
   4  10  -3   56.22    3.39
  -4  10   3   59.92    3.39
   4  10  -3   56.66    2.71
   3 -10  -3   17.19    1.93
  -3 -10   3   15.44    1.80
  -3 -10   3   13.33    1.35
   3 -10  -3   15.46    1.86
  -3  10   3   17.81    2.18
   3  10  -3   15.74    1.77
   3  10  -3   11.80    1.87
  -2 -10   3    0.95    0.62
  -2 -10   3    0.11    0.78
   2 -10  -3    0.04    0.89
   2  10  -3    0.97    1.13
  -2  10   3    1.38    1.04
  -2  10   3    0.93    1.08
   2  10  -3   -0.67    0.89
   1 -10  -3   12.88    1.61
  -1 -10   3   11.81    1.39
   1  10  -3   14.03    1.83
  -1  10   3   12.27    1.69
  -1  10   3   12.30    1.73
   1  10  -3   16.61    2.16
   0 -10   3   62.93    2.52
   0 -10  -3   62.10    2.84
   0  10  -3   60.45    3.06
   0  10  -3   58.06    3.21
   0  10  -3   60.48    1.80
   0  10   3   67.76    3.27
   0  10   3   61.84    2.97
   1 -10   3   -0.14    0.68
  -1 -10  -3    1.61    0.99
   1 -10   3    1.06    1.05
   1  10   3    1.01    0.93
  -1  10  -3    1.22    1.08
   1  10   3    0.23    1.06
   2 -10   3    2.67    0.92
   2 -10   3    3.43    1.31
  -2 -10  -3    2.25    1.05
  -2 -10  -3    1.70    0.65
  -2  10  -3    2.92    1.24
   2  10   3    3.59    1.06
   2  10   3    3.21    1.33
  -2  10  -3    3.39    0.69
   3 -10   3   82.25    3.83
  -3 -10  -3   79.82    2.71
   3 -10   3   73.53    2.86
  -3 -10  -3   74.60    3.37
  -3  10  -3   81.57    3.82
   3  10   3   73.90    3.84
   3  10   3   75.72    2.87
   4 -10   3   28.88    2.67
  -4 -10  -3   32.09    2.55
  -4 -10  -3   25.69    1.96
   4 -10   3   27.52    2.00
   4  10   3   30.04    2.86
  -4  10  -3   27.23    2.61
   5 -10   3    7.32    1.79
  -5 -10  -3    8.67    1.73
   5 -10   3    6.35    1.33
  -5 -10  -3   10.08    1.51
   5  10   3    8.45    2.01
  -5  10  -3    9.17    1.72
  -6 -10  -3    1.36    1.23
  -6 -10  -3    1.57    1.42
   6 -10   3    2.79    1.24
   6 -10   3    2.63    1.61
  -6  10  -3   -1.37    1.23
   6  10   3    0.75    1.63
  -7 -10  -3   47.17    3.19
  -7 -10  -3   47.98    3.55
   7 -10   3   45.86    3.15
   7 -10   3   43.97    3.75
  -7  10  -3   45.97    3.57
   7  10   3   47.52    4.07
  -8 -10  -3    2.06    1.73
   8 -10   3    1.21    1.94
   8 -10   3    0.25    1.60
   8  10   3    0.25    2.01
   8  10   3    5.27    1.94
  -8  10  -3   -1.80    1.43
  -9 -10  -3   23.94    3.03
  -9  10  -3   13.41    2.51
   9  10   3   14.53    3.08
   9  10   3   17.01    2.93
 -10 -10  -3   -0.57    1.91
  10  10   3    0.23    2.31
  10  10   3    2.09    2.57
 -11 -10  -3   17.56    3.13
 -11 -11   3   10.12    2.99
  11 -11  -3   10.24    2.79
 -10 -11   3   58.72    4.62
  10 -11  -3   52.44    4.62
  10  11  -3   56.42    5.07
 -10  11   3   43.41    4.32
   9 -11  -3   20.97    2.92
  -9 -11   3   14.17    2.74
   9  11  -3   13.48    2.86
  -9  11   3   18.49    2.89
   8 -11  -3  110.47    5.22
  -8 -11   3  114.57    5.07
   8  11  -3  114.08    5.63
  -8  11   3  115.00    5.62
   8  11  -3  106.50    5.53
   7 -11  -3   54.98    3.62
  -7 -11   3   51.18    3.29
   7  11  -3   42.49    3.74
  -7  11   3   43.69    3.71
   7  11  -3   46.53    3.71
  -6 -11   3   70.10    3.40
   6 -11  -3   81.63    4.00
  -6  11   3   77.78    4.40
   6  11  -3   71.74    4.17
   6  11  -3   75.36    4.37
   5 -11  -3   48.26    3.07
  -5 -11   3   47.60    2.62
  -5 -11   3   45.87    3.15
   5 -11  -3   49.35    3.15
   5  11  -3   50.70    3.58
  -5  11   3   49.41    3.42
  -4 -11   3  105.72    3.54
   4 -11  -3  104.52    4.16
   4 -11  -3   96.33    3.99
  -4 -11   3   95.90    3.98
   4  11  -3   99.22    3.75
   4  11  -3  102.77    4.63
  -4  11   3   87.66    4.31
  -3 -11   3   69.37    2.56
   3 -11  -3   61.90    3.11
   3 -11  -3   69.23    3.39
  -3 -11   3   65.68    3.18
   3  11  -3   69.95    3.75
   3  11  -3   69.18    3.16
  -3  11   3   68.68    3.65
   2 -11  -3   92.05    3.65
  -2 -11   3   95.90    3.57
  -2 -11   3   92.80    2.82
  -2  11   3   96.43    4.03
   2  11  -3   98.76    3.83
  -2  11   3   96.53    4.12
   2  11  -3   86.05    4.09
  -1 -11   3   81.13    2.33
  -1 -11   3   82.01    3.13
   1 -11  -3   78.13    3.28
  -1  11   3   82.21    3.71
  -1  11   3   82.94    3.74
   1  11  -3   79.62    3.88
   1  11  -3   77.94    3.58
   0 -11   3   39.10    2.16
   0 -11  -3   44.78    2.58
   0  11   3   42.12    2.66
   0  11   3   44.41    2.85
   0  11  -3   42.61    2.83
   0  11  -3   42.73    2.92
  -1 -11  -3   75.12    3.31
   1 -11   3   71.57    3.66
   1 -11   3   76.18    2.91
   1  11   3   74.53    3.31
   1  11   3   74.32    3.73
  -1  11  -3   78.50    3.71
   2 -11   3   72.33    2.85
   2 -11   3   67.42    3.64
  -2 -11  -3   66.28    3.17
   2  11   3   64.69    3.65
  -2  11  -3   69.14    3.62
   2  11   3   68.59    3.00
  -3 -11  -3   63.92    2.45
  -3 -11  -3   63.63    3.23
   3 -11   3   64.84    2.75
   3 -11   3   69.34    3.74
  -3  11  -3   60.93    3.50
   3  11   3   60.89    2.66
   3  11   3   60.23    3.68
  -4 -11  -3   10.64    1.76
   4 -11   3   10.19    1.51
  -4 -11  -3    9.33    1.35
   4 -11   3   10.17    2.00
   4  11   3    9.31    1.93
  -4  11  -3   13.40    2.14
  -5 -11  -3   69.25    3.17
   5 -11   3   66.98    3.98
   5 -11   3   67.74    3.17
  -5 -11  -3   68.38    3.70
   5  11   3   64.99    4.14
  -5  11  -3   66.62    3.99
  -6 -11  -3   16.87    2.09
  -6 -11  -3   13.70    2.21
   6 -11   3   17.93    2.26
   6 -11   3   14.41    2.49
  -6  11  -3   13.12    2.26
   6  11   3   11.89    2.46
  -7 -11  -3   27.53    2.84
   7 -11   3   25.68    3.47
   7 -11   3   25.25    2.70
  -7 -11  -3   27.63    3.24
   7  11   3   24.26    3.59
  -7  11  -3   24.58    3.15
  -8 -11  -3    0.37    1.56
  -8 -11  -3   -1.81    1.70
   8 -11   3   -0.79    1.77
  -8  11  -3   -2.66    1.28
   8  11   3   -1.53    1.95
  -9 -11  -3   20.20    2.85
  -9 -11  -3   17.23    3.00
   9  11   3   20.01    3.49
  -9  11  -3   18.77    2.86
 -10 -11  -3    3.13    2.34
 -10 -11  -3    6.15    2.34
  10  11   3    5.73    2.73
 -11 -11  -3    8.38    2.97
  11  11   3    8.38    3.79
  10 -12  -3   11.92    2.78
 -10 -12   3   13.30    2.78
  10  12  -3   12.86    3.12
 -10  12   3    9.48    2.72
  -9 -12   3   -1.89    1.67
   9 -12  -3    3.66    2.00
  -9  12   3    1.05    1.77
   9  12  -3    2.43    2.30
  -8 -12   3   45.41    3.48
   8 -12  -3   34.71    3.57
   8  12  -3   41.04    4.12
   8  12  -3   38.18    4.17
  -8  12   3   39.12    3.89
  -7 -12   3    8.34    1.76
   7 -12  -3    9.88    2.11
   7  12  -3    3.78    2.03
  -7  12   3    8.11    2.19
   7  12  -3    4.72    2.06
  -6 -12   3   78.45    4.20
   6 -12  -3   75.17    4.07
  -6 -12   3   73.97    3.54
   6  12  -3   67.34    4.43
  -6  12   3   78.05    4.52
   5 -12  -3   -1.32    1.15
  -5 -12   3    1.24    1.42
  -5 -12   3    0.87    0.96
   5 -12  -3    0.07    1.27
   5  12  -3    0.81    1.56
  -5  12   3   -2.23    1.20
   4 -12  -3  127.56    4.95
  -4 -12   3  132.26    4.86
  -4 -12   3  133.40    4.15
   4 -12  -3  134.56    4.85
   4  12  -3  133.34    5.57
  -4  12   3  129.81    5.44
   3 -12  -3    0.35    1.12
  -3 -12   3    0.79    1.08
   3 -12  -3   -0.48    1.00
   3  12  -3    0.96    1.38
   3  12  -3    2.17    1.11
  -3  12   3    0.66    1.17
   2 -12  -3  126.54    4.49
  -2 -12   3  130.58    4.38
   2  12  -3  124.48    4.61
   2  12  -3  126.73    5.18
  -2  12   3  127.32    5.05
  -2  12   3  127.11    4.90
  -1 -12   3    0.38    0.91
   1 -12  -3    1.37    1.06
  -1  12   3    1.16    1.22
  -1  12   3    0.05    1.13
   1  12  -3    2.61    1.27
   1  12  -3    0.74    1.23
   0 -12   3  179.99    5.19
   0 -12  -3  175.41    5.48
   0  12   3  185.97    6.18
   0  12   3  183.29    5.87
   0  12  -3  180.37    6.00
   0  12  -3  179.38    6.22
   1 -12   3    4.92    1.49
  -1 -12  -3    3.13    1.21
   1 -12   3    3.37    1.04
  -1  12  -3    4.84    1.52
   1  12   3    4.66    1.46
   1  12   3    5.62    1.38
   2 -12   3  162.24    5.89
  -2 -12  -3  160.61    5.30
   2 -12   3  163.12    4.83
  -2  12  -3  166.47    5.90
   2  12   3  159.71    5.96
   2  12   3  163.86    5.15
   3 -12   3    0.73    0.91
   3 -12   3    0.91    1.39
  -3 -12  -3   -0.09    1.11
   3  12   3    1.75    1.12
  -3  12  -3    1.14    1.29
   3  12   3    1.25    1.33
  -4 -12  -3  175.76    5.91
   4 -12   3  177.91    6.46
   4 -12   3  183.55    5.40
  -4  12  -3  173.59    6.39
   4  12   3  173.40    6.60
   5 -12   3    8.22    2.01
  -5 -12  -3    7.47    1.83
   5 -12   3    8.65    1.54
  -5  12  -3   10.54    2.06
   5  12   3    9.62    2.26
   6 -12   3   79.23    4.61
  -6 -12  -3   79.35    4.31
  -6 -12  -3   84.08    3.81
   6 -12   3   75.29    3.70
  -6  12  -3   80.89    4.60
   6  12   3   80.79    4.99
  -7 -12  -3    4.23    1.66
  -7 -12  -3    1.62    1.76
   7 -12   3   -1.16    1.62
  -7  12  -3    0.35    1.52
   7  12   3    0.20    1.96
  -8 -12  -3   96.85    4.83
  -8 -12  -3   86.03    5.06
   8 -12   3   82.24    5.32
   8  12   3   93.08    5.82
  -8  12  -3   90.37    5.15
  -9 -12  -3    2.62    2.02
  -9 -12  -3    2.67    2.19
   9  12   3    7.36    2.62
  -9  12  -3    1.46    1.89
 -10 -12  -3   37.87    4.48
 -10 -12  -3   49.79    4.51
  10  12   3   43.08    5.07
  10 -13  -3   21.39    3.40
 -10  13   3   23.39    3.60
   9 -13  -3   22.34    3.19
  -9  13   3   32.76    4.00
   9  13  -3   21.76    3.38
   8 -13  -3   17.48    2.73
  -8 -13   3   13.53    2.68
   8  13  -3   18.97    3.09
  -8  13   3   18.17    3.15
   7 -13  -3   58.10    3.97
  -7 -13   3   57.73    4.17
  -7  13   3   53.09    4.41
   7  13  -3   54.24    4.41
  -6 -13   3   45.05    3.55
   6 -13  -3   36.58    3.20
   6  13  -3   41.59    3.93
  -6  13   3   41.09    3.76
   5 -13  -3   51.83    3.41
  -5 -13   3   44.86    3.30
   5 -13  -3   49.08    3.43
  -5  13   3   49.27    3.87
   5  13  -3   50.35    3.89
   4 -13  -3   53.69    3.31
   4 -13  -3   55.22    3.47
  -4 -13   3   58.29    3.44
  -4  13   3   52.69    3.80
   4  13  -3   52.71    3.79
  -3 -13   3  111.74    4.41
   3 -13  -3  115.35    4.53
   3 -13  -3  114.10    4.83
   3  13  -3  116.02    5.25
   3  13  -3  112.74    4.48
  -3  13   3  117.45    5.18
   2 -13  -3   52.05    3.05
  -2 -13   3   53.02    2.94
   2  13  -3   50.73    3.55
   2  13  -3   52.79    3.18
  -2  13   3   52.04    3.44
  -2  13   3   53.77    3.44
  -1 -13   3   83.51    3.51
   1 -13  -3   81.74    3.68
   1  13  -3   78.71    4.25
  -1  13   3   81.49    4.13
  -1  13   3   90.92    4.23
   1  13  -3   88.24    4.07
   0 -13   3   29.44    2.17
   0 -13  -3   30.48    2.49
   0  13  -3   27.13    2.65
   0  13   3   25.34    2.69
   0  13  -3   26.03    2.90
   0  13   3   29.32    2.56
  -1 -13  -3  103.99    4.17
   1 -13   3  104.62    4.76
   1 -13   3  101.46    3.78
   1  13   3  109.41    4.85
  -1  13  -3   99.89    4.65
   1  13   3  103.74    4.30
   2 -13   3   37.44    3.14
  -2 -13  -3   33.92    2.69
   2 -13   3   32.37    2.27
   2  13   3   33.25    3.10
  -2  13  -3   34.06    3.04
   2  13   3   32.85    2.51
   3 -13   3  105.70    4.91
  -3 -13  -3  106.57    4.44
   3 -13   3  112.85    4.00
  -3  13  -3  104.52    4.94
   3  13   3  110.49    5.19
  -4 -13  -3   22.03    2.66
   4 -13   3   20.80    2.98
   4 -13   3   17.62    1.95
   4  13   3   23.42    3.04
  -4  13  -3   20.84    2.83
  -5 -13  -3   32.83    3.06
   5 -13   3   30.97    3.26
   5 -13   3   28.84    2.55
   5  13   3   26.89    3.48
  -5  13  -3   37.98    3.43
   6 -13   3   25.35    3.40
   6 -13   3   30.03    2.84
  -6 -13  -3   30.26    3.31
  -6  13  -3   37.56    3.61
   6  13   3   28.99    3.81
  -7 -13  -3   53.91    4.20
   7 -13   3   55.97    4.46
   7  13   3   51.75    4.53
  -7  13  -3   59.20    4.30
   8 -13   3   12.81    2.99
  -8 -13  -3    9.01    2.47
   8  13   3   11.53    2.92
  -8  13  -3   16.48    2.77
  -9 -13  -3    7.88    2.64
  -9  13  -3   12.65    2.73
   9  13   3    9.01    3.05
  10  13   3    5.38    2.85
  10 -14  -3    6.64    2.85
 -10  14   3    9.42    2.83
   9 -14  -3    3.47    2.12
  -9 -14   3    3.18    2.37
  -9  14   3    0.75    1.94
   8 -14  -3   18.71    2.77
  -8 -14   3   21.66    3.15
   8  14  -3   17.99    3.19
  -8  14   3   20.42    3.18
   7 -14  -3    2.43    1.80
  -7 -14   3   -0.79    1.85
   7  14  -3    2.54    2.07
  -7  14   3    1.14    1.76
  -6 -14   3   45.49    3.61
   6 -14  -3   41.89    3.43
  -6  14   3   42.58    3.93
   6  14  -3   36.88    4.03
  -5 -14   3    5.99    1.88
   5 -14  -3    4.20    1.69
   5 -14  -3    6.11    1.71
  -5  14   3    3.59    1.81
   5  14  -3    6.21    2.16
   4 -14  -3   22.30    2.50
  -4 -14   3   22.86    2.62
   4 -14  -3   23.20    2.81
   4  14  -3   17.99    2.75
  -4  14   3   17.99    2.64
   3 -14  -3    1.39    1.42
  -3 -14   3   -0.78    1.12
   3 -14  -3    0.32    1.27
   3  14  -3    2.10    1.63
  -3  14   3   -0.02    1.41
   3  14  -3   -0.38    1.15
  -2 -14   3   87.51    3.82
   2 -14  -3   84.02    3.94
   2  14  -3   86.16    4.13
  -2  14   3   86.08    4.50
  -2  14   3   89.59    4.55
   2  14  -3   90.72    4.75
   1 -14  -3   11.99    1.86
  -1 -14   3    9.28    1.62
  -1  14   3   14.21    2.29
  -1  14   3   10.70    1.96
   1  14  -3   11.01    1.99
   1  14  -3   10.99    2.18
   0 -14  -3   40.09    2.79
   0 -14   3   36.89    2.52
   0  14   3   36.46    3.19
   0  14   3   36.10    2.97
   0  14  -3   36.25    3.13
   0  14  -3   38.83    3.37
   1 -14   3    8.99    1.52
  -1 -14  -3    9.58    1.74
   1 -14   3    7.77    1.97
   1  14   3   11.19    2.10
   1  14   3    8.41    1.72
  -1  14  -3    6.60    1.83
   2 -14   3   46.66    2.71
  -2 -14  -3   46.99    3.14
   2 -14   3   41.56    3.46
   2  14   3   42.60    3.49
  -2  14  -3   39.93    3.40
   2  14   3   41.75    2.85
   3 -14   3    4.16    1.28
   3 -14   3    4.23    1.79
  -3 -14  -3    5.99    1.65
  -3  14  -3    5.79    1.91
   3  14   3   -0.05    1.53
   4 -14   3   11.03    2.32
  -4 -14  -3   15.02    2.31
   4 -14   3   16.86    1.97
   4  14   3   12.79    2.47
  -4  14  -3   14.97    2.49
  -5 -14  -3    9.61    2.10
   5 -14   3   13.14    2.59
   5 -14   3    8.60    1.68
  -5  14  -3   14.76    2.51
   5  14   3   11.16    2.63
  -6 -14  -3   22.06    2.84
   6 -14   3   26.58    3.48
  -6  14  -3   25.37    3.48
   6  14   3   19.61    3.23
  -7 -14  -3   13.18    2.57
   7 -14   3   14.80    2.89
   7  14   3   13.93    3.08
  -7  14  -3   13.09    2.82
  -8 -14  -3    2.27    2.08
   8  14   3    1.02    2.31
  -8  14  -3   -0.95    1.59
  -9 -14  -3    5.32    2.52
  -9  14  -3   12.12    2.70
   9  14   3    5.83    2.87
   9 -15  -3    4.41    2.30
  -9  15   3   10.42    2.62
  -8 -15   3    2.15    2.24
   8 -15  -3    3.61    2.07
  -8  15   3    6.52    2.53
   8  15  -3    2.93    2.40
   7 -15  -3   20.45    2.96
  -7 -15   3   24.06    3.09
   7  15  -3   16.79    3.07
  -7  15   3   14.99    2.88
  -6 -15   3    0.11    1.60
   6 -15  -3    0.59    1.53
   6  15  -3    1.50    1.99
  -6  15   3    5.03    2.11
   5 -15  -3   28.38    2.99
  -5 -15   3   27.38    3.11
   5 -15  -3   29.71    3.14
   5  15  -3   26.41    3.69
  -5  15   3   27.17    3.41
   4 -15  -3   13.02    2.34
  -4 -15   3   14.70    2.18
   4 -15  -3   13.32    2.14
   4  15  -3   14.91    2.68
  -4  15   3   13.09    2.52
   3 -15  -3   19.35    2.61
   3 -15  -3   16.85    2.26
  -3 -15   3   17.38    2.26
  -3  15   3   18.05    2.70
   3  15  -3   16.12    2.24
   3  15  -3   15.42    2.64
  -2 -15   3    9.28    1.76
   2 -15  -3   12.84    2.07
  -2  15   3   11.47    2.22
   2  15  -3   11.81    2.45
  -2  15   3   10.62    2.10
   2  15  -3   14.03    2.14
  -1 -15   3   88.17    3.91
   1 -15  -3   93.46    4.18
   1  15  -3   89.01    4.88
   1  15  -3   77.24    4.30
  -1  15   3   89.65    4.67
  -1  15   3   82.32    4.46
   0 -15   3   65.82    3.29
   0 -15  -3   61.56    3.49
   0  15  -3   61.42    4.15
   0  15   3   61.21    3.77
   0  15   3   58.58    4.07
   0  15  -3   58.84    3.81
   1 -15   3   44.36    3.77
  -1 -15  -3   43.70    3.16
   1 -15   3   39.46    2.69
  -1  15  -3   41.97    3.47
   1  15   3   41.57    3.20
   1  15   3   46.91    3.78
   2 -15   3   33.38    3.43
  -2 -15  -3   31.27    2.96
   2 -15   3   26.85    2.40
   2  15   3   26.07    3.42
   2  15   3   34.67    2.78
  -2  15  -3   31.88    3.32
   3 -15   3   43.46    2.83
  -3 -15  -3   44.34    3.33
   3 -15   3   43.52    3.70
  -3  15  -3   41.53    3.71
   3  15   3   38.74    3.73
   4 -15   3   62.17    3.32
  -4 -15  -3   55.74    3.74
   4 -15   3   52.60    4.23
  -4  15  -3   52.82    4.08
   4  15   3   57.03    4.35
   5 -15   3   35.18    3.77
  -5 -15  -3   26.72    3.17
   5  15   3   35.20    4.17
  -5  15  -3   41.85    3.87
  -6 -15  -3   47.51    3.95
   6 -15   3   50.69    4.38
   6  15   3   51.61    4.80
  -6  15  -3   48.07    4.30
  -7 -15  -3   15.99    2.87
   7 -15   3   19.27    3.39
  -7  15  -3   14.17    2.92
   7  15   3   18.24    3.31
  -8 -15  -3   29.37    3.64
   8  15   3   26.38    3.96
  -8  15  -3   34.36    4.10
   9  15   3   20.44    3.80
  -9  15  -3   19.77    3.47
   9 -16  -3   24.56    3.56
   8 -16  -3   -3.96    1.76
  -8 -16   3    0.91    2.23
   8  16  -3   -3.07    2.07
  -8  16   3   -1.66    1.94
   7 -16  -3   39.05    4.01
  -7 -16   3   44.87    4.14
   7  16  -3   40.81    4.57
  -7  16   3   49.95    4.72
   6 -16  -3   13.15    2.42
  -6 -16   3   12.76    2.60
  -6  16   3   15.19    3.01
   6  16  -3   13.02    2.89
  -5 -16   3   43.29    3.63
   5 -16  -3   39.98    3.47
  -5  16   3   51.98    4.49
   5  16  -3   44.36    4.20
   4 -16  -3    3.91    1.66
   4 -16  -3    3.52    1.81
  -4 -16   3    2.89    1.66
   4  16  -3    4.68    2.19
  -4  16   3    3.79    1.97
   3 -16  -3   18.82    2.72
   3 -16  -3   13.69    2.23
  -3 -16   3   10.05    1.91
  -3  16   3   12.05    2.44
   3  16  -3   12.74    2.62
  -2 -16   3   20.30    2.51
   2 -16  -3   21.79    2.67
  -2  16   3   21.52    3.09
   2  16  -3   24.75    3.44
   2  16  -3   20.84    2.99
  -2  16   3   21.34    2.94
  -1 -16   3   18.18    2.27
   1 -16  -3   21.36    2.56
   1  16  -3   18.10    2.57
   1  16  -3   18.56    2.86
  -1  16   3   20.64    2.96
  -1  16   3   20.99    2.92
   0 -16   3   12.79    1.86
   0 -16  -3   12.58    2.08
   0  16   3   10.73    2.12
   0  16  -3   13.96    2.39
   0  16   3   10.05    2.36
   0  16  -3   11.49    2.46
  -1 -16  -3   12.66    2.07
   1 -16   3   10.21    1.73
   1 -16   3   13.64    2.53
  -1  16  -3   10.88    2.33
   1  16   3   11.29    2.08
   1  16   3    6.93    2.08
   2 -16   3   42.51    2.90
   2 -16   3   44.21    3.84
  -2 -16  -3   45.84    3.44
   2  16   3   47.42    3.95
  -2  16  -3   36.89    3.74
  -3 -16  -3    1.43    1.58
   3 -16   3    3.03    1.83
   3 -16   3   -0.91    1.11
  -3  16  -3    0.77    1.68
   3  16   3    0.29    1.65
   4 -16   3    7.22    2.41
  -4 -16  -3    8.17    2.01
   4 -16   3    9.18    1.94
   4  16   3    5.09    2.25
  -4  16  -3    8.14    2.38
   5 -16   3    3.07    2.14
  -5 -16  -3    0.34    1.72
  -5  16  -3    7.49    2.22
   5  16   3    1.11    2.01
   6 -16   3   25.81    3.63
  -6 -16  -3   29.32    3.37
   6  16   3   23.92    3.62
  -6  16  -3   29.99    3.86
  -7 -16  -3    4.44    2.31
   7 -16   3    1.24    2.39
   7  16   3    1.41    2.43
  -7  16  -3    4.56    2.27
  -8 -16  -3    8.05    2.66
  -8  16  -3   14.61    2.83
   8  16   3    9.21    3.08
   8 -17  -3   52.79    4.68
   8  17  -3   46.56    5.13
  -7 -17   3    7.44    2.47
   7 -17  -3    5.92    2.27
   7  17  -3    2.41    2.46
  -7  17   3    7.83    2.82
   6 -17  -3   40.53    3.86
  -6 -17   3   54.17    4.23
   6  17  -3   51.99    4.81
  -6  17   3   42.59    4.47
  -5 -17   3    1.20    1.74
   5 -17  -3   -0.05    1.55
  -5  17   3    1.27    2.07
   5  17  -3   -1.18    1.84
   4 -17  -3   43.26    3.94
   4 -17  -3   49.59    3.72
  -4 -17   3   43.35    3.57
  -4  17   3   40.97    4.31
   4  17  -3   46.54    4.48
   3 -17  -3    1.20    1.73
   3 -17  -3   -0.84    1.49
  -3 -17   3    0.37    1.49
  -3  17   3    2.14    1.85
   3  17  -3   -0.34    1.80
   2 -17  -3   27.75    2.99
  -2 -17   3   28.60    2.91
   2  17  -3   27.83    3.66
   2  17  -3   29.70    3.31
  -2  17   3   30.67    3.52
  -2  17   3   25.15    3.44
   1 -17  -3    5.16    1.73
  -1 -17   3    4.32    1.58
   1  17  -3    2.30    1.77
   1  17  -3    5.45    2.15
  -1  17   3    4.32    1.95
  -1  17   3    2.25    1.83
   0 -17  -3   25.78    3.00
   0 -17   3   30.71    2.78
   0  17   3   26.33    3.44
   0  17  -3   27.91    3.54
   0  17  -3   29.59    3.35
   0  17   3   32.26    3.35
  -1 -17  -3    2.75    1.70
   1 -17   3    4.60    1.49
   1 -17   3    1.65    1.80
   1  17   3   -0.31    1.39
  -1  17  -3    2.95    1.87
   1  17   3    2.07    1.90
  -2 -17  -3    4.80    1.80
   2 -17   3    7.22    1.65
   2 -17   3    2.04    1.95
  -2  17  -3    6.18    2.06
   2  17   3    4.95    2.17
   3 -17   3    4.49    1.56
   3 -17   3    6.18    2.24
  -3 -17  -3    7.29    2.10
   3  17   3    2.11    1.95
  -3  17  -3    6.09    2.29
   4 -17   3    2.47    2.01
  -4 -17  -3   -0.53    1.60
   4  17   3   -0.56    1.90
  -4  17  -3    1.40    1.96
   5 -17   3    2.57    2.19
  -5 -17  -3    1.10    1.81
   5  17   3    3.64    2.43
  -5  17  -3   -0.32    1.79
  -6 -17  -3   -5.21    1.62
   6 -17   3    7.31    2.60
  -6  17  -3    2.38    2.00
   6  17   3    3.98    2.48
  -7 -17  -3   -0.27    2.03
   7 -17   3    1.68    2.45
  -7  17  -3    6.16    2.73
   7  17   3    3.37    2.58
   8 -18  -3   11.60    3.58
   7 -18  -3    1.31    2.08
  -7 -18   3    2.82    2.18
   7  18  -3    3.62    2.53
  -6 -18   3   11.46    2.60
   6 -18  -3    8.97    2.45
  -6  18   3    7.12    2.59
   6  18  -3    7.19    2.63
   5 -18  -3    2.67    1.92
  -5 -18   3    3.73    1.99
   5  18  -3    8.78    2.69
  -5  18   3    3.66    2.33
  -4 -18   3   13.02    2.39
   4 -18  -3   11.59    2.65
   4 -18  -3    9.61    2.24
  -4  18   3   10.38    2.73
   4  18  -3    9.35    2.73
   3 -18  -3    2.22    1.88
   3 -18  -3    1.27    1.55
  -3 -18   3   -0.83    1.41
  -3  18   3   -0.33    1.75
   3  18  -3   -0.42    1.96
  -2 -18   3    6.66    1.93
   2 -18  -3    9.03    2.10
  -2  18   3    2.58    2.11
   2  18  -3    4.68    2.30
  -2  18   3    9.58    2.41
   2  18  -3    6.89    2.21
  -1 -18   3   17.71    2.39
   1 -18  -3   12.58    2.34
   1  18  -3   15.96    2.74
  -1  18   3   10.97    2.56
   1  18  -3   12.71    2.80
  -1  18   3   17.35    2.99
   0 -18   3   49.95    3.46
   0 -18  -3   52.10    3.76
   0  18   3   53.66    4.48
   0  18  -3   48.66    4.11
   0  18  -3   48.33    4.40
   0  18   3   48.02    3.92
   1 -18   3   12.17    2.71
   1 -18   3   10.95    2.02
  -1 -18  -3    9.25    2.20
  -1  18  -3   11.42    2.57
   1  18   3   11.50    2.32
   1  18   3   10.96    2.65
   2 -18   3    5.02    1.68
  -2 -18  -3    5.78    2.00
   2 -18   3    6.18    2.32
  -2  18  -3    3.00    2.09
   2  18   3    4.22    2.10
  -3 -18  -3   33.84    3.66
   3 -18   3   30.38    4.03
  -3  18  -3   31.80    4.03
   3  18   3   45.05    4.39
   4 -18   3   31.64    4.10
  -4 -18  -3   27.56    3.30
   4  18   3   32.31    4.46
  -4  18  -3   32.80    4.22
   5 -18   3   22.69    3.62
  -5 -18  -3   26.19    3.31
  -5  18  -3   26.08    3.73
   5  18   3   24.96    3.87
  -6 -18  -3    5.35    2.21
   6 -18   3    2.81    2.42
   6  18   3    5.27    2.79
  -6  18  -3   10.45    2.88
   7 -18   3   30.11    5.48
   7 -19  -3    6.31    2.65
   6 -19  -3    2.94    2.16
  -6 -19   3    3.28    2.11
   6  19  -3    0.77    2.36
  -5 -19   3   12.14    2.53
   5 -19  -3   11.66    2.53
  -5  19   3   14.06    3.25
   5  19  -3   14.10    3.22
   4 -19  -3    2.60    1.87
  -4 -19   3    0.33    1.59
   4 -19  -3    1.47    2.08
  -4  19   3   -0.79    2.02
   4  19  -3    1.97    2.24
   3 -19  -3   13.02    2.78
   3 -19  -3   17.66    2.67
  -3 -19   3   14.83    2.55
  -3  19   3   13.98    2.94
   3  19  -3   11.38    2.91
   2 -19  -3   -0.30    1.55
   2 -19  -3    1.35    1.97
  -2 -19   3    0.90    1.52
  -2  19   3    1.98    2.08
   2  19  -3    3.39    2.24
   1 -19  -3   16.68    2.62
  -1 -19   3   13.12    2.27
   1  19  -3   15.28    3.03
   1  19  -3   11.80    2.68
  -1  19   3   15.96    3.00
  -1  19   3   15.33    2.87
   0 -19   3    6.82    2.56
   0 -19  -3    6.11    2.04
   0 -19   3   11.48    2.15
   0  19   3    9.30    2.38
   0  19   3    8.55    2.63
   0  19  -3    7.80    2.47
   1 -19   3   10.82    2.18
  -1 -19  -3   11.18    2.37
   1 -19   3   11.66    2.84
  -1  19  -3   11.89    2.70
   1  19   3   12.35    2.98
   2 -19   3   12.81    2.89
  -2 -19  -3   10.38    2.29
   2  19   3   10.78    2.80
  -2  19  -3    9.83    2.76
   3 -19   3    9.86    2.65
  -3 -19  -3    8.50    2.44
   3  19   3   17.64    3.24
  -3  19  -3   11.21    2.92
   4 -19   3   15.77    3.27
  -4 -19  -3   11.07    2.60
  -4  19  -3   20.59    3.49
   4  19   3   10.78    3.09
  -5 -19  -3    2.66    2.14
   5 -19   3    2.54    2.38
  -5  19  -3   -2.89    2.06
   5  19   3    2.32    2.65
   6 -19   3   19.04    3.66
   6 -20  -3   15.04    3.09
  -5 -20   3   16.64    2.91
   5 -20  -3   32.43    3.99
   5  20  -3   16.40    3.58
   4 -20  -3   39.25    3.97
  -4 -20   3   41.03    4.08
   4 -20  -3   35.48    5.04
  -4  20   3   40.36    4.65
   4  20  -3   39.81    4.90
   3 -20  -3   38.49    3.83
  -3 -20   3   28.65    3.53
   3 -20  -3   30.06    4.18
   3  20  -3   33.84    4.75
  -3  20   3   31.01    4.18
   2 -20  -3   19.23    3.39
   2 -20  -3   18.21    2.85
  -2 -20   3   16.83    2.62
   2  20  -3   19.65    3.46
  -2  20   3   16.82    3.14
  -1 -20   3   22.10    2.78
   1 -20  -3   29.43    3.52
  -1  20   3   18.83    3.22
  -1  20   3   31.74    4.06
   1  20  -3   25.42    3.52
   1  20  -3   28.89    4.28
   0 -20  -3   29.64    3.67
   0 -20   3   27.54    3.27
   0 -20   3   30.72    4.29
   0  20   3   27.09    3.86
   0  20   3   30.11    4.06
   0  20  -3   30.62    4.05
   1 -20   3   14.96    3.62
  -1 -20  -3   17.51    2.84
   1 -20   3   17.28    3.24
   1  20   3   19.06    3.58
  -1  20  -3   18.21    3.23
   2 -20   3   36.91    4.37
  -2 -20  -3   33.42    3.86
   2  20   3   29.73    4.21
  -2  20  -3   29.83    4.16
  -3 -20  -3    8.09    2.54
   3 -20   3   10.45    2.96
  -3  20  -3    5.10    2.61
   3  20   3    0.26    2.29
  -4 -20  -3    8.83    2.59
   4 -20   3   15.08    3.29
  -4  20  -3   12.28    3.25
   4  20   3   12.11    3.15
   5 -20   3    0.99    2.45
   6 -20   3    9.94    3.36
   5 -21  -3   28.40    4.54
   4 -21  -3    4.13    2.21
  -4 -21   3    3.72    2.23
   3 -21  -3   47.12    4.84
  -3 -21   3   45.20    4.23
   3 -21  -3   37.63    4.11
  -3  21   3   41.13    4.77
   3  21  -3   39.10    4.96
  -2 -21   3   -3.27    1.64
   2 -21  -3    3.34    2.06
   2 -21  -3    1.75    2.30
   2  21  -3    1.57    2.42
  -2  21   3    1.74    2.28
   1 -21  -3   38.46    3.92
  -1 -21   3   42.11    3.93
  -1  21   3   38.26    4.54
  -1  21   3   37.60    4.60
   1  21  -3   34.37    4.41
   1  21  -3   40.01    4.70
   0 -21   3   14.62    2.67
   0 -21  -3    7.68    2.35
   0 -21   3   10.04    3.05
   0  21   3   12.64    3.09
   0  21   3   10.43    2.78
   0  21  -3   10.59    2.87
  -1 -21  -3   74.15    5.00
   1 -21   3   67.78    5.43
  -1  21  -3   74.67    5.63
   1  21   3   68.27    5.82
  -2 -21  -3    1.84    1.99
   2 -21   3   -0.37    2.10
  -2  21  -3   -0.45    2.18
   2  21   3   -1.26    2.18
   3 -21   3   44.52    5.00
  -3 -21  -3   55.94    4.63
  -3  21  -3   39.71    5.06
   3  21   3   42.09    5.24
   4 -21   3    3.08    2.52
   3 -22  -3   25.74    3.90
  -3 -22   3   25.26    3.30
   3 -22  -3   26.83    4.06
   2 -22  -3   45.51    4.88
   2 -22  -3   38.18    4.00
  -2 -22   3   36.28    4.03
  -2  22   3   40.32    4.82
   1 -22  -3    9.33    3.11
  -1 -22   3   12.41    2.96
   1 -22  -3   14.19    2.76
  -1  22   3   13.16    3.16
   0 -22  -3   25.42    3.39
   0  22   3   28.14    4.36
   0  22  -3   24.79    3.85
  -1 -22  -3   12.57    2.76
  -1  22  -3    9.98    2.99
  12   0  -4    6.47    2.56
 -12   0   4    5.36    2.56
 -11   0   4   -2.06    1.78
  11   0  -4    3.26    2.17
 -10   0   4   14.71    2.54
  10   0  -4   14.02    2.64
  -9   0   4    0.55    1.57
   9   0  -4    1.73    1.68
   8   0  -4   11.29    2.05
  -8   0   4   11.08    1.88
  -7   0   4    0.88    0.94
  -7   0   4    1.31    1.20
   7   0  -4   -0.41    1.20
  -6   0   4   79.40    3.09
   6   0  -4   85.19    3.57
   6   0  -4   84.65    2.95
  -6   0   4   83.92    3.45
   5   0  -4   -1.12    0.58
   5   0  -4   -0.89    0.85
  -5   0   4   -0.01    0.88
  -5   0   4    0.87    0.78
  -4   0   4   62.91    2.42
   4   0  -4   58.29    2.58
   4   0  -4   59.70    1.97
  -4   0   4   64.63    2.53
   3   0  -4    0.20    0.42
   3   0  -4    0.40    0.75
   3   0  -4    0.03    0.70
  -3   0   4   -0.43    0.63
   2   0  -4  139.04    3.54
  -2   0   4  136.53    3.63
  -1   0   4    0.24    0.59
  -1   0   4   -0.38    0.32
   1   0  -4   -0.27    0.50
   1   0  -4    0.02    0.50
   0   0  -4  239.50    4.75
   0   0   4  240.06    5.29
   0   0  -4  234.84    5.07
   0   0   4  235.73    5.13
  -1   0  -4    0.46    0.58
  -1   0  -4   -0.57    0.54
  -1   0  -4    0.09    0.35
   1   0   4   -0.44    0.67
  -2   0  -4  173.87    3.92
   2   0   4  166.22    3.73
   2   0   4  167.76    4.56
  -2   0  -4  161.67    4.12
  -3   0  -4   -0.08    0.55
   3   0   4    0.20    0.63
   3   0   4    0.01    0.92
  -3   0  -4    0.71    0.75
  -4   0  -4  120.84    3.13
  -4   0  -4  119.46    3.76
   4   0   4  115.45    4.16
   4   0   4  124.60    3.49
   5   0   4   -0.60    0.82
   5   0   4    0.29    1.04
  -5   0  -4    1.17    0.93
  -5   0  -4    0.23    0.60
  -6   0  -4  265.80    6.22
   6   0   4  274.07    7.02
  -6   0  -4  269.33    7.30
   6   0   4  294.39    8.00
   7   0   4    0.91    1.16
   7   0   4    1.10    1.38
  -7   0  -4    0.18    1.15
   8   0   4   77.06    3.83
   8   0   4   74.55    4.37
  -8   0  -4   81.56    4.14
   9   0   4    2.66    1.75
  -9   0  -4   -1.09    1.53
   9   0   4    0.47    1.48
 -10   0  -4   57.59    4.40
  10   0   4   63.06    4.25
  10   0   4   55.43    4.52
  11   0   4    0.51    1.97
 -11   0  -4    0.72    2.02
  12   0   4   21.41    3.32
 -12   0  -4   13.95    3.14
 -12  -1   4   68.62    5.35
  12  -1  -4   65.77    5.17
  12   1  -4   60.18    5.12
 -12   1   4   63.69    5.16
 -11  -1   4   10.85    2.68
  11  -1  -4    8.42    2.59
 -11   1   4    5.96    2.29
  11   1  -4    9.89    2.67
 -10  -1   4   42.15    3.97
  10  -1  -4   37.29    3.87
 -10   1   4   34.84    3.54
  10   1  -4   32.14    3.71
   9  -1  -4   40.48    3.59
  -9  -1   4   32.30    3.34
  -9   1   4   49.66    3.68
   9   1  -4   47.93    3.72
  -8  -1   4   58.66    3.51
   8  -1  -4   64.90    3.75
  -8   1   4   66.02    3.67
   8   1  -4   61.00    3.78
   7  -1  -4   53.15    3.12
  -7  -1   4   53.80    2.55
  -7  -1   4   52.59    3.05
  -7   1   4   52.46    3.03
  -7   1   4   53.45    2.72
   7   1  -4   49.44    3.18
   6  -1  -4  148.76    4.93
  -6  -1   4  143.16    4.27
  -6  -1   4  146.71    4.78
   6  -1  -4  145.96    4.11
  -6   1   4  140.85    4.42
   6   1  -4  149.88    4.28
   6   1  -4  147.49    4.90
  -6   1   4  145.43    4.76
  -5  -1   4  118.80    3.91
   5  -1  -4  118.40    4.05
   5  -1  -4  115.82    3.26
  -5  -1   4  112.74    3.52
   5   1  -4  117.94    3.39
   5   1  -4  112.54    3.96
  -5   1   4  115.31    3.72
  -5   1   4  119.78    3.86
   4  -1  -4   73.09    2.82
  -4  -1   4   70.62    2.52
  -4  -1   4   69.27    2.68
   4  -1  -4   70.22    2.13
   4   1  -4   71.28    2.83
  -4   1   4   73.73    2.69
  -4   1   4   69.09    2.67
   4   1  -4   74.07    2.27
   3  -1  -4  313.91    7.20
  -3  -1   4  322.81    7.19
   3  -1  -4  321.95    7.33
   3   1  -4  319.68    7.32
   3   1  -4  329.66    6.72
   3   1  -4  333.01    7.31
  -3   1   4  318.06    7.30
   2  -1  -4  323.59    6.89
  -2  -1   4  313.69    7.05
   2  -1  -4  317.35    6.97
   2   1  -4  322.06    6.47
   2   1  -4  324.54    6.97
   2   1  -4  332.81    6.98
  -2   1   4  312.26    7.11
   1  -1  -4  397.69    8.37
   1  -1  -4  410.12    8.36
  -1  -1   4  412.84    8.67
  -1  -1   4  419.68    8.20
   1   1  -4  418.70    8.46
   1   1  -4  415.68    8.31
  -1   1   4  419.98    8.72
   0  -1  -4  131.07    3.11
   0  -1  -4  133.23    2.97
   0  -1   4  134.95    3.28
   0   1   4  134.14    3.35
   0   1   4  134.38    3.23
   0   1  -4  133.97    3.42
   0   1  -4  134.51    3.17
   0   1  -4  130.63    2.75
   1  -1   4  207.39    5.04
  -1  -1  -4  211.45    4.71
  -1  -1  -4  208.72    4.42
  -1   1  -4  213.36    4.73
   1   1   4  210.21    5.05
  -1   1  -4  212.12    4.85
   1   1   4  209.48    4.68
  -2  -1  -4  168.21    4.20
   2  -1   4  174.22    3.76
   2  -1   4  170.99    4.66
  -2   1  -4  174.12    4.22
   2   1   4  171.29    3.97
   2   1   4  170.39    4.67
  -2   1  -4  180.27    4.19
  -3  -1  -4  132.30    3.79
   3  -1   4  138.85    4.32
   3  -1   4  137.66    3.43
  -3  -1  -4  137.55    3.23
  -3   1  -4  142.85    3.61
   3   1   4  138.62    4.31
  -3   1  -4  136.26    3.78
   3   1   4  135.25    3.57
  -4  -1  -4   65.45    1.92
   4  -1   4   63.26    2.36
   4  -1   4   66.93    3.13
  -4  -1  -4   64.56    2.66
   4   1   4   67.57    3.15
  -4   1  -4   64.84    2.63
  -4   1  -4   67.85    2.31
   4   1   4   68.67    2.52
  -5  -1  -4   73.72    2.12
  -5  -1  -4   72.57    3.04
   5  -1   4   71.34    2.77
   5  -1   4   76.29    3.53
  -5   1  -4   71.23    3.02
   5   1   4   75.45    2.92
  -5   1  -4   68.97    2.49
   5   1   4   73.95    3.49
   6  -1   4   41.90    2.43
   6  -1   4   40.00    2.91
  -6  -1  -4   38.05    2.56
   6   1   4   36.40    2.41
  -6   1  -4   39.59    2.55
   6   1   4   37.27    2.90
  -6   1  -4   37.82    1.92
  -7  -1  -4  104.98    4.35
   7  -1   4  113.71    4.87
   7  -1   4  107.34    4.08
   7   1   4  115.98    4.93
  -7   1  -4  114.57    4.52
   7   1   4  117.22    4.29
   8  -1   4   16.78    2.10
  -8  -1  -4   15.78    2.27
   8  -1   4   16.70    2.49
   8   1   4   14.60    2.11
  -8   1  -4   16.13    2.30
   8   1   4   14.90    2.49
  -9  -1  -4   34.05    3.33
   9  -1   4   36.28    3.78
   9  -1   4   31.44    3.22
   9   1   4   35.56    3.32
  -9   1  -4   36.52    3.38
   9   1   4   41.95    3.90
  10  -1   4   12.09    2.71
 -10  -1  -4   13.77    2.64
  10  -1   4   16.69    2.53
 -10   1  -4   15.73    2.77
  10   1   4   15.81    2.70
  10   1   4   11.42    2.76
  11  -1   4   25.22    3.28
 -11  -1  -4   30.68    3.92
 -11   1  -4   19.55    3.21
  11   1   4   25.74    3.23
 -12  -1  -4    4.97    2.89
  12   1   4   -0.86    2.22
 -12   1  -4    1.41    2.37
  12  -2  -4   10.78    2.94
 -12  -2   4    8.36    2.90
 -12   2   4   14.26    2.96
  12   2  -4   15.32    3.16
  11  -2  -4    8.43    2.53
 -11  -2   4   11.51    2.73
 -11   2   4   11.52    2.62
  11   2  -4   10.14    2.61
 -10  -2   4   69.07    4.50
  10  -2  -4   64.16    4.50
 -10   2   4   64.89    4.40
  10   2  -4   59.80    4.38
  -9  -2   4    3.52    1.74
   9  -2  -4    2.41    1.76
  -9   2   4   -1.17    1.42
   9   2  -4    2.03    1.69
  -8  -2   4   29.20    2.86
   8  -2  -4   31.73    3.01
  -8   2   4   32.17    2.46
   8   2  -4   33.45    3.09
  -8   2   4   36.20    2.90
  -7  -2   4   16.98    2.17
   7  -2  -4   15.64    2.07
   7   2  -4   18.90    2.36
   7   2  -4   18.72    1.93
  -7   2   4   18.46    2.19
  -7   2   4   18.47    1.99
  -6  -2   4  149.96    4.22
   6  -2  -4  147.79    4.19
   6  -2  -4  144.89    4.93
   6   2  -4  150.68    4.38
   6   2  -4  148.56    4.99
  -6   2   4  136.98    4.57
  -6   2   4  156.51    4.80
  -5  -2   4    1.62    0.73
  -5  -2   4    2.33    1.02
   5  -2  -4    1.88    1.01
   5  -2  -4    2.55    0.74
  -5   2   4    1.38    0.87
   5   2  -4    1.76    0.82
   5   2  -4    2.31    1.14
  -5   2   4    2.09    0.97
  -4  -2   4   62.38    2.55
   4  -2  -4   62.41    2.01
  -4  -2   4   64.53    2.31
   4  -2  -4   63.63    2.68
  -4   2   4   58.75    2.56
   4   2  -4   65.73    2.28
  -4   2   4   62.77    2.50
   4   2  -4   62.84    2.75
   3  -2  -4    7.38    1.09
  -3  -2   4    6.79    0.95
   3  -2  -4    7.49    1.01
   3  -2  -4    6.86    0.81
  -3   2   4    7.47    1.08
   3   2  -4    6.55    1.13
   3   2  -4    5.71    0.98
   3   2  -4    8.23    1.04
   2  -2  -4  238.82    5.42
   2  -2  -4  243.08    5.60
  -2  -2   4  250.57    5.67
  -2   2   4  245.96    5.81
   2   2  -4  244.79    5.57
   2   2  -4  240.25    5.55
   2   2  -4  248.44    5.31
   1  -2  -4   35.28    1.36
   1  -2  -4   34.49    1.45
   1   2  -4   32.95    1.38
  -1   2   4   34.09    1.15
  -1   2   4   32.23    1.62
   1   2  -4   33.02    1.65
   1   2  -4   35.97    1.46
   1   2  -4   35.09    1.37
   0  -2   4   80.50    2.41
   0  -2  -4   84.92    2.22
   0  -2  -4   84.14    2.18
   0   2   4   82.58    2.45
   0   2  -4   79.39    2.23
   0   2   4   82.68    2.35
   0   2  -4   82.92    2.54
   1  -2   4   17.81    1.43
  -1  -2  -4   19.85    1.11
  -1  -2  -4   18.35    1.19
  -1   2  -4   18.51    1.35
   1   2   4   18.39    1.46
  -1   2  -4   20.46    1.25
   1   2   4   20.86    1.16
   2  -2   4  178.66    3.82
   2  -2   4  176.23    4.78
  -2  -2  -4  183.27    4.34
   2   2   4  177.07    4.20
  -2   2  -4  175.20    4.39
   2   2   4  176.39    4.80
  -2   2  -4  177.30    4.29
   2   2   4  180.66    3.92
   3  -2   4   43.38    1.65
   3  -2   4   43.23    2.44
  -3  -2  -4   46.26    2.02
   3   2   4   43.27    1.94
  -3   2  -4   43.21    2.01
   3   2   4   44.81    2.46
  -3   2  -4   41.89    1.96
  -4  -2  -4  101.51    3.45
   4  -2   4  100.12    3.81
   4  -2   4   96.47    3.00
   4   2   4  103.41    3.28
  -4   2  -4  101.05    3.36
  -4   2  -4  101.00    3.14
   4   2   4  106.50    3.95
   5  -2   4   64.04    2.61
   5  -2   4   68.34    3.38
  -5  -2  -4   65.17    2.90
   5   2   4   65.57    3.35
   5   2   4   61.76    2.77
  -5   2  -4   70.66    2.95
  -5   2  -4   69.35    2.60
   6  -2   4   70.47    2.99
  -6  -2  -4   69.60    3.24
   6  -2   4   69.86    3.63
  -6   2  -4   70.50    2.75
   6   2   4   66.81    3.69
   6   2   4   72.73    3.17
  -6   2  -4   68.98    3.21
   7  -2   4   21.84    2.19
   7  -2   4   23.84    2.76
  -7  -2  -4   24.27    2.42
   7   2   4   21.02    2.72
   7   2   4   20.47    2.37
  -7   2  -4   22.08    2.36
   8  -2   4   12.10    2.34
  -8  -2  -4   16.70    2.29
   8  -2   4   17.31    2.12
   8   2   4   13.27    2.29
  -8   2  -4   14.11    2.22
   8   2   4   16.45    2.21
   9  -2   4   22.13    3.19
   9  -2   4   21.44    2.48
  -9  -2  -4   20.94    2.71
   9   2   4   17.15    2.91
   9   2   4   22.69    2.63
  -9   2  -4   18.95    2.62
  10  -2   4   24.14    2.91
  10  -2   4   24.64    3.38
 -10  -2  -4   24.01    3.13
  10   2   4   39.07    4.00
 -10   2  -4   26.27    3.22
  10   2   4   25.53    3.08
  11  -2   4   25.05    3.18
 -11  -2  -4   28.27    3.54
  11   2   4   27.69    3.54
 -11   2  -4   28.04    3.49
 -12  -2  -4   -0.40    3.24
  12   2   4    5.97    2.66
 -12   2  -4    2.68    2.45
 -12  -3   4   -1.33    2.14
  12  -3  -4    1.83    2.27
 -12   3   4    0.04    2.14
  12   3  -4    3.63    2.54
  11  -3  -4    3.00    2.10
 -11  -3   4    2.04    2.17
 -11   3   4   -2.01    1.86
  11   3  -4   -0.20    2.04
  10  -3  -4    3.01    1.96
 -10  -3   4    5.94    2.06
 -10   3   4    7.13    2.12
  10   3  -4    2.03    1.91
   9  -3  -4    4.51    1.76
  -9  -3   4    0.26    1.50
   9   3  -4    0.78    1.60
  -9   3   4    2.07    1.56
  -8  -3   4    0.99    1.24
   8  -3  -4    0.39    1.36
  -8   3   4    2.00    1.18
  -8   3   4    0.49    1.27
   8   3  -4    0.68    1.41
  -7  -3   4    1.20    1.21
   7  -3  -4    2.62    1.40
   7   3  -4    0.96    1.29
  -7   3   4    1.05    1.10
   7   3  -4    1.97    1.10
  -7   3   4    1.27    1.16
   6  -3  -4   13.91    1.49
   6  -3  -4   12.88    1.78
  -6  -3   4   12.72    1.34
  -6  -3   4   15.91    1.86
  -6   3   4   14.90    1.75
  -6   3   4   14.01    1.86
   6   3  -4   13.10    1.80
   6   3  -4   15.86    1.73
   5  -3  -4   29.44    2.21
  -5  -3   4   26.33    2.01
  -5  -3   4   27.40    1.61
   5  -3  -4   29.08    1.59
  -5   3   4   28.22    2.08
  -5   3   4   29.87    1.98
   5   3  -4   27.19    2.26
   5   3  -4   31.63    1.87
   4  -3  -4   32.35    1.54
   4  -3  -4   32.63    2.11
  -4  -3   4   34.67    1.99
  -4  -3   4   32.11    1.66
  -4   3   4   34.50    2.11
   4   3  -4   36.85    1.86
   4   3  -4   32.51    2.11
  -4   3   4   32.68    1.81
   3  -3  -4   19.73    1.62
   3  -3  -4   20.17    1.10
  -3  -3   4   21.10    1.35
   3   3  -4   21.36    1.61
  -3   3   4   19.33    1.39
  -3   3   4   18.25    1.62
   3   3  -4   21.99    1.47
   3   3  -4   20.51    1.69
   2  -3  -4   49.04    1.78
   2  -3  -4   49.30    1.99
   2   3  -4   48.47    2.03
  -2   3   4   50.64    2.20
  -2   3   4   48.22    1.53
   2   3  -4   45.56    1.95
   2   3  -4   51.62    1.90
   2   3  -4   46.29    1.94
   1  -3  -4   41.39    1.47
   1  -3  -4   42.43    1.71
   1   3  -4   42.51    1.55
   1   3  -4   42.12    1.62
   1   3  -4   40.59    1.92
  -1   3   4   41.44    1.89
  -1   3   4   43.29    1.51
   1   3  -4   43.25    1.77
   0  -3   4   11.98    1.22
   0  -3  -4   11.66    0.92
   0  -3   4   11.85    0.75
   0  -3  -4   11.93    1.10
   0   3   4   13.51    1.18
   0   3  -4   12.49    1.02
   0   3  -4   14.60    1.33
   0   3   4   13.36    1.17
   1  -3   4   45.01    2.03
  -1  -3  -4   43.46    1.65
  -1  -3  -4   45.99    1.71
  -1   3  -4   45.42    1.67
  -1   3  -4   45.54    2.00
   1   3   4   45.07    1.65
   1   3   4   47.21    2.05
   2  -3   4   93.63    2.26
   2  -3   4   85.40    3.15
  -2  -3  -4   91.71    2.69
  -2  -3  -4   90.00    2.69
   2   3   4   89.14    3.19
  -2   3  -4   97.46    2.98
   2   3   4   89.39    2.28
  -2   3  -4   90.51    2.69
   3  -3   4   59.47    1.93
  -3  -3  -4   52.33    2.22
   3  -3   4   58.71    2.78
  -3   3  -4   54.55    2.33
   3   3   4   54.76    2.25
  -3   3  -4   53.63    2.20
   3   3   4   56.95    2.73
   4  -3   4  287.75    6.54
  -4  -3  -4  282.55    7.00
   4  -3   4  283.81    7.55
  -4   3  -4  294.15    6.96
   4   3   4  283.73    6.89
   4   3   4  294.24    7.64
  -4   3  -4  293.27    6.93
   5  -3   4   21.68    2.23
  -5  -3  -4   22.97    1.95
   5  -3   4   25.57    1.76
   5   3   4   26.47    2.38
   5   3   4   24.06    2.04
  -5   3  -4   23.55    1.91
  -5   3  -4   25.46    1.85
   6  -3   4   88.73    4.11
   6  -3   4   94.12    3.43
  -6  -3  -4   91.30    3.71
  -6   3  -4   91.14    3.34
  -6   3  -4   89.75    3.61
   6   3   4   87.85    3.61
   6   3   4   89.23    4.16
   7  -3   4   16.75    2.11
  -7  -3  -4   19.33    2.38
   7  -3   4   21.44    2.64
   7   3   4   20.64    2.37
  -7   3  -4   21.64    1.97
   7   3   4   17.31    2.46
  -7   3  -4   17.75    2.14
   8  -3   4  163.49    6.35
   8  -3   4  153.62    5.39
  -8  -3  -4  157.86    5.82
  -8   3  -4  157.85    5.73
   8   3   4  163.07    5.69
   8   3   4  164.38    6.41
   9  -3   4   12.72    2.14
   9  -3   4   12.68    2.49
  -9  -3  -4   11.60    2.30
   9   3   4   14.02    2.65
  -9   3  -4    9.51    2.15
   9   3   4   11.46    2.23
  10  -3   4   71.65    4.92
  10  -3   4   71.89    4.27
 -10  -3  -4   71.73    4.68
  10   3   4   64.39    4.89
  10   3   4   77.89    4.68
 -10   3  -4   68.72    4.59
  11  -3   4    9.67    3.26
 -11  -3  -4    5.17    2.49
  11   3   4    6.85    2.55
 -11   3  -4    9.88    2.58
 -12   3  -4   94.88    5.98
  12   3   4   97.05    6.10
  12  -4  -4    2.65    2.45
 -12   4   4    3.01    2.36
  12   4  -4    3.92    3.11
  11  -4  -4   49.89    4.51
 -11  -4   4   51.68    4.58
  11   4  -4   55.78    4.81
 -11   4   4   59.29    4.60
  10  -4  -4    5.15    2.04
 -10  -4   4    5.24    2.01
  10   4  -4    3.12    2.13
 -10   4   4    6.55    2.15
   9  -4  -4  131.88    5.62
  -9  -4   4  132.29    5.65
  -9   4   4  128.10    5.39
   9   4  -4  133.98    5.76
  -8  -4   4    5.59    1.68
   8  -4  -4    4.69    1.70
   8   4  -4    4.72    1.72
  -8   4   4    4.45    1.61
  -8   4   4    3.07    1.26
   7  -4  -4   75.68    3.75
  -7  -4   4   73.29    3.65
  -7   4   4   73.84    3.53
   7   4  -4   79.13    3.44
  -7   4   4   75.38    3.49
   7   4  -4   79.66    3.94
  -6  -4   4    2.76    1.16
  -6  -4   4    4.73    0.88
   6  -4  -4    1.73    1.21
   6  -4  -4    3.67    0.96
  -6   4   4    2.94    1.10
   6   4  -4    2.70    1.34
  -6   4   4    2.47    1.16
   6   4  -4    3.60    1.16
   5  -4  -4  107.59    3.84
  -5  -4   4  100.88    3.64
   5  -4  -4  102.03    3.17
  -5  -4   4  106.29    3.15
  -5   4   4  102.95    3.82
   5   4  -4   97.96    3.50
   5   4  -4   95.38    3.80
  -5   4   4   94.81    3.43
   4  -4  -4    8.50    1.32
   4  -4  -4    7.86    1.09
  -4  -4   4    7.28    1.19
  -4  -4   4    7.66    1.08
  -4   4   4    7.73    1.09
   4   4  -4    8.20    1.31
  -4   4   4    9.11    1.35
   4   4  -4    9.15    1.23
   3  -4  -4  123.91    3.77
  -3  -4   4  128.79    3.62
   3  -4  -4  124.65    3.28
   3   4  -4  132.61    3.78
   3   4  -4  131.76    3.86
  -3   4   4  129.76    3.44
  -3   4   4  137.34    4.04
   3   4  -4  130.14    3.77
   2  -4  -4    1.99    0.65
   2  -4  -4    2.12    0.80
   2   4  -4    1.20    0.76
   2   4  -4    1.64    0.79
   2   4  -4    1.57    0.82
   2   4  -4    2.75    0.84
  -2   4   4    1.90    0.88
  -2   4   4    1.55    0.62
   1  -4  -4   70.94    2.32
   1  -4  -4   72.23    1.96
   1   4  -4   69.37    2.16
   1   4  -4   69.49    2.51
  -1   4   4   70.58    2.23
   1   4  -4   70.25    2.19
   1   4  -4   69.04    2.51
  -1   4   4   67.68    2.55
   0  -4  -4   12.91    1.24
   0  -4   4   16.19    0.89
   0  -4   4   12.71    1.39
   0  -4  -4   14.55    0.93
   0   4  -4   12.82    1.43
   0   4  -4   15.47    1.10
   0   4   4   11.94    1.27
   0   4   4   13.49    1.27
  -1  -4  -4   36.42    1.67
   1  -4   4   39.56    1.20
   1  -4   4   40.01    2.05
  -1  -4  -4   40.64    1.55
   1   4   4   39.08    1.99
  -1   4  -4   40.31    1.58
   1   4   4   38.71    1.64
  -1   4  -4   42.13    1.98
  -2  -4  -4    4.45    0.92
   2  -4   4    4.84    0.63
  -2  -4  -4    4.51    0.83
   2  -4   4    3.82    1.09
  -2   4  -4    4.98    0.84
  -2   4  -4    5.04    1.04
   2   4   4    5.13    0.72
   2   4   4    4.56    1.13
   3  -4   4    3.68    1.16
  -3  -4  -4    2.80    0.87
   3  -4   4    3.01    0.70
  -3   4  -4    4.53    0.93
   3   4   4    1.24    0.88
   3   4   4    3.63    1.13
  -3   4  -4    4.03    1.05
   4  -4   4   -0.04    0.67
   4  -4   4   -0.30    1.00
  -4  -4  -4    0.12    0.84
  -4   4  -4    0.50    0.82
  -4   4  -4   -0.26    0.76
   4   4   4   -0.16    0.89
   4   4   4   -0.50    1.00
   5  -4   4    0.32    0.77
   5  -4   4   -0.81    1.05
  -5  -4  -4   -0.19    0.90
  -5   4  -4    0.68    0.95
   5   4   4   -0.57    1.08
  -5   4  -4    0.60    0.92
   5   4   4   -0.18    0.94
  -6  -4  -4    9.00    1.58
   6  -4   4    9.58    1.36
   6  -4   4   10.55    1.90
  -6   4  -4    8.54    1.39
  -6   4  -4   11.48    1.60
   6   4   4    8.20    1.57
   6   4   4    9.58    1.92
  -7  -4  -4    2.72    1.35
   7  -4   4    3.27    1.60
   7  -4   4    2.66    1.19
  -7   4  -4    3.15    1.23
  -7   4  -4    3.27    1.42
   7   4   4    0.96    1.50
   7   4   4    0.28    1.28
   8  -4   4    5.58    1.58
  -8  -4  -4    4.77    1.69
   8  -4   4    2.72    1.77
  -8   4  -4    5.36    1.76
   8   4   4    6.07    2.00
   8   4   4    5.59    1.82
   9  -4   4    3.32    1.62
  -9  -4  -4   -0.40    1.59
   9  -4   4    3.38    2.04
   9   4   4    1.00    1.68
  -9   4  -4    2.93    1.83
   9   4   4    3.12    2.06
 -10  -4  -4    1.99    1.97
  10  -4   4   -1.12    1.70
  10   4   4    2.09    1.92
 -10   4  -4   -0.51    1.83
  10   4   4    0.52    2.12
 -11  -4  -4    6.38    2.46
 -11   4  -4    6.12    2.37
  11   4   4    6.87    2.40
  12   4   4    5.65    2.89
 -12   4  -4    5.70    2.60
  12  -5  -4   58.67    4.99
 -12   5   4   57.72    4.95
 -11  -5   4    3.27    2.14
  11  -5  -4   -0.35    1.94
 -11   5   4   -0.87    1.83
  11   5  -4   -1.65    2.06
 -10  -5   4  103.03    5.35
  10  -5  -4  100.72    5.40
 -10   5   4  105.26    5.19
  10   5  -4   96.74    5.45
   9  -5  -4    1.54    1.76
  -9  -5   4    2.96    1.71
   9   5  -4    1.63    1.73
  -9   5   4    1.77    1.64
   8  -5  -4  125.03    5.22
  -8  -5   4  129.66    5.17
   8   5  -4  132.52    5.45
  -8   5   4  126.16    4.90
  -8   5   4  111.66    4.73
  -7  -5   4    5.51    1.53
   7  -5  -4    3.99    1.55
  -7   5   4    4.83    1.33
   7   5  -4    6.47    1.52
   7   5  -4   10.40    1.91
  -7   5   4    6.85    1.52
  -6  -5   4  100.35    3.90
   6  -5  -4   93.75    3.46
   6  -5  -4   98.23    3.99
  -6  -5   4  104.11    3.73
  -6   5   4   92.72    3.95
   6   5  -4   97.99    4.12
   6   5  -4   96.59    3.76
  -6   5   4   93.05    3.59
   5  -5  -4    3.61    1.26
  -5  -5   4    3.81    1.17
   5  -5  -4    3.87    0.97
  -5  -5   4    4.70    0.86
   5   5  -4    6.46    1.27
  -5   5   4    3.39    0.99
   5   5  -4    3.73    1.27
  -5   5   4    3.79    1.19
   4  -5  -4  177.29    4.51
   4  -5  -4  174.11    5.04
  -4  -5   4  180.22    4.90
  -4  -5   4  181.47    4.63
   4   5  -4  177.99    4.99
  -4   5   4  176.99    5.30
  -4   5   4  176.53    4.62
   4   5  -4  170.52    5.07
   3  -5  -4   -0.01    0.60
   3  -5  -4    0.46    0.76
  -3   5   4    0.38    0.85
   3   5  -4   -0.07    0.76
   3   5  -4   -0.56    0.73
  -3   5   4   -0.24    0.57
   3   5  -4    1.06    0.75
   3   5  -4   -0.98    0.70
   2  -5  -4   88.25    2.42
   2  -5  -4   88.28    2.91
   2   5  -4   86.46    3.01
  -2   5   4   89.25    2.74
   2   5  -4   88.79    2.73
   2   5  -4   88.03    2.95
  -2   5   4   86.14    3.17
   2   5  -4   87.54    2.84
   1  -5  -4   17.22    1.44
   1  -5  -4   19.57    1.00
   1   5  -4   20.85    1.60
   1   5  -4   19.16    1.60
   1   5  -4   20.55    1.33
  -1   5   4   19.96    1.62
   1   5  -4   21.16    1.29
  -1   5   4   20.08    1.43
   0  -5  -4  167.58    4.27
   0  -5   4  166.03    3.86
   0  -5   4  160.57    4.57
   0  -5  -4  173.23    3.74
   0   5  -4  179.47    3.98
   0   5   4  169.85    4.50
   0   5   4  178.33    4.49
   0   5  -4  172.94    4.66
  -1  -5  -4   25.18    1.27
   1  -5   4   24.06    1.04
  -1  -5  -4   25.10    1.54
   1  -5   4   24.01    1.77
   1   5   4   24.61    1.47
  -1   5  -4   24.18    1.81
   1   5   4   25.16    1.80
  -1   5  -4   23.71    1.29
   2  -5   4   69.96    2.03
   2  -5   4   68.21    2.90
  -2  -5  -4   64.85    2.49
  -2  -5  -4   69.63    2.30
   2   5   4   68.31    2.13
   2   5   4   69.16    2.96
  -2   5  -4   65.20    2.73
  -2   5  -4   67.22    2.24
  -3  -5  -4   34.19    1.99
  -3  -5  -4   35.61    1.88
   3  -5   4   38.54    1.62
   3  -5   4   38.11    2.41
  -3   5  -4   35.47    2.15
   3   5   4   38.11    1.29
  -3   5  -4   35.96    1.81
   3   5   4   33.74    2.41
   4  -5   4   24.36    2.23
  -4  -5  -4   30.75    2.02
   4  -5   4   27.16    1.61
  -4   5  -4   27.21    1.77
   4   5   4   27.59    2.41
  -4   5  -4   26.73    2.01
   4   5   4   28.04    2.01
   5  -5   4   12.92    1.55
   5  -5   4   14.15    1.97
  -5  -5  -4   13.28    1.66
   5   5   4   12.73    1.66
   5   5   4   13.84    2.00
  -5   5  -4   14.38    1.84
  -5   5  -4   13.32    1.63
   6  -5   4    3.16    1.45
  -6  -5  -4    4.55    1.34
   6  -5   4    3.92    1.17
  -6   5  -4    4.14    1.24
   6   5   4    3.26    1.52
   6   5   4    2.82    1.30
  -6   5  -4    3.60    1.25
   7  -5   4    1.92    1.24
   7  -5   4    6.33    1.78
  -7  -5  -4    2.13    1.45
   7   5   4    2.31    1.64
  -7   5  -4    4.05    1.38
   7   5   4    5.79    1.61
  -7   5  -4    3.95    1.38
   8  -5   4   -0.90    1.13
  -8  -5  -4   -1.55    1.43
   8  -5   4   -0.11    1.53
   8   5   4   -0.83    1.57
  -8   5  -4   -0.35    1.26
   8   5   4    1.48    1.58
   9  -5   4   11.27    2.14
   9  -5   4   12.64    2.63
  -9  -5  -4   14.08    2.49
   9   5   4   12.20    2.24
   9   5   4   11.31    2.52
  -9   5  -4   12.36    2.26
 -10  -5  -4    1.07    1.95
  10  -5   4    3.10    2.46
  10   5   4   -1.15    1.85
  10   5   4   -1.53    1.97
 -10   5  -4   -1.36    1.74
 -11  -5  -4    0.29    2.23
  11   5   4    8.32    4.08
  11   5   4    7.54    2.42
 -11   5  -4    1.48    2.21
  12   5   4   10.82    3.16
 -12   5  -4   12.96    2.97
  12  -6  -4    5.51    3.23
 -12   6   4    1.90    2.20
  11  -6  -4    8.74    2.55
 -11  -6   4    0.94    2.15
 -11   6   4    6.60    2.26
  11   6  -4    2.83    2.36
  10  -6  -4    3.69    2.17
 -10  -6   4    6.48    2.22
  10   6  -4   11.30    2.60
 -10   6   4   10.81    2.34
  -9  -6   4    2.71    1.78
   9  -6  -4    1.36    1.64
  -9   6   4    1.22    1.53
   9   6  -4    0.16    1.75
   8  -6  -4    4.28    1.67
  -8  -6   4    1.38    1.53
  -8   6   4    1.26    1.37
  -8   6   4   -0.75    1.05
   8   6  -4    6.38    1.89
   7  -6  -4    9.53    1.89
  -7  -6   4    6.06    1.61
   7   6  -4    5.18    1.75
   7   6  -4    6.51    1.60
  -7   6   4    8.13    1.64
  -7   6   4    6.65    1.45
   6  -6  -4   18.43    2.11
  -6  -6   4   17.97    2.12
  -6   6   4   13.63    1.92
   6   6  -4   18.95    2.35
   6   6  -4   14.90    2.08
  -6   6   4   14.51    1.76
   5  -6  -4   23.01    1.74
   5  -6  -4   22.75    2.17
  -5  -6   4   22.28    1.53
  -5  -6   4   18.52    1.89
  -5   6   4   21.50    2.19
   5   6  -4   16.93    2.08
  -5   6   4   20.81    1.73
   5   6  -4   20.15    2.07
  -4  -6   4    3.12    0.93
   4  -6  -4    3.95    1.12
   4  -6  -4    3.94    0.90
  -4  -6   4    2.85    0.76
  -4   6   4    2.94    0.82
   4   6  -4    3.79    1.14
   4   6  -4    3.01    1.06
  -4   6   4    3.15    1.14
   3  -6  -4    3.01    0.81
  -3  -6   4    3.51    0.81
   3  -6  -4    3.35    1.01
   3   6  -4    1.79    0.86
  -3   6   4    2.76    1.04
   3   6  -4    2.13    0.99
   3   6  -4    2.32    0.92
  -3   6   4    2.77    0.67
   2  -6  -4  134.57    3.92
   2  -6  -4  133.69    3.22
  -2   6   4  137.42    4.26
   2   6  -4  136.21    3.96
   2   6  -4  133.61    3.62
   2   6  -4  130.24    3.79
  -2   6   4  132.94    3.81
   2   6  -4  132.42    4.11
   1  -6  -4   12.05    0.85
   1  -6  -4   13.64    1.41
  -1  -6   4   14.33    1.12
   1   6  -4   13.42    1.55
   1   6  -4   14.03    1.59
   1   6  -4   14.07    1.16
  -1   6   4   13.34    1.62
  -1   6   4   15.37    1.43
   0  -6  -4   69.76    1.86
   0  -6  -4   70.82    2.55
   0  -6   4   72.45    2.12
   0  -6   4   69.48    2.81
   0   6  -4   70.22    2.82
   0   6   4   67.15    2.62
   0   6  -4   66.06    2.81
   0   6  -4   71.95    2.10
   0   6   4   69.19    2.72
  -1  -6  -4   55.71    2.33
   1  -6   4   57.65    2.64
  -1  -6  -4   61.02    1.90
   1  -6   4   60.21    1.86
   1   6   4   62.04    2.32
   1   6   4   58.95    2.69
  -1   6  -4   60.26    2.67
  -1   6  -4   64.12    1.96
   2  -6   4   80.58    3.23
  -2  -6  -4   80.53    2.84
   2  -6   4   77.08    2.31
  -2  -6  -4   80.54    2.49
   2   6   4   77.13    2.45
  -2   6  -4   82.09    2.44
  -2   6  -4   76.69    3.12
   2   6   4   79.02    3.26
   3  -6   4   55.95    2.85
  -3  -6  -4   54.34    2.47
  -3  -6  -4   58.51    2.28
   3  -6   4   55.57    2.03
  -3   6  -4   53.87    2.15
   3   6   4   56.70    1.80
  -3   6  -4   55.32    2.71
   3   6   4   55.17    2.94
   4  -6   4   33.85    2.54
  -4  -6  -4   34.53    2.09
   4  -6   4   35.02    1.82
   4   6   4   33.08    2.58
  -4   6  -4   34.21    2.38
   4   6   4   36.15    2.30
  -4   6  -4   32.38    1.97
   5  -6   4  105.23    4.41
  -5  -6  -4  110.49    3.90
   5  -6   4  107.90    3.52
  -5   6  -4  107.16    3.71
   5   6   4   98.84    3.90
   5   6   4  110.01    4.61
  -5   6  -4  106.82    4.07
   6  -6   4   57.00    3.56
   6  -6   4   60.81    2.86
  -6  -6  -4   60.39    3.16
  -6   6  -4   57.19    2.88
  -6   6  -4   54.55    3.09
   6   6   4   55.69    3.66
   6   6   4   55.86    3.17
   7  -6   4   54.30    3.74
  -7  -6  -4   49.59    3.23
   7  -6   4   58.99    3.06
   7   6   4   48.69    3.77
  -7   6  -4   55.80    3.27
   7   6   4   51.52    3.31
  -7   6  -4   49.83    3.08
   8  -6   4   32.81    2.70
   8  -6   4   32.45    3.48
  -8  -6  -4   30.24    3.12
   8   6   4   33.07    3.26
   8   6   4   34.19    3.55
  -8   6  -4   30.57    2.91
  -8   6  -4   30.55    2.82
  -9  -6  -4   53.24    3.96
   9  -6   4   60.13    3.72
   9  -6   4   53.45    4.20
   9   6   4   56.88    4.51
   9   6   4   53.73    4.03
  -9   6  -4   58.04    3.96
 -10  -6  -4   24.36    3.31
  10   6   4   27.33    3.96
  10   6   4   27.98    3.36
 -10   6  -4   21.18    2.94
 -11  -6  -4   58.32    4.85
 -11   6  -4   72.54    4.90
  11   6   4   50.63    4.69
  11   6   4   60.21    5.65
 -12   6  -4    6.72    2.63
  11  -7  -4   13.47    2.75
 -11  -7   4   13.25    2.92
  11   7  -4   15.63    3.01
 -11   7   4   13.89    2.68
 -10  -7   4    3.20    2.01
  10  -7  -4   -0.23    1.91
  10   7  -4   -1.33    1.91
 -10   7   4    0.57    1.69
   9  -7  -4   77.59    4.58
  -9  -7   4   82.60    4.54
   9   7  -4   77.74    4.83
  -9   7   4   80.80    4.23
  -9   7   4   79.33    4.42
  -8  -7   4    2.54    1.59
   8  -7  -4    1.93    1.67
  -8   7   4   -2.38    1.26
  -8   7   4    3.50    1.48
   8   7  -4    2.81    1.67
  -7  -7   4   51.69    3.27
   7  -7  -4   49.52    3.35
  -7   7   4   55.30    3.03
  -7   7   4   58.86    3.43
   7   7  -4   57.89    3.38
   7   7  -4   55.27    3.65
  -6  -7   4   -1.68    0.94
   6  -7  -4    1.00    1.21
  -6   7   4    0.57    0.97
  -6   7   4   -1.04    0.88
   6   7  -4    1.13    1.27
   6   7  -4   -1.25    1.05
  -5  -7   4   67.95    3.04
  -5  -7   4   70.12    2.66
   5  -7  -4   71.48    2.94
   5  -7  -4   69.97    3.29
  -5   7   4   65.21    2.70
  -5   7   4   68.92    3.47
   5   7  -4   69.73    3.39
   5   7  -4   70.14    3.30
  -4  -7   4   37.94    2.04
   4  -7  -4   34.93    2.02
   4  -7  -4   37.91    2.39
  -4   7   4   36.33    1.81
   4   7  -4   40.19    2.14
  -4   7   4   39.67    2.60
   4   7  -4   34.95    2.41
   4   7  -4   40.08    2.43
   3  -7  -4  161.94    4.53
  -3  -7   4  171.05    4.41
   3  -7  -4  172.05    4.81
   3   7  -4  172.56    5.10
  -3   7   4  162.30    4.01
   3   7  -4  162.17    4.63
  -3   7   4  160.10    5.12
   3   7  -4  159.88    4.73
   2  -7  -4   -0.51    0.74
   2   7  -4    0.13    0.80
   2   7  -4   -0.42    0.68
   2   7  -4    1.78    0.73
  -2   7   4   -0.27    0.72
   2   7  -4   -0.42    0.84
  -2   7   4    0.18    0.83
  -2   7   4    0.08    0.42
   1  -7  -4  205.51    5.29
  -1  -7   4  203.95    4.97
   1  -7  -4  207.80    4.29
   1   7  -4  212.76    4.78
   1   7  -4  197.69    5.65
  -1   7   4  209.53    5.65
   1   7  -4  202.55    5.50
  -1   7   4  204.30    5.44
   0  -7  -4   35.19    1.17
   0  -7   4   32.85    1.48
   0  -7  -4   32.87    1.90
   0   7  -4   34.50    2.14
   0   7  -4   31.82    1.39
   0   7   4   32.38    1.99
   0   7   4   30.73    1.99
   0   7  -4   30.82    2.13
   1  -7   4  162.23    4.96
  -1  -7  -4  167.14    3.84
   1  -7   4  168.55    4.00
  -1  -7  -4  165.93    4.54
  -1   7  -4  161.18    4.90
   1   7   4  168.34    4.49
   1   7   4  162.56    4.94
  -1   7  -4  168.09    3.90
  -2  -7  -4   12.52    1.51
  -2  -7  -4   10.21    1.15
   2  -7   4    8.53    1.06
   2  -7   4   10.61    1.51
  -2   7  -4    9.92    1.44
   2   7   4   11.57    1.58
   2   7   4    9.66    1.17
  -2   7  -4   10.14    1.08
   3  -7   4  164.45    5.29
  -3  -7  -4  168.93    4.48
   3  -7   4  166.96    4.26
  -3  -7  -4  168.37    4.88
   3   7   4  166.93    4.07
  -3   7  -4  171.32    4.31
   3   7   4  170.11    5.49
  -3   7  -4  164.71    5.21
   4  -7   4   88.35    2.93
  -4  -7  -4   84.10    3.19
  -4  -7  -4   92.81    3.50
   4  -7   4   85.51    3.87
  -4   7  -4   82.84    2.98
   4   7   4   86.19    3.97
  -4   7  -4   89.33    3.74
   5  -7   4   38.14    2.96
   5  -7   4   40.67    2.21
  -5  -7  -4   39.22    2.49
  -5   7  -4   42.96    2.34
  -5   7  -4   39.45    2.64
   5   7   4   39.62    2.66
   5   7   4   38.69    3.02
   6  -7   4   26.21    2.83
   6  -7   4   22.48    2.06
  -6  -7  -4   23.34    2.30
   6   7   4   26.35    2.91
  -6   7  -4   23.64    2.18
  -6   7  -4   18.07    2.29
   6   7   4   20.40    2.39
  -7  -7  -4   86.07    4.01
   7  -7   4   76.52    4.35
   7  -7   4   76.66    3.53
  -7   7  -4   68.84    3.73
   7   7   4   84.61    4.09
  -7   7  -4   77.94    3.68
   7   7   4   77.75    4.53
   8  -7   4   45.40    3.11
  -8  -7  -4   49.57    3.56
   8  -7   4   50.02    3.94
   8   7   4   58.43    4.26
  -8   7  -4   48.71    3.30
  -8   7  -4   46.25    3.29
   8   7   4   45.86    3.56
   9  -7   4    6.70    2.36
  -9  -7  -4    6.99    2.30
   9   7   4   10.01    2.64
  -9   7  -4    7.05    2.01
   9   7   4   11.59    2.38
 -10  -7  -4   24.30    3.25
  10   7   4   25.83    3.67
  10   7   4   32.51    3.83
 -10   7  -4   21.75    2.99
 -11  -7  -4   10.98    2.74
  11   7   4   11.45    3.07
  11   7   4   16.69    2.95
 -11   7  -4   12.45    2.75
 -12   7  -4   19.41    3.41
 -11  -8   4   27.72    3.64
  11  -8  -4   34.10    4.29
  11   8  -4   26.49    3.81
 -10  -8   4   50.06    4.28
  10  -8  -4   43.06    4.24
  10   8  -4   47.53    4.62
  -9  -8   4   22.10    2.89
   9  -8  -4   22.07    2.91
  -9   8   4   20.51    2.75
   9   8  -4   19.69    3.06
  -9   8   4   19.52    2.55
  -8  -8   4   19.36    2.48
   8  -8  -4   25.42    3.04
  -8   8   4   19.56    2.35
   8   8  -4   21.36    2.91
   8   8  -4   18.70    2.99
  -8   8   4   19.78    2.58
  -7  -8   4   38.53    2.96
   7  -8  -4   35.59    3.05
   7   8  -4   42.10    3.15
  -7   8   4   37.58    2.58
  -7   8   4   30.30    2.99
   7   8  -4   38.22    3.35
  -6  -8   4  150.58    5.13
   6  -8  -4  151.31    5.37
  -6   8   4  147.83    4.69
   6   8  -4  149.96    5.48
  -6   8   4  171.86    5.79
   6   8  -4  160.95    5.55
  -5  -8   4   64.21    2.64
   5  -8  -4   64.08    2.91
   5  -8  -4   62.65    3.23
  -5  -8   4   65.66    2.97
  -5   8   4   66.98    3.48
   5   8  -4   62.42    3.30
  -5   8   4   64.34    2.62
   5   8  -4   67.26    3.44
   4  -8  -4   67.08    2.87
  -4  -8   4   66.98    2.77
   4  -8  -4   65.43    3.09
  -4   8   4   66.46    3.38
   4   8  -4   67.91    3.31
   4   8  -4   64.32    3.13
  -4   8   4   68.96    2.41
   4   8  -4   67.35    2.81
   3  -8  -4  104.80    3.75
  -3  -8   4  107.23    3.35
   3  -8  -4  109.47    3.67
  -3   8   4  114.06    2.94
  -3   8   4  105.29    4.14
   3   8  -4  109.15    4.08
   3   8  -4  109.54    3.71
   3   8  -4  114.73    3.81
  -2  -8   4  195.71    5.09
   2  -8  -4  195.62    5.31
  -2   8   4  190.42    5.38
  -2   8   4  192.38    5.74
  -2   8   4  194.28    4.21
   2   8  -4  185.73    4.77
   2   8  -4  193.63    5.39
   2   8  -4  197.36    5.69
   1  -8  -4   54.10    2.48
  -1  -8   4   53.58    2.11
  -1   8   4   54.14    2.57
   1   8  -4   54.60    2.81
   1   8  -4   51.86    1.91
   1   8  -4   51.80    2.60
  -1   8   4   53.00    2.65
   0  -8   4   91.06    2.88
   0  -8  -4  103.98    3.42
   0   8  -4  101.89    2.68
   0   8   4  100.43    3.70
   0   8   4  106.06    3.58
   0   8  -4  104.27    3.87
   0   8  -4   99.71    3.71
   1  -8   4  144.68    4.85
  -1  -8  -4  154.22    3.60
  -1  -8  -4  152.42    4.47
   1  -8   4  155.22    3.93
   1   8   4  161.68    5.00
  -1   8  -4  154.99    3.67
  -1   8  -4  150.45    4.85
   1   8   4  157.28    4.45
  -2  -8  -4  262.77    6.69
   2  -8   4  273.51    6.12
  -2  -8  -4  271.44    6.02
   2  -8   4  262.83    7.23
   2   8   4  270.90    6.35
  -2   8  -4  260.66    7.17
   2   8   4  259.26    7.30
  -2   8  -4  256.31    5.87
   3  -8   4   25.68    2.39
   3  -8   4   29.64    1.69
  -3  -8  -4   31.13    2.23
  -3  -8  -4   29.48    1.76
   3   8   4   30.13    1.57
  -3   8  -4   32.17    2.40
  -3   8  -4   30.79    1.63
   3   8   4   32.29    2.56
  -4  -8  -4   67.33    3.12
   4  -8   4   62.91    2.57
  -4  -8  -4   66.94    2.80
   4  -8   4   64.70    3.43
  -4   8  -4   70.29    3.45
  -4   8  -4   62.58    2.55
   4   8   4   67.62    3.67
  -5  -8  -4   55.22    3.09
  -5  -8  -4   53.42    2.83
   5  -8   4   55.24    3.46
   5  -8   4   52.89    2.55
   5   8   4   55.44    3.64
  -5   8  -4   55.22    2.64
  -5   8  -4   51.55    3.10
   6  -8   4  125.33    5.33
   6  -8   4  131.22    4.41
  -6  -8  -4  131.78    4.75
   6   8   4  129.71    4.93
   6   8   4  134.39    5.63
  -6   8  -4  129.66    5.04
  -6   8  -4  132.91    4.50
   7  -8   4   25.40    2.43
  -7  -8  -4   26.20    2.75
   7  -8   4   24.80    3.16
   7   8   4   24.75    2.97
  -7   8  -4   27.16    2.76
  -7   8  -4   24.50    2.48
   7   8   4   25.46    3.35
   8  -8   4   24.91    3.50
  -8  -8  -4   23.77    2.98
   8  -8   4   33.26    2.88
  -8   8  -4   23.26    2.79
   8   8   4   26.02    2.94
   8   8   4   25.59    3.63
  -8   8  -4   29.94    2.87
  -9  -8  -4    8.47    2.26
   9  -8   4   10.19    2.59
   9   8   4   11.00    2.49
   9   8   4    7.00    2.49
  -9   8  -4    9.25    2.11
 -10  -8  -4   35.99    3.86
  10   8   4   38.85    4.17
  10   8   4   25.11    3.87
 -10   8  -4   23.05    3.02
 -11  -8  -4   25.46    3.39
  11   8   4   32.14    4.70
  11   8   4   22.55    3.47
 -11  -9   4    4.12    2.43
  11   9  -4    1.98    2.70
 -10  -9   4   -3.14    1.81
  10  -9  -4    2.83    2.03
  10   9  -4    3.04    2.40
  -9  -9   4    6.51    2.10
   9  -9  -4   13.76    2.63
  -9   9   4   10.99    2.43
   9   9  -4    9.98    2.55
  -8  -9   4   -1.70    1.31
   8  -9  -4   -0.26    1.54
   8   9  -4    0.21    1.54
   8   9  -4    0.79    1.78
  -8   9   4    1.33    1.52
   7  -9  -4    5.22    1.75
  -7  -9   4    9.29    1.79
  -7   9   4    6.49    1.79
   7   9  -4    4.71    1.76
   7   9  -4    5.99    1.98
   6  -9  -4    0.44    1.27
  -6  -9   4    1.28    1.10
   6   9  -4   -1.61    1.18
  -6   9   4   -0.08    1.15
   6   9  -4   -2.20    1.20
   5  -9  -4   94.00    3.96
   5  -9  -4  100.85    3.82
  -5  -9   4   94.98    3.68
   5   9  -4   97.51    4.29
   5   9  -4  100.15    4.19
  -5   9   4   99.88    3.35
  -5   9   4   94.30    4.29
  -4  -9   4   14.93    1.55
   4  -9  -4   17.71    2.06
   4  -9  -4   17.98    1.85
  -4   9   4   16.46    1.34
  -4   9   4   19.03    2.19
   4   9  -4   17.68    2.07
   4   9  -4   18.09    2.26
   4   9  -4   16.62    1.75
  -3  -9   4   33.18    1.78
   3  -9  -4   35.69    2.27
   3  -9  -4   37.02    2.33
  -3  -9   4   35.61    2.19
  -3   9   4   32.38    1.41
   3   9  -4   33.76    2.50
  -3   9   4   37.00    2.60
   3   9  -4   33.73    2.18
   2  -9  -4    7.81    1.29
  -2  -9   4    7.26    1.11
   2   9  -4    8.76    1.36
   2   9  -4    9.02    1.53
  -2   9   4    8.85    1.54
  -2   9   4    8.00    1.39
   2   9  -4    7.91    1.03
   1  -9  -4  126.56    4.01
  -1  -9   4  126.35    3.66
  -1   9   4  119.36    4.22
   1   9  -4  120.87    4.16
   1   9  -4  116.49    3.20
  -1   9   4  118.77    4.18
   1   9  -4  121.38    4.45
   0  -9  -4    2.47    1.01
   0  -9   4    4.00    0.83
   0   9   4    2.73    1.03
   0   9  -4    4.16    1.29
   0   9   4    3.04    1.13
   0   9  -4    4.47    0.72
   0   9  -4    3.82    1.25
   1  -9   4  107.30    3.18
   1  -9   4  106.82    4.14
  -1  -9  -4  112.81    3.76
  -1  -9  -4  108.41    2.71
   1   9   4  112.65    3.72
  -1   9  -4  105.76    4.08
  -1   9  -4  108.08    2.81
   1   9   4  104.68    4.15
   2  -9   4   12.90    1.32
  -2  -9  -4   13.39    1.70
   2  -9   4   13.10    1.87
  -2  -9  -4   10.55    1.17
  -2   9  -4   13.60    1.83
   2   9   4   12.58    1.47
   2   9   4   13.65    1.88
  -2   9  -4   12.39    1.13
   3  -9   4  121.96    3.66
  -3  -9  -4  122.86    3.63
  -3  -9  -4  127.79    4.27
   3  -9   4  123.75    4.75
   3   9   4  117.30    4.75
   3   9   4  126.87    3.66
  -3   9  -4  126.16    4.69
  -3   9  -4  122.45    3.43
  -4  -9  -4    6.88    1.47
   4  -9   4    8.20    1.22
  -4  -9  -4    7.49    1.28
   4  -9   4    5.21    1.51
   4   9   4    8.30    1.83
  -4   9  -4    8.90    1.17
  -4   9  -4    9.00    1.67
  -5  -9  -4  114.79    4.14
   5  -9   4  119.28    3.96
   5  -9   4  123.03    5.06
  -5  -9  -4  116.83    4.48
  -5   9  -4  115.15    3.85
   5   9   4  116.91    5.20
  -5   9  -4  110.12    4.72
  -6  -9  -4   20.21    2.37
   6  -9   4   19.46    2.13
   6  -9   4   19.76    2.65
  -6  -9  -4   20.50    2.52
  -6   9  -4   18.47    2.46
   6   9   4   22.94    3.17
  -6   9  -4   17.26    2.15
   7  -9   4   75.86    3.65
   7  -9   4   83.06    4.71
  -7  -9  -4   77.42    4.00
   7   9   4   90.46    4.44
  -7   9  -4   81.71    3.80
  -7   9  -4   78.60    4.18
   7   9   4   70.75    4.69
   8  -9   4    1.14    1.86
  -8  -9  -4   -1.30    1.51
   8   9   4   -0.43    1.98
  -8   9  -4   -0.63    1.40
   8   9   4    4.79    1.98
  -8   9  -4    0.84    1.46
  -9  -9  -4   50.72    3.95
   9  -9   4   34.85    4.12
   9   9   4   41.60    4.10
   9   9   4   42.41    4.60
 -10  -9  -4   12.79    2.58
  10   9   4    9.85    2.69
  10   9   4   10.97    3.10
 -11  -9  -4   28.74    3.70
  11   9   4   30.34    3.82
  11   9   4   24.68    3.96
  11 -10  -4   32.05    3.89
 -11 -10   4   25.39    3.71
 -10 -10   4   23.55    3.37
  10 -10  -4   20.57    3.17
  10  10  -4   20.47    3.42
 -10  10   4   13.69    3.94
   9 -10  -4   62.50    4.52
  -9 -10   4   54.83    4.28
   9  10  -4   72.24    4.94
  -9  10   4   62.47    4.46
   8 -10  -4    2.64    1.85
  -8 -10   4    1.37    1.66
   8  10  -4    2.51    1.85
   8  10  -4    3.56    2.02
  -8  10   4    4.33    1.74
  -7 -10   4   70.97    3.74
   7 -10  -4   71.36    4.04
   7  10  -4   73.31    4.35
  -7  10   4   70.30    4.24
   7  10  -4   64.78    4.17
  -6 -10   4   46.76    2.85
   6 -10  -4   48.71    3.27
  -6  10   4   53.03    3.73
   6  10  -4   49.11    3.45
   6  10  -4   46.75    3.47
   5 -10  -4  106.21    4.31
   5 -10  -4  109.24    4.19
  -5 -10   4  101.40    3.78
   5  10  -4  104.71    4.40
  -5  10   4   95.07    4.54
   5  10  -4  103.50    4.57
   4 -10  -4   40.64    2.57
   4 -10  -4   39.92    2.70
  -4 -10   4   40.48    2.22
  -4  10   4   43.25    2.98
   4  10  -4   42.81    3.09
   4  10  -4   39.50    2.44
   4  10  -4   41.40    2.71
  -3 -10   4   64.41    2.46
  -3 -10   4   61.11    2.87
   3 -10  -4   57.68    2.94
   3 -10  -4   65.13    3.05
   3  10  -4   57.95    2.87
  -3  10   4   63.20    3.39
   3  10  -4   61.90    3.44
  -2 -10   4  128.43    4.17
   2 -10  -4  134.84    4.40
  -2 -10   4  137.60    3.66
  -2  10   4  138.65    4.90
   2  10  -4  133.51    4.93
   2  10  -4  130.44    4.53
  -2  10   4  145.60    4.77
  -1 -10   4  109.25    3.41
   1 -10  -4   97.41    3.62
   1  10  -4  100.94    3.90
  -1  10   4   93.07    3.83
  -1  10   4   99.44    3.93
   1  10  -4   96.12    4.11
   1  10  -4   97.14    2.81
   0 -10   4   52.80    2.30
   0 -10  -4   59.39    2.82
   0  10  -4   53.74    2.98
   0  10   4   55.29    2.87
   0  10   4   54.98    3.02
   0  10  -4   56.41    1.85
   0  10  -4   54.47    3.14
  -1 -10  -4  102.58    3.79
   1 -10   4  101.31    3.21
   1 -10   4  103.30    4.19
  -1  10  -4  103.37    2.69
  -1  10  -4  103.82    4.17
   1  10   4  101.74    4.20
   1  10   4  104.13    3.75
  -2 -10  -4   58.67    2.07
   2 -10   4   62.78    3.37
  -2 -10  -4   57.33    2.87
   2 -10   4   61.07    2.44
   2  10   4   61.02    2.69
  -2  10  -4   56.72    3.23
   2  10   4   54.70    3.29
  -2  10  -4   58.24    1.96
   3 -10   4   47.77    2.25
  -3 -10  -4   47.56    2.17
  -3 -10  -4   52.19    2.90
   3 -10   4   45.35    3.12
  -3  10  -4   50.58    3.11
   3  10   4   49.10    2.26
  -3  10  -4   45.12    1.93
   3  10   4   49.19    3.24
  -4 -10  -4   73.03    2.98
  -4 -10  -4   75.42    3.58
   4 -10   4   71.37    3.83
   4 -10   4   75.01    2.97
   4  10   4   79.61    4.17
  -4  10  -4   76.55    3.92
   5 -10   4    9.38    2.09
  -5 -10  -4   12.74    1.64
  -5 -10  -4    9.44    1.81
   5 -10   4    8.72    1.47
  -5  10  -4   10.71    1.99
   5  10   4    8.77    2.15
   6 -10   4   64.35    4.11
  -6 -10  -4   65.63    3.72
  -6 -10  -4   67.58    3.40
   6 -10   4   65.05    3.25
  -6  10  -4   62.39    3.85
   6  10   4   67.41    4.35
  -7 -10  -4   41.44    3.12
  -7 -10  -4   40.75    3.36
   7 -10   4   39.36    3.74
   7 -10   4   40.95    3.74
   7  10   4   34.06    3.87
  -7  10  -4   37.33    3.22
   8 -10   4   29.85    3.85
  -8 -10  -4   37.14    3.71
  -8 -10  -4   34.26    3.39
  -8  10  -4   42.32    3.58
   8  10   4   36.45    4.10
  -9 -10  -4    2.96    2.16
   9 -10   4   -0.18    2.32
  -9 -10  -4    4.55    1.95
   9  10   4    4.61    2.51
 -10 -10  -4   33.59    3.99
  10  10   4   27.77    4.02
  10  10   4   36.74    4.21
 -11 -10  -4    3.89    2.37
  11  10   4    1.92    2.89
 -11 -11   4    2.93    3.18
  11 -11  -4   10.65    3.37
  10 -11  -4   20.90    3.15
 -10 -11   4   19.64    3.21
  10  11  -4   25.38    3.58
 -10  11   4   21.51    3.28
   9 -11  -4   25.75    3.30
  -9 -11   4   36.92    3.80
  -9  11   4   32.99    3.68
   9  11  -4   28.71    3.53
  -8 -11   4   16.29    2.47
   8 -11  -4   15.95    2.47
   8  11  -4   18.57    2.88
  -8  11   4   16.72    2.76
   8  11  -4   15.15    2.69
   7 -11  -4   25.87    3.04
  -7 -11   4   19.51    2.39
   7  11  -4   22.96    3.02
   7  11  -4   21.16    2.86
  -7  11   4   26.85    3.10
   6 -11  -4    5.62    1.69
  -6 -11   4    5.70    1.48
   6  11  -4    5.76    1.89
   6  11  -4    4.56    1.79
  -6  11   4    8.47    2.04
   5 -11  -4   63.60    3.47
  -5 -11   4   59.91    2.91
   5 -11  -4   58.25    3.25
   5  11  -4   61.18    3.54
  -5  11   4   49.10    3.59
   5  11  -4   61.25    3.84
   4 -11  -4   31.24    2.60
   4 -11  -4   37.08    2.66
  -4 -11   4   38.05    2.67
  -4 -11   4   39.41    2.18
   4  11  -4   34.77    2.46
  -4  11   4   35.99    2.97
   4  11  -4   28.26    2.85
  -3 -11   4   49.03    2.20
   3 -11  -4   43.72    2.74
   3 -11  -4   48.17    2.87
  -3 -11   4   47.51    2.67
  -3  11   4   48.98    3.19
   3  11  -4   48.73    2.77
   3  11  -4   47.67    3.20
  -2 -11   4    2.83    1.00
  -2 -11   4    5.08    0.86
   2 -11  -4    4.21    1.21
  -2  11   4    1.64    1.23
  -2  11   4    2.89    1.26
   2  11  -4    6.03    1.49
   2  11  -4    5.04    1.35
  -1 -11   4   75.08    2.92
   1 -11  -4   71.03    3.21
   1  11  -4   71.02    3.44
   1  11  -4   70.37    3.71
  -1  11   4   73.25    3.52
  -1  11   4   72.59    3.53
   0 -11  -4    6.18    1.35
   0 -11   4    5.25    1.05
   0  11  -4    8.33    1.70
   0  11   4    6.73    1.38
   0  11   4    6.87    1.61
   0  11  -4   10.12    1.74
  -1 -11  -4   11.58    1.66
   1 -11   4   11.19    1.31
   1 -11   4   10.74    1.84
   1  11   4    9.15    1.52
  -1  11  -4    8.27    1.62
   1  11   4   10.39    1.78
  -2 -11  -4    1.29    1.09
   2 -11   4    2.94    1.39
   2 -11   4    1.12    0.85
  -2  11  -4    0.94    1.19
   2  11   4    1.90    1.23
   2  11   4    0.31    0.93
  -3 -11  -4   98.96    3.17
   3 -11   4  106.09    4.63
   3 -11   4   95.58    3.39
  -3 -11  -4   98.19    4.01
   3  11   4   96.53    3.45
   3  11   4   92.90    4.53
  -3  11  -4   98.10    4.41
  -4 -11  -4   12.51    1.54
  -4 -11  -4    9.11    1.71
   4 -11   4   11.30    1.48
   4 -11   4   10.44    2.07
   4  11   4   12.22    2.14
  -4  11  -4    9.50    1.82
   5 -11   4   14.13    1.70
  -5 -11  -4   13.65    2.10
   5 -11   4   15.47    2.42
  -5 -11  -4   13.66    1.71
  -5  11  -4   14.13    2.30
   5  11   4   15.93    2.49
  -6 -11  -4    4.20    1.43
   6 -11   4    3.98    1.93
   6 -11   4    1.49    1.29
  -6 -11  -4    4.21    1.68
  -6  11  -4   -0.64    1.44
   6  11   4    4.68    2.07
  -7 -11  -4   24.91    2.90
  -7 -11  -4   20.20    2.61
   7 -11   4   22.83    3.12
   7  11   4   27.00    3.65
  -7  11  -4   20.97    2.88
   8 -11   4   23.13    3.38
  -8 -11  -4   22.01    2.72
  -8 -11  -4   22.44    3.00
  -8  11  -4   24.29    3.16
   8  11   4   22.30    3.47
  -9 -11  -4    4.38    2.09
  -9 -11  -4   -0.66    1.98
  -9  11  -4   -2.44    1.58
   9  11   4    2.09    2.50
 -10 -11  -4    6.93    2.46
 -10 -11  -4    3.64    2.35
  10  11   4    6.09    2.79
  11  11   4    3.55    2.94
 -10 -12   4    0.29    1.96
  10 -12  -4   -1.57    1.97
  10  12  -4    0.71    2.43
 -10  12   4    0.12    1.79
   9 -12  -4    1.30    1.91
  -9 -12   4    2.92    1.84
   9  12  -4   -0.33    2.20
  -9  12   4   -2.25    1.58
   8 -12  -4    2.30    1.81
  -8 -12   4    5.73    1.85
  -8  12   4    5.96    2.12
   8  12  -4    0.70    1.96
   8  12  -4    3.14    2.04
   7 -12  -4    1.15    1.66
  -7 -12   4    3.08    1.39
  -7  12   4    1.38    1.72
   7  12  -4    1.23    1.87
   7  12  -4    3.84    1.91
  -6 -12   4    3.10    1.28
   6 -12  -4    4.24    1.65
   6  12  -4    3.27    1.71
   6  12  -4    3.28    1.94
  -6  12   4    1.45    1.42
   5 -12  -4    6.19    1.68
  -5 -12   4    8.01    1.73
   5 -12  -4    7.76    1.77
  -5 -12   4    6.14    1.32
   5  12  -4    9.98    2.14
  -5  12   4   11.19    2.14
   4 -12  -4    5.54    1.53
   4 -12  -4    6.87    1.57
  -4 -12   4    4.74    1.13
  -4 -12   4    5.59    1.44
   4  12  -4    6.58    1.55
   4  12  -4    5.54    1.76
  -4  12   4    7.05    1.79
  -3 -12   4    9.09    1.94
   3 -12  -4    8.74    1.64
  -3 -12   4    9.13    1.55
   3 -12  -4    7.64    1.65
   3  12  -4    9.12    1.91
  -3  12   4    8.37    1.84
   3  12  -4    7.95    1.58
  -2 -12   4   16.23    1.83
   2 -12  -4   15.77    1.89
   2  12  -4   16.04    2.14
  -2  12   4   15.37    2.15
  -2  12   4   12.77    1.99
   2  12  -4   14.70    2.22
   1 -12  -4   14.16    1.77
  -1 -12   4   16.26    1.70
  -1  12   4   18.35    2.31
   1  12  -4   17.24    2.42
  -1  12   4   17.71    2.22
   1  12  -4   16.59    2.17
   0 -12  -4    0.07    1.00
   0 -12   4   -0.18    0.82
   0  12   4   -0.81    1.01
   0  12   4    2.27    1.22
   0  12  -4    1.27    1.21
   0  12  -4   -0.07    1.11
   1 -12   4   89.81    4.30
   1 -12   4   90.71    3.31
  -1 -12  -4   89.27    3.77
   1  12   4   89.74    4.29
   1  12   4   90.68    3.84
  -1  12  -4   94.86    4.28
   2 -12   4   17.87    2.54
  -2 -12  -4   20.58    2.25
   2 -12   4   18.63    1.77
   2  12   4   18.07    2.54
   2  12   4   16.52    2.00
  -2  12  -4   18.43    2.47
  -3 -12  -4   62.67    3.33
   3 -12   4   62.77    2.79
   3 -12   4   57.29    3.67
   3  12   4   63.56    3.92
  -3  12  -4   58.41    3.68
   4 -12   4    4.50    1.25
  -4 -12  -4    3.45    1.52
   4 -12   4    5.46    1.83
   4  12   4    4.61    1.85
  -4  12  -4    5.29    1.68
   5 -12   4   77.37    3.43
  -5 -12  -4   76.62    3.98
   5 -12   4   76.96    4.41
   5  12   4   79.19    4.79
  -5  12  -4   73.74    4.30
  -6 -12  -4    3.72    1.74
   6 -12   4    4.42    2.04
  -6 -12  -4    5.44    1.57
  -6  12  -4    7.94    1.99
   6  12   4    4.78    2.08
  -7 -12  -4   63.34    4.16
   7 -12   4   66.02    4.63
  -7 -12  -4   67.69    3.79
   7  12   4   62.38    4.75
  -7  12  -4   64.35    4.33
   8 -12   4    3.47    2.23
  -8 -12  -4    3.92    2.09
  -8 -12  -4    4.65    1.88
  -8  12  -4    1.46    1.91
   8  12   4    2.01    2.21
  -9 -12  -4   80.54    5.18
  -9 -12  -4   85.98    4.96
   9  12   4   86.02    5.94
  -9  12  -4   68.85    4.95
 -10 -12  -4   -0.74    2.18
 -10 -12  -4   -0.17    2.05
  10  12   4    0.32    2.33
  10 -13  -4   15.56    3.13
 -10  13   4   21.89    3.48
  -9 -13   4    6.22    2.63
   9 -13  -4    4.27    2.20
  -9  13   4    3.04    2.25
   9  13  -4    3.73    2.51
   8 -13  -4   31.87    3.73
  -8 -13   4   38.46    5.14
   8  13  -4   33.69    3.99
   8  13  -4   35.45    4.10
  -8  13   4   42.30    4.10
  -7 -13   4    3.21    1.93
   7 -13  -4    4.11    1.92
  -7  13   4    5.92    2.13
   7  13  -4    4.89    2.24
   6 -13  -4   45.33    3.45
  -6 -13   4   39.44    3.46
  -6  13   4   36.01    3.69
   6  13  -4   37.29    3.74
   5 -13  -4    3.23    1.55
  -5 -13   4    0.46    1.35
   5 -13  -4    4.29    1.57
   5  13  -4    4.23    1.84
  -5  13   4    3.96    1.74
  -4 -13   4    8.19    1.73
   4 -13  -4    8.74    1.79
   4 -13  -4    6.44    1.65
  -4  13   4   11.15    2.24
   4  13  -4    8.72    2.07
   3 -13  -4   17.93    2.44
   3 -13  -4   15.93    2.07
  -3 -13   4   17.65    2.04
  -3  13   4   16.61    2.43
   3  13  -4   16.21    2.26
   3  13  -4   15.81    2.48
  -2 -13   4   35.68    2.50
   2 -13  -4   45.63    2.93
  -2  13   4   42.59    3.33
   2  13  -4   41.19    3.33
   2  13  -4   42.64    2.96
  -2  13   4   33.19    2.93
   1 -13  -4    1.73    1.25
  -1 -13   4   -0.42    0.90
  -1  13   4   -1.32    1.14
  -1  13   4    1.05    1.29
   1  13  -4    0.77    1.41
   1  13  -4   -0.56    1.16
   0 -13  -4    0.65    1.08
   0 -13   4    0.12    0.84
   0  13   4    0.70    1.20
   0  13   4    3.17    1.42
   0  13  -4   -0.09    1.20
   0  13  -4    0.18    1.25
   1 -13   4   14.09    1.77
  -1 -13  -4   12.90    1.86
   1 -13   4   12.81    2.20
   1  13   4   12.63    2.09
   1  13   4   15.44    2.12
  -1  13  -4   15.13    2.24
   2 -13   4    6.34    1.84
   2 -13   4    8.76    1.41
  -2 -13  -4    6.34    1.60
   2  13   4    9.20    2.03
   2  13   4    6.84    1.43
  -2  13  -4    8.41    1.92
   3 -13   4    2.58    1.12
   3 -13   4    3.05    1.67
  -3 -13  -4    1.66    1.39
  -3  13  -4    2.24    1.49
   3  13   4    0.89    1.49
   4 -13   4    0.40    1.54
  -4 -13  -4    2.21    1.45
   4 -13   4    2.67    1.17
   4  13   4    1.65    1.70
  -4  13  -4   -0.87    1.43
   5 -13   4    0.64    1.62
   5 -13   4    0.40    1.49
  -5 -13  -4    2.19    1.56
  -5  13  -4   -2.73    1.33
   5  13   4    2.94    1.96
   6 -13   4    3.71    2.00
  -6 -13  -4    4.66    1.92
   6  13   4    5.99    2.31
  -6  13  -4    2.26    1.75
  -7 -13  -4   -0.30    1.65
   7 -13   4    3.77    2.02
   7  13   4    0.05    2.03
  -7  13  -4    8.43    2.34
  -8 -13  -4    6.64    2.45
   8 -13   4    8.05    2.73
  -8  13  -4    4.01    2.06
   8  13   4    6.40    2.76
  -9 -13  -4    6.71    2.57
   9  13   4    2.45    2.72
  -9  13  -4    1.76    1.99
  10  13   4    4.88    3.00
 -10  14   4   -4.52    2.28
  -9 -14   4   38.78    4.51
   9 -14  -4   44.52    4.34
  -9  14   4   42.80    4.67
   8 -14  -4    4.88    2.13
  -8 -14   4    4.14    2.23
  -8  14   4    5.43    2.41
   8  14  -4    7.27    2.60
   7 -14  -4   89.40    5.03
  -7 -14   4   99.35    5.27
   7  14  -4  106.92    5.79
  -7  14   4  108.30    5.89
   6 -14  -4    6.99    1.97
  -6 -14   4    6.81    1.99
  -6  14   4    1.16    1.87
   6  14  -4    7.36    2.35
  -5 -14   4   79.45    4.24
   5 -14  -4   82.90    4.33
   5  14  -4   91.30    5.12
  -5  14   4   74.77    4.71
  -4 -14   4    3.28    1.52
   4 -14  -4    3.61    1.62
   4 -14  -4    5.06    1.73
   4  14  -4    3.98    1.82
  -4  14   4    1.74    1.75
  -3 -14   4   52.09    3.19
   3 -14  -4   53.82    3.43
   3 -14  -4   63.92    3.78
   3  14  -4   63.82    3.60
   3  14  -4   60.36    4.12
  -3  14   4   55.64    3.97
  -2 -14   4   14.43    1.88
   2 -14  -4   13.97    2.03
   2  14  -4   17.13    2.23
   2  14  -4   13.68    2.40
  -2  14   4   16.61    2.42
  -2  14   4   17.77    2.48
  -1 -14   4   77.48    3.44
   1 -14  -4   75.21    3.73
  -1  14   4   77.59    4.19
  -1  14   4   76.48    4.11
   1  14  -4   79.25    4.46
   1  14  -4   75.99    4.09
   0 -14  -4    2.12    1.29
   0 -14   4    0.52    0.98
   0  14  -4    1.92    1.47
   0  14   4    0.55    1.30
   0  14   4   -2.41    1.29
   0  14  -4    2.01    1.57
   1 -14   4   31.16    3.12
  -1 -14  -4   30.43    2.64
   1 -14   4   34.51    2.36
   1  14   4   30.66    2.76
  -1  14  -4   32.52    3.15
   1  14   4   30.59    3.11
  -2 -14  -4   30.45    2.84
   2 -14   4   32.31    2.34
   2 -14   4   32.81    3.27
  -2  14  -4   32.93    3.22
   2  14   4   30.86    3.33
   2  14   4   32.90    2.69
   3 -14   4   38.22    3.53
  -3 -14  -4   41.50    3.21
   3 -14   4   46.28    2.71
   3  14   4   44.05    3.84
  -3  14  -4   46.32    3.69
  -4 -14  -4    8.19    1.84
   4 -14   4    9.24    1.61
   4 -14   4    9.69    2.31
   4  14   4    5.32    2.04
  -4  14  -4   12.15    2.31
  -5 -14  -4    8.14    2.00
   5 -14   4    8.60    2.28
   5  14   4    8.36    2.36
  -5  14  -4    8.18    2.21
   6 -14   4   24.78    3.67
  -6 -14  -4   21.38    2.83
   6  14   4   16.14    3.02
  -6  14  -4   16.89    2.81
  -7 -14  -4    3.90    2.08
   7 -14   4    3.67    2.30
  -7  14  -4    4.99    2.14
   7  14   4    3.16    2.31
  -8 -14  -4    5.34    2.42
   8 -14   4   12.38    3.08
  -8  14  -4   10.06    2.45
   8  14   4    7.37    2.85
  -9 -14  -4    1.45    2.32
   9  14   4   -1.48    2.30
  -9  14  -4   -2.86    1.77
   9 -15  -4   -2.48    2.01
  -9  15   4    2.82    2.20
  -8 -15   4   -2.02    2.02
   8 -15  -4   -3.78    1.78
  -8  15   4    1.40    1.88
   8  15  -4    0.53    2.32
   7 -15  -4   -0.25    1.84
  -7 -15   4    1.64    1.88
  -7  15   4    2.78    1.90
   7  15  -4    4.22    2.32
   6 -15  -4    2.47    1.86
  -6 -15   4    6.34    2.01
  -6  15   4    4.61    2.09
   6  15  -4    1.57    2.03
   5 -15  -4    6.50    1.92
  -5 -15   4    6.03    1.94
   5  15  -4    7.08    2.21
  -5  15   4   11.13    2.45
  -4 -15   4   -0.18    1.30
   4 -15  -4    1.89    1.54
   4 -15  -4   -0.45    1.40
  -4  15   4   -0.32    1.50
   4  15  -4    1.41    1.76
   3 -15  -4   27.35    3.10
   3 -15  -4   26.81    2.85
  -3 -15   4   22.30    2.60
   3  15  -4   27.27    2.86
  -3  15   4   24.69    3.26
   3  15  -4   29.72    3.49
  -2 -15   4   -2.61    0.93
   2 -15  -4   -0.71    1.20
   2  15  -4    0.85    1.34
   2  15  -4   -1.05    1.48
  -2  15   4   -0.03    1.39
  -2  15   4    1.25    1.43
   1 -15  -4   34.18    2.94
  -1 -15   4   31.30    2.57
  -1  15   4   36.14    3.26
   1  15  -4   32.38    3.20
  -1  15   4   38.24    3.31
   1  15  -4   36.75    3.49
   0 -15   4   16.64    1.98
   0 -15  -4   17.53    2.24
   0  15  -4   23.57    3.02
   0  15  -4   18.78    2.54
   0  15   4   17.92    2.65
   0  15   4   20.75    2.76
   1 -15   4   23.60    3.09
  -1 -15  -4   17.49    2.30
   1 -15   4   19.03    2.12
  -1  15  -4   24.05    2.99
   1  15   4   18.14    2.53
   1  15   4   27.53    3.11
   2 -15   4    8.21    1.57
  -2 -15  -4    5.97    1.71
   2 -15   4    7.17    2.17
   2  15   4    6.79    2.07
  -2  15  -4    9.05    2.17
   2  15   4    5.86    1.61
  -3 -15  -4   51.63    3.59
   3 -15   4   44.94    3.89
   3 -15   4   51.88    2.98
  -3  15  -4   54.08    4.04
   3  15   4   46.59    3.97
   4 -15   4   27.07    3.54
  -4 -15  -4   20.80    2.65
   4  15   4   20.10    3.08
  -4  15  -4   27.07    3.31
   5 -15   4   25.47    3.68
  -5 -15  -4   29.34    3.27
  -5  15  -4   27.21    3.50
   5  15   4   26.35    3.75
  -6 -15  -4    4.46    2.05
   6 -15   4    4.40    2.34
   6  15   4    1.22    2.17
  -6  15  -4    0.90    1.80
  -7 -15  -4   29.34    3.67
   7 -15   4   29.34    4.19
  -7  15  -4   33.32    4.05
   7  15   4   28.95    4.28
  -8 -15  -4   36.12    4.15
   8 -15   4   41.71    5.06
   8  15   4   39.42    4.93
  -8  15  -4   41.01    4.43
  -9  15  -4   16.41    3.12
   9  15   4   16.76    4.29
   9 -16  -4    1.84    2.64
  -8 -16   4   15.18    2.93
   8 -16  -4   11.37    2.72
  -8  16   4   21.19    3.50
   8  16  -4    9.21    2.90
  -7 -16   4   -3.60    1.65
   7 -16  -4    2.67    2.08
   7  16  -4    1.14    2.25
  -7  16   4   -0.88    1.95
   6 -16  -4   56.09    4.13
  -6 -16   4   49.27    4.07
   6  16  -4   54.26    4.73
  -6  16   4   50.64    4.54
  -5 -16   4   12.53    2.33
   5 -16  -4   11.58    2.31
   5  16  -4   10.55    2.64
  -5  16   4    9.18    2.45
  -4 -16   4   27.11    2.91
   4 -16  -4   33.21    3.36
   4 -16  -4   38.95    3.30
  -4  16   4   27.18    3.51
   4  16  -4   28.20    3.69
   3 -16  -4    1.27    1.53
  -3 -16   4    5.73    1.61
   3 -16  -4    4.38    1.91
   3  16  -4    8.10    2.36
  -3  16   4    5.57    2.05
   2 -16  -4   74.10    4.01
  -2 -16   4   76.98    3.82
   2  16  -4   76.43    4.87
  -2  16   4   74.74    4.63
   2  16  -4   76.22    4.31
  -2  16   4   69.18    4.46
  -1 -16   4   52.37    3.24
   1 -16  -4   57.99    3.63
   1  16  -4   58.32    4.01
  -1  16   4   60.75    4.11
  -1  16   4   59.96    4.11
   1  16  -4   53.90    4.33
   0 -16  -4   56.57    3.68
   0 -16   4   57.35    3.25
   0  16  -4   61.78    4.42
   0  16   4   60.29    4.30
   0  16   4   64.85    4.02
   0  16  -4   61.40    4.12
   1 -16   4    2.83    1.32
  -1 -16  -4    3.96    1.70
   1 -16   4    6.59    2.06
   1  16   4    8.03    1.89
   1  16   4    2.75    1.81
  -1  16  -4    5.17    1.96
  -2 -16  -4   47.63    3.53
   2 -16   4   44.87    2.93
   2 -16   4   45.00    4.02
  -2  16  -4   45.70    4.06
   2  16   4   51.07    4.08
  -3 -16  -4   48.17    3.60
   3 -16   4   47.03    4.28
   3 -16   4   57.06    4.85
  -3  16  -4   45.52    4.15
   3  16   4   56.74    4.57
  -4 -16  -4   67.28    4.21
   4 -16   4   68.42    4.91
   4  16   4   66.83    5.03
  -4  16  -4   72.38    4.89
   5 -16   4   13.51    2.96
  -5 -16  -4   14.84    2.48
   5  16   4   13.97    2.96
  -5  16  -4   15.09    2.83
   6 -16   4   36.79    4.28
  -6 -16  -4   41.31    3.88
  -6  16  -4   30.15    3.92
   6  16   4   41.43    4.56
   7 -16   4   38.92    4.75
  -7 -16  -4   35.93    4.01
  -7  16  -4   39.08    4.27
   7  16   4   36.73    4.59
  -8 -16  -4   11.62    2.94
  -8  16  -4   31.67    4.15
   8  16   4   13.46    3.34
   8 -17  -4    6.94    2.63
   8  17  -4    8.25    3.16
   7 -17  -4   18.03    2.99
  -7 -17   4   16.57    2.97
   7  17  -4   23.44    3.59
  -7  17   4   16.80    3.33
   6 -17  -4   17.56    2.90
  -6 -17   4   17.37    2.79
   6  17  -4   22.13    3.37
  -6  17   4   22.62    3.43
  -5 -17   4   71.88    4.51
   5 -17  -4   79.83    4.70
   5  17  -4   78.36    5.49
  -5  17   4   83.98    5.61
   4 -17  -4   11.81    2.27
   4 -17  -4   12.42    2.43
  -4 -17   4   11.26    2.26
  -4  17   4   12.50    2.72
   4  17  -4    8.95    2.61
   3 -17  -4   39.32    3.67
   3 -17  -4   31.36    3.28
  -3 -17   4   34.23    3.13
  -3  17   4   29.19    3.76
   3  17  -4   36.49    4.14
  -2 -17   4   19.49    2.45
   2 -17  -4   17.85    2.61
  -2  17   4   19.38    2.97
  -2  17   4   23.66    3.30
   2  17  -4   16.39    2.95
   2  17  -4   20.91    2.80
   1 -17  -4   99.58    4.78
  -1 -17   4  106.59    4.55
   1  17  -4  100.33    5.60
   1  17  -4  110.00    5.38
  -1  17   4  104.19    5.42
  -1  17   4   99.92    5.35
   0 -17  -4    5.06    1.77
   0 -17   4    5.74    1.54
   0 -17   4    4.21    2.09
   0  17   4    1.16    1.64
   0  17  -4    4.38    1.98
   0  17   4    4.57    2.08
   1 -17   4   51.36    4.20
   1 -17   4   49.38    3.19
  -1 -17  -4   48.50    3.75
   1  17   4   44.79    3.61
  -1  17  -4   51.55    4.22
   1  17   4   53.99    4.17
  -2 -17  -4   30.44    3.35
   2 -17   4   27.73    2.64
   2 -17   4   39.75    3.93
  -2  17  -4   34.83    3.79
   2  17   4   40.28    3.91
  -3 -17  -4   55.56    4.14
   3 -17   4   58.56    4.77
  -3  17  -4   56.84    4.61
   3  17   4   64.04    4.87
  -4 -17  -4    1.09    1.74
   4 -17   4    5.75    2.36
  -4  17  -4    4.83    2.20
   4  17   4    3.41    2.29
  -5 -17  -4   46.34    4.03
   5 -17   4   43.47    4.57
   5  17   4   45.20    4.72
  -5  17  -4   43.62    4.40
  -6 -17  -4    5.92    2.32
   6 -17   4    7.89    2.66
  -6  17  -4    1.08    2.11
   6  17   4    5.41    2.59
  -7 -17  -4   23.57    3.32
   7 -17   4   14.74    3.59
  -7  17  -4   24.81    3.82
   7  17   4   22.27    3.88
  -7 -18   4    7.44    2.50
   7 -18  -4    9.03    2.56
   7  18  -4    6.68    2.69
  -6 -18   4   15.83    2.86
   6 -18  -4   14.16    2.85
   6  18  -4   13.71    3.09
  -6  18   4   10.03    2.94
   5 -18  -4    0.74    1.80
  -5 -18   4   -1.19    1.60
  -5  18   4   -0.16    1.95
   5  18  -4    0.68    2.08
  -4 -18   4   27.67    3.15
   4 -18  -4   27.26    3.27
   4 -18  -4   26.48    3.58
  -4  18   4   24.78    3.61
   4  18  -4   29.33    4.04
   3 -18  -4   29.06    3.68
   3 -18  -4   26.77    3.25
  -3 -18   4   27.91    3.11
   3  18  -4   28.37    4.08
  -3  18   4   23.68    3.47
  -2 -18   4   29.84    3.07
   2 -18  -4   28.79    3.14
  -2  18   4   26.01    3.74
  -2  18   4   34.72    3.87
   2  18  -4   32.93    4.08
   2  18  -4   32.18    3.62
  -1 -18   4    0.69    1.44
   1 -18  -4    0.51    1.54
   1  18  -4   -1.30    1.56
  -1  18   4   -0.45    1.65
  -1  18   4   -2.07    1.71
   1  18  -4    2.31    2.03
   0 -18  -4   24.75    2.90
   0 -18   4   26.87    2.90
   0 -18   4   32.15    3.89
   0  18   4   28.30    3.68
   0  18  -4   26.93    3.44
   0  18   4   30.14    3.47
   1 -18   4   25.69    3.61
  -1 -18  -4   25.07    3.18
   1 -18   4   19.09    2.38
   1  18   4   22.11    3.34
   1  18   4   23.48    3.32
  -1  18  -4   20.34    3.12
  -2 -18  -4   70.27    4.44
   2 -18   4   60.32    4.70
   2  18   4   52.20    4.65
  -2  18  -4   65.90    4.80
   3 -18   4    5.72    2.50
  -3 -18  -4    5.41    2.04
  -3  18  -4    8.24    2.58
   3  18   4   11.07    2.83
   4 -18   4   38.83    4.47
  -4 -18  -4   30.11    3.65
  -4  18  -4   37.64    4.46
   4  18   4   41.37    4.74
  -5 -18  -4   18.40    2.96
   5 -18   4   17.60    3.37
  -5  18  -4   20.23    3.60
   5  18   4   17.92    3.51
  -6 -18  -4   35.60    4.05
   6 -18   4   41.53    4.82
  -6  18  -4   32.43    4.24
   6  18   4   39.39    5.10
   7 -18   4    7.72    2.97
  -6 -19   4   17.17    3.01
   6 -19  -4   19.78    3.19
   6  19  -4   18.43    3.62
  -5 -19   4    8.37    2.20
   5 -19  -4   14.13    2.72
  -5  19   4    9.10    2.88
   5  19  -4    5.91    2.86
   4 -19  -4   32.69    3.60
  -4 -19   4   29.55    3.57
   4  19  -4   36.11    4.63
  -4  19   4   29.36    4.13
   3 -19  -4   30.36    3.95
   3 -19  -4   33.61    3.57
  -3 -19   4   27.90    3.29
  -3  19   4   27.12    3.65
   3  19  -4   33.33    4.48
   2 -19  -4   17.29    2.67
  -2 -19   4   18.98    2.66
   2  19  -4   16.65    3.31
  -2  19   4   14.53    2.99
  -2  19   4   14.64    2.94
  -1 -19   4   12.03    2.11
   1 -19  -4   10.50    2.33
  -1  19   4   11.64    2.62
  -1  19   4   15.14    2.82
   1  19  -4    8.73    2.53
   1  19  -4   10.77    2.84
   0 -19  -4   30.43    3.52
   0 -19   4   33.67    4.26
   0 -19   4   30.43    3.21
   0  19   4   22.61    3.16
   0  19  -4   29.64    3.97
   0  19   4   23.73    3.43
  -1 -19  -4   34.21    3.68
   1 -19   4   33.53    4.24
   1  19   4   24.18    3.56
  -1  19  -4   40.72    4.17
  -2 -19  -4   20.93    3.01
   2 -19   4   19.88    3.46
  -2  19  -4   20.22    3.30
   2  19   4   19.05    3.17
   3 -19   4   30.47    4.29
  -3 -19  -4   25.30    3.27
   3  19   4   30.92    4.16
  -3  19  -4   31.81    4.24
   4 -19   4    8.87    2.83
  -4 -19  -4    3.61    2.14
   4  19   4    8.92    2.74
  -4  19  -4   11.28    3.01
  -5 -19  -4   11.36    2.83
   5 -19   4    8.69    2.97
  -5  19  -4   14.74    3.19
   5  19   4   15.87    3.47
   6 -19   4    8.40    3.02
   7 -19   4   14.95    4.07
  -5 -20   4   11.12    2.63
   5 -20  -4   16.17    3.05
   5  20  -4   12.73    3.27
   4 -20  -4    6.90    2.28
  -4 -20   4    8.46    2.31
   4  20  -4   10.48    3.11
  -4  20   4    9.39    2.97
  -3 -20   4   14.70    2.58
   3 -20  -4   11.07    2.81
   3 -20  -4   14.57    2.75
  -3  20   4   15.58    3.16
   3  20  -4   12.01    3.02
   2 -20  -4   22.15    2.98
  -2 -20   4   17.60    2.58
   2 -20  -4   16.84    3.24
   2  20  -4   18.43    3.43
  -2  20   4   15.51    3.01
  -1 -20   4   17.23    2.59
   1 -20  -4   20.57    2.87
  -1  20   4   17.62    3.35
  -1  20   4   17.32    3.04
   1  20  -4   16.14    3.12
   1  20  -4   17.43    3.36
   0 -20  -4    9.25    2.49
   0 -20   4    7.58    2.85
   0  20  -4   12.93    2.90
   0  20   4   11.75    2.94
   0  20   4   12.03    2.75
   1 -20   4    2.70    2.27
  -1 -20  -4   -0.04    1.77
   1  20   4   -0.42    2.17
  -1  20  -4   -1.05    1.92
   2 -20   4   12.86    3.11
  -2 -20  -4   10.79    2.56
  -2  20  -4   10.53    2.96
   2  20   4   12.25    3.05
  -3 -20  -4    6.56    2.36
   3 -20   4    7.10    2.86
  -3  20  -4    6.00    2.70
   3  20   4    5.40    2.61
   4 -20   4    4.80    2.72
  -4 -20  -4    5.64    2.39
   4  20   4   18.61    3.31
  -4  20  -4    4.01    2.74
   5 -20   4   -0.01    2.43
  -4 -21   4    1.82    2.02
   4 -21  -4    5.06    2.32
   3 -21  -4    2.94    2.03
   3 -21  -4    1.11    2.15
  -3 -21   4   -0.05    1.82
  -3  21   4    3.41    2.41
   3  21  -4    2.55    2.75
  -2 -21   4   -3.12    1.69
   2 -21  -4    6.22    2.70
   2 -21  -4    9.51    2.44
  -2  21   4    5.08    2.48
   2  21  -4    4.47    2.70
  -1 -21   4    9.94    3.08
   1 -21  -4    6.23    2.28
   1  21  -4   10.12    2.67
  -1  21   4   19.82    3.37
  -1  21   4    8.10    2.67
   0 -21   4   16.65    3.37
   0 -21  -4   13.82    2.71
   0  21   4   13.86    3.01
   0  21   4   18.82    3.49
   0  21  -4   18.83    3.43
  -1 -21  -4    0.09    1.87
   1 -21   4    0.84    2.12
  -1  21  -4   -1.71    2.05
   1  21   4    2.16    2.38
  -2 -21  -4   11.78    2.70
   2 -21   4   16.06    3.44
   2  21   4   17.12    3.36
  -2  21  -4   18.33    3.51
   3 -21   4    1.80    2.67
  -3 -21  -4    7.32    2.50
  -3  21  -4    2.11    2.66
   3  21   4   -1.21    3.30
   3 -22  -4   -2.39    3.39
  -3 -22   4    1.85    2.00
   2 -22  -4    5.27    2.71
   2 -22  -4    9.64    3.00
  -2  22   4    6.47    2.99
   1 -22  -4    0.39    2.02
  -1  22   4    3.88    2.41
  -1  22   4    1.94    2.44
   0 -22  -4    3.28    2.36
   0  22   4    1.52    2.41
   0  22  -4   -0.98    2.45
  -1  22  -4    0.01    2.41
  12   0  -5   -0.24    2.28
 -12   0   5    0.87    2.34
 -11   0   5   24.81    3.32
  11   0  -5   23.45    3.39
 -10   0   5   -2.25    1.59
  10   0  -5   -0.37    1.87
  -9   0   5    0.50    1.52
   9   0  -5    6.90    2.07
   8   0  -5    1.64    1.49
  -8   0   5   -0.38    1.26
  -7   0   5    9.67    1.69
  -7   0   5   12.13    1.62
   7   0  -5    7.56    1.70
   6   0  -5    1.24    0.77
   6   0  -5    0.47    1.09
  -6   0   5    0.35    0.86
  -6   0   5    0.47    1.00
  -5   0   5    0.09    0.77
  -5   0   5    1.62    0.97
   5   0  -5    0.42    0.60
   5   0  -5    0.69    0.95
   4   0  -5    0.20    0.46
   4   0  -5    0.06    0.88
  -4   0   5    0.33    0.75
  -4   0   5   -0.83    0.74
   3   0  -5   31.57    1.83
   3   0  -5   34.16    1.89
  -3   0   5   35.42    1.87
   2   0  -5    0.09    0.64
  -2   0   5   -0.78    0.66
   2   0  -5    0.27    0.69
   1   0  -5    1.02    0.65
  -1   0   5    1.71    0.76
   1   0  -5    2.31    0.63
  -1   0   5    0.70    0.46
   0   0  -5    0.27    0.42
   0   0   5   -0.70    0.61
   0   0  -5    0.20    0.59
   0   0   5   -0.12    0.60
  -1   0  -5  283.80    6.05
  -1   0  -5  271.56    6.12
   1   0   5  271.44    6.40
  -1   0  -5  271.14    5.45
  -2   0  -5    1.06    0.75
   2   0   5   -0.53    0.48
   2   0   5    0.30    0.86
  -2   0  -5   -0.14    0.63
   3   0   5   61.45    2.89
  -3   0  -5   64.77    2.44
   3   0   5   62.50    2.09
  -3   0  -5   61.24    2.14
  -4   0  -5   -0.25    0.61
   4   0   5    0.41    0.70
   4   0   5    0.24    1.04
  -4   0  -5    0.29    0.85
  -5   0  -5  136.72    3.69
   5   0   5  139.41    4.12
  -5   0  -5  148.84    4.57
   5   0   5  142.49    5.07
  -6   0  -5   -1.29    0.98
   6   0   5    0.41    1.00
  -6   0  -5   -0.25    0.71
   6   0   5    0.15    1.20
   7   0   5  177.85    5.40
   7   0   5  162.46    6.15
  -7   0  -5  177.32    5.79
   8   0   5   -0.70    1.25
   8   0   5    0.01    1.59
  -8   0  -5    0.63    1.48
   9   0   5  129.74    5.23
  -9   0  -5  131.12    5.67
   9   0   5  136.69    6.15
  10   0   5   -2.71    1.86
  10   0   5    0.79    1.84
 -10   0  -5    0.06    1.88
  11   0   5  112.59    5.68
 -11   0  -5  113.15    6.05
 -12   0  -5    3.52    3.71
 -12  -1   5   33.27    4.01
  12  -1  -5   33.15    4.07
  12   1  -5   44.86    4.69
 -12   1   5   39.71    4.64
  11  -1  -5   21.18    3.19
 -11  -1   5   20.72    3.08
  11   1  -5   28.86    3.54
 -11   1   5   19.29    3.05
  10  -1  -5   38.70    3.83
 -10  -1   5   30.69    3.54
  10   1  -5   37.48    3.90
 -10   1   5   34.52    3.61
  -9  -1   5   42.83    3.46
   9  -1  -5   59.34    3.94
   9   1  -5   49.06    3.78
  -9   1   5   45.56    3.50
  -8  -1   5   40.15    3.14
   8  -1  -5   33.79    2.97
  -8   1   5   35.02    2.94
   8   1  -5   44.07    3.34
  -7  -1   5   69.71    3.50
   7  -1  -5   70.11    3.61
  -7  -1   5   68.92    3.00
  -7   1   5   67.58    3.15
   7   1  -5   66.67    3.61
  -7   1   5   71.69    3.48
  -6  -1   5   81.51    3.53
   6  -1  -5   80.22    3.62
  -6  -1   5   86.80    3.20
   6  -1  -5   82.19    2.80
  -6   1   5   80.33    3.32
   6   1  -5   82.33    3.67
   6   1  -5   79.45    2.79
  -6   1   5   81.20    3.45
   5  -1  -5   70.20    3.09
   5  -1  -5   69.91    2.20
  -5  -1   5   69.37    2.98
  -5  -1   5   72.15    2.77
   5   1  -5   71.89    2.40
  -5   1   5   69.06    2.88
  -5   1   5   71.26    2.95
   5   1  -5   72.97    3.13
  -4  -1   5   75.81    2.89
   4  -1  -5   81.39    3.09
  -4  -1   5   76.57    2.81
   4   1  -5   80.90    2.33
   4   1  -5   78.08    3.03
  -4   1   5   77.68    2.95
   3  -1  -5  257.95    6.15
  -3  -1   5  253.85    6.15
   3  -1  -5  239.15    5.99
  -3   1   5  277.30    6.31
   3   1  -5  259.54    5.40
   3   1  -5  253.11    6.15
   3   1  -5  256.09    6.13
   2  -1  -5    7.05    0.96
   2  -1  -5    6.71    0.93
  -2  -1   5    6.55    1.04
   2   1  -5    7.41    0.99
  -2   1   5    9.04    1.15
   2   1  -5    6.67    0.75
   2   1  -5    7.29    0.95
   1  -1  -5  170.17    3.99
  -1  -1   5  171.71    4.40
  -1  -1   5  176.95    3.87
   1  -1  -5  169.93    4.09
  -1   1   5  175.07    3.71
   1   1  -5  173.68    3.93
  -1   1   5  179.18    4.46
   0  -1   5   15.31    1.21
   0  -1  -5   14.83    0.94
   0  -1  -5   16.69    1.20
   0   1   5   16.35    1.21
   0   1  -5   14.72    1.14
   0   1   5   15.07    1.30
   0   1  -5   15.51    1.36
   0   1  -5   14.63    0.74
  -1  -1  -5   10.94    0.90
  -1  -1  -5   10.83    1.17
   1  -1   5   10.30    1.39
   1   1   5   10.64    1.44
   1   1   5   12.95    1.23
  -1   1  -5   10.53    1.16
  -1   1  -5   10.02    1.30
   2  -1   5   13.53    0.88
  -2  -1  -5   11.24    1.26
   2  -1   5   12.02    1.60
   2   1   5   12.83    1.62
   2   1   5   12.64    1.15
  -2   1  -5   13.12    1.27
  -2   1  -5   12.79    1.27
   2   1   5   12.55    1.05
   3  -1   5  169.28    5.15
  -3  -1  -5  163.68    4.56
  -3  -1  -5  177.89    4.14
   3  -1   5  177.60    4.11
   3   1   5  179.78    4.32
  -3   1  -5  179.30    4.67
   3   1   5  174.21    5.18
  -3   1  -5  185.82    4.47
  -4  -1  -5    0.58    0.58
   4  -1   5    0.87    0.73
  -4  -1  -5    0.54    0.85
   4  -1   5    0.21    1.01
   4   1   5   -0.45    0.99
  -4   1  -5    0.44    0.82
   4   1   5   -0.44    0.75
  -4   1  -5   -0.06    0.67
  -5  -1  -5   26.60    2.09
   5  -1   5   32.07    1.91
   5  -1   5   27.57    2.48
  -5  -1  -5   29.92    1.41
   5   1   5   30.72    2.54
  -5   1  -5   31.46    1.77
  -5   1  -5   29.07    2.14
   5   1   5   29.52    1.99
   6  -1   5   17.12    2.45
   6  -1   5   16.49    1.84
  -6  -1  -5   14.52    1.86
   6   1   5   13.02    1.61
   6   1   5   15.57    2.24
  -6   1  -5   16.63    1.51
  -6   1  -5   15.91    2.00
   7  -1   5   69.54    4.00
   7  -1   5   64.14    3.13
  -7  -1  -5   60.35    3.43
   7   1   5   64.87    3.90
  -7   1  -5   68.54    3.61
   7   1   5   66.24    3.34
   8  -1   5   16.03    2.55
  -8  -1  -5   17.71    2.41
   8  -1   5   18.33    2.18
   8   1   5   18.30    2.23
  -8   1  -5   13.47    2.24
   8   1   5   21.59    2.99
  -9  -1  -5    0.75    1.74
   9  -1   5    0.44    1.87
   9  -1   5    1.71    1.55
   9   1   5    2.69    1.99
  -9   1  -5    4.14    1.86
   9   1   5    5.56    1.85
  10  -1   5   26.39    2.96
 -10  -1  -5   23.23    3.17
  10  -1   5   20.28    3.23
  10   1   5   24.01    2.95
 -10   1  -5   24.49    3.11
  10   1   5   22.65    3.30
  11  -1   5   13.77    2.89
 -11  -1  -5   11.87    2.85
 -11   1  -5   17.54    3.12
  11   1   5   11.95    2.71
  12   1   5    2.87    4.35
 -12   1  -5   10.90    3.67
 -12  -2   5   -0.99    2.28
  12  -2  -5    3.00    2.32
 -12   2   5    3.16    2.48
  12   2  -5    2.04    2.41
 -11  -2   5   56.64    4.61
  11  -2  -5   59.31    4.75
 -11   2   5   53.15    4.54
  11   2  -5   51.19    4.62
  10  -2  -5    1.35    1.95
 -10  -2   5    1.77    1.90
  10   2  -5    4.12    1.96
 -10   2   5   -0.38    1.74
   9  -2  -5   83.60    4.57
  -9  -2   5   82.03    4.41
   9   2  -5   87.75    4.69
  -9   2   5   85.97    4.53
  -8  -2   5   12.35    2.00
   8  -2  -5   15.78    2.25
   8   2  -5   13.06    2.21
  -8   2   5   13.04    1.90
  -8   2   5   15.93    2.17
  -7  -2   5   88.64    4.00
   7  -2  -5   84.12    4.02
  -7  -2   5   90.90    3.39
  -7   2   5   89.30    3.85
   7   2  -5   88.86    4.08
  -7   2   5   92.49    3.77
  -6  -2   5   11.80    1.50
  -6  -2   5   14.15    1.75
   6  -2  -5   10.46    1.67
   6   2  -5   10.51    1.71
  -6   2   5   15.20    1.81
  -6   2   5   16.04    1.83
   6   2  -5   14.26    1.52
   5  -2  -5  101.81    2.82
  -5  -2   5   95.62    3.27
  -5  -2   5  104.55    3.68
   5  -2  -5   96.89    3.70
   5   2  -5   99.63    3.81
  -5   2   5  100.80    3.57
  -5   2   5  103.99    3.68
   5   2  -5  101.70    3.15
  -4  -2   5   95.25    3.08
   4  -2  -5   91.34    3.29
  -4   2   5   91.69    3.32
  -4   2   5   98.42    3.14
   4   2  -5   96.16    3.36
   4   2  -5   84.54    2.72
  -3  -2   5  277.64    6.48
   3  -2  -5  269.61    6.32
   3  -2  -5  274.12    6.52
   3   2  -5  277.35    5.96
   3   2  -5  275.43    6.49
   3   2  -5  275.31    6.51
  -3   2   5  265.91    6.65
   2  -2  -5   44.61    1.94
  -2  -2   5   47.10    2.08
   2  -2  -5   45.68    1.83
   2   2  -5   44.79    1.90
   2   2  -5   47.00    1.66
   2   2  -5   45.31    1.93
  -2   2   5   47.31    2.12
   1  -2  -5   90.01    2.53
   1  -2  -5   94.44    2.60
  -1  -2   5   96.59    2.52
   1   2  -5   87.42    2.41
   1   2  -5   90.77    2.92
  -1   2   5   90.32    2.28
   0  -2   5  104.85    2.93
   0  -2  -5  102.16    2.72
   0  -2  -5  101.11    2.67
   0   2  -5  100.42    2.79
   0   2  -5  111.17    3.18
   0   2   5  104.83    3.04
   0   2   5  103.43    2.87
  -1  -2  -5  101.09    2.62
  -1  -2  -5   98.28    2.78
   1  -2   5   99.01    3.18
   1   2   5  101.64    3.19
  -1   2  -5  105.20    3.08
  -1   2  -5  100.89    2.81
   1   2   5  103.65    2.87
  -2  -2  -5   97.02    2.93
   2  -2   5  103.29    3.47
  -2  -2  -5   98.65    2.74
   2  -2   5  101.06    2.31
  -2   2  -5   97.32    2.93
   2   2   5   99.66    3.46
  -2   2  -5   99.69    3.05
   2   2   5  102.65    2.70
  -3  -2  -5   43.06    2.06
   3  -2   5   45.32    2.57
   3  -2   5   44.08    1.62
   3   2   5   45.73    2.60
   3   2   5   44.09    1.55
  -3   2  -5   43.71    2.07
   3   2   5   43.66    1.93
  -3   2  -5   42.84    2.05
   4  -2   5   57.36    2.17
  -4  -2  -5   62.19    2.68
   4  -2   5   64.03    3.13
   4   2   5   60.19    2.45
  -4   2  -5   62.05    2.48
  -4   2  -5   62.40    2.61
   4   2   5   64.66    3.25
   5  -2   5   23.60    1.69
   5  -2   5   23.66    2.38
  -5  -2  -5   17.01    1.86
   5   2   5   18.33    1.84
  -5   2  -5   21.68    1.94
  -5   2  -5   20.96    1.68
   5   2   5   21.43    2.36
   6  -2   5   31.71    2.11
   6  -2   5   33.33    2.85
  -6  -2  -5   33.14    2.54
  -6   2  -5   32.15    2.03
   6   2   5   33.48    2.31
  -6   2  -5   31.91    2.46
   6   2   5   29.25    2.85
  -7  -2  -5   22.26    2.43
   7  -2   5   23.93    2.80
   7  -2   5   21.73    2.19
   7   2   5   24.90    2.43
   7   2   5   22.27    2.83
  -7   2  -5   28.79    2.58
  -8  -2  -5   17.64    2.37
   8  -2   5   17.49    2.13
   8  -2   5   20.18    2.81
  -8   2  -5   23.22    2.76
   8   2   5   23.30    2.46
   8   2   5   23.32    3.24
   9  -2   5    1.08    1.77
  -9  -2  -5    0.78    1.64
   9  -2   5   -0.91    1.39
   9   2   5   -1.30    1.67
   9   2   5    0.76    1.58
  -9   2  -5    1.03    1.64
 -10  -2  -5   15.64    2.84
  10  -2   5   15.15    2.98
  10  -2   5   13.61    2.39
 -10   2  -5   23.75    3.14
  10   2   5   16.22    3.03
  10   2   5   16.11    2.64
 -11  -2  -5    4.22    2.36
  11   2   5    8.60    3.10
 -11   2  -5    0.92    2.04
  11   2   5    5.52    2.36
 -12   2  -5    5.43    2.64
  12   2   5    1.37    2.63
  12  -3  -5   -0.86    2.18
 -12  -3   5    0.06    2.98
 -12   3   5   -1.25    2.15
  12   3  -5    2.60    2.77
 -11  -3   5    3.04    2.07
  11  -3  -5    1.11    2.11
 -11   3   5    3.31    2.25
  11   3  -5   -1.04    2.00
 -10  -3   5   10.63    2.36
  10  -3  -5    9.81    2.40
  10   3  -5   11.32    2.43
 -10   3   5    9.78    2.34
   9  -3  -5    3.14    1.83
  -9  -3   5    4.88    1.73
   9   3  -5    4.00    1.90
  -9   3   5    6.73    1.91
  -8  -3   5    2.87    1.44
   8  -3  -5    3.33    1.58
  -8   3   5    2.15    1.39
   8   3  -5    0.92    1.52
  -8   3   5   -0.25    1.12
   7  -3  -5    1.84    1.36
  -7  -3   5    0.23    1.12
   7   3  -5    0.86    1.37
  -7   3   5   -1.72    0.91
  -7   3   5   -0.51    1.08
  -6  -3   5    0.01    0.76
  -6  -3   5    1.61    1.11
   6  -3  -5    1.09    1.12
   6   3  -5   -0.06    1.13
  -6   3   5   -0.12    0.95
  -6   3   5    0.45    0.95
   6   3  -5   -0.55    0.79
   5  -3  -5   66.25    2.22
   5  -3  -5   65.28    3.08
  -5  -3   5   65.90    2.96
  -5  -3   5   66.85    2.60
  -5   3   5   67.95    2.87
   5   3  -5   67.00    2.60
  -5   3   5   64.73    3.04
   5   3  -5   67.34    3.11
   4  -3  -5    9.47    1.38
  -4  -3   5    7.39    1.02
   4  -3  -5    6.91    0.93
  -4  -3   5    8.29    1.21
   4   3  -5    9.56    1.23
   4   3  -5    7.86    1.33
  -4   3   5    8.97    1.37
  -4   3   5    8.49    1.18
  -3  -3   5    2.09    0.74
   3  -3  -5    2.79    0.84
   3  -3  -5    1.45    0.88
   3  -3  -5    2.71    0.52
  -3   3   5    3.43    1.00
   3   3  -5    2.87    0.81
   3   3  -5    2.80    0.90
   3   3  -5    2.66    0.93
   2  -3  -5    0.94    0.74
   2  -3  -5    0.97    0.63
  -2  -3   5    2.35    0.83
  -2   3   5    1.80    0.84
   2   3  -5    1.04    0.78
  -2   3   5    1.57    0.47
   2   3  -5    0.48    0.73
   2   3  -5    0.84    0.73
   2   3  -5    1.07    0.69
   1  -3  -5   54.79    2.03
  -1  -3   5   56.30    1.99
   1  -3  -5   56.79    1.81
  -1   3   5   54.33    2.27
   1   3  -5   53.46    1.80
  -1   3   5   55.02    1.80
   1   3  -5   58.22    2.01
   1   3  -5   53.30    2.28
   0  -3  -5  145.87    3.54
   0  -3   5  138.04    3.77
   0  -3  -5  143.95    3.42
   0   3  -5  139.60    3.53
   0   3   5  136.83    3.73
   0   3   5  147.32    3.72
   0   3  -5  143.57    3.96
   0   3  -5  143.66    3.06
   1  -3   5   40.80    2.04
  -1  -3  -5   41.14    1.66
  -1  -3  -5   42.37    1.70
  -1   3  -5   38.90    1.98
  -1   3  -5   38.48    1.69
   1   3   5   41.46    1.71
   1   3   5   40.87    2.03
   2  -3   5   23.28    1.84
  -2  -3  -5   25.34    1.51
   2  -3   5   22.81    0.97
  -2  -3  -5   22.39    1.50
  -2   3  -5   23.56    1.50
   2   3   5   25.51    1.30
   2   3   5   22.89    1.87
  -2   3  -5   24.82    1.70
   3  -3   5  179.43    5.35
  -3  -3  -5  185.25    4.78
   3  -3   5  176.33    4.14
   3   3   5  192.16    4.72
   3   3   5  185.24    3.99
  -3   3  -5  177.69    4.69
  -3   3  -5  180.74    4.84
   3   3   5  175.27    5.34
  -4  -3  -5   37.35    2.12
   4  -3   5   37.92    2.61
   4  -3   5   37.33    1.73
  -4   3  -5   34.33    2.03
  -4   3  -5   39.86    2.12
   4   3   5   34.89    2.60
   4   3   5   38.15    2.10
   5  -3   5   12.52    1.47
   5  -3   5   11.03    1.77
  -5  -3  -5   13.21    1.62
  -5   3  -5   13.81    1.59
   5   3   5   14.26    2.09
   5   3   5   12.47    1.55
  -5   3  -5   13.68    1.73
  -6  -3  -5   13.40    1.81
   6  -3   5   14.60    1.73
   6  -3   5   13.56    2.12
   6   3   5   13.11    2.08
  -6   3  -5   14.85    1.73
  -6   3  -5   12.77    1.74
   6   3   5   14.57    1.77
   7  -3   5   81.04    3.42
  -7  -3  -5   76.22    3.83
   7  -3   5   76.52    4.20
  -7   3  -5   75.10    3.38
   7   3   5   79.69    4.29
  -7   3  -5   76.17    3.76
   7   3   5   66.96    3.52
   8  -3   5   29.74    3.27
  -8  -3  -5   28.11    3.05
   8  -3   5   28.49    2.62
   8   3   5   31.90    3.47
   8   3   5   23.76    2.80
  -8   3  -5   25.57    2.92
   9  -3   5   13.88    2.52
  -9  -3  -5   10.02    2.38
   9  -3   5   13.26    2.15
   9   3   5   12.88    2.77
   9   3   5   11.03    2.25
  -9   3  -5   12.48    2.31
  10  -3   5   25.67    2.94
 -10  -3  -5   22.75    3.15
  10  -3   5   20.68    3.16
  10   3   5   22.67    3.01
 -10   3  -5   25.68    3.23
  10   3   5   25.24    3.57
 -11  -3  -5   37.10    4.19
 -11   3  -5   27.62    3.50
  11   3   5   25.23    3.88
  11   3   5   29.48    3.57
  12   3   5   16.28    3.43
 -12   3  -5   17.34    3.49
  12  -4  -5   29.22    3.74
 -12   4   5   19.65    3.30
  11  -4  -5    6.31    2.44
  11   4  -5    1.83    2.22
 -11   4   5    0.62    2.01
 -10  -4   5   41.00    3.71
  10  -4  -5   38.68    3.98
 -10   4   5   42.63    3.78
  10   4  -5   39.59    4.02
   9  -4  -5   11.23    2.29
  -9  -4   5   12.66    2.23
   9   4  -5   11.98    2.38
  -9   4   5   10.49    2.12
  -8  -4   5   91.61    4.30
   8  -4  -5   85.01    4.41
  -8   4   5   90.17    4.13
  -8   4   5   85.64    4.01
   8   4  -5   82.64    4.42
  -7  -4   5    8.15    1.67
   7  -4  -5    8.12    1.77
  -7   4   5    8.73    1.67
  -7   4   5   12.04    1.73
   7   4  -5   10.40    1.92
   7   4  -5   10.58    2.36
  -6  -4   5  126.56    4.49
  -6  -4   5  130.28    3.92
   6  -4  -5  124.02    4.59
   6   4  -5  126.93    4.16
   6   4  -5  128.74    4.73
  -6   4   5  125.94    4.33
  -6   4   5  128.68    4.62
  -5  -4   5   13.14    1.37
   5  -4  -5   16.32    1.86
   5  -4  -5   15.69    1.31
  -5  -4   5   14.00    1.79
   5   4  -5   12.75    1.68
   5   4  -5   15.76    1.63
  -5   4   5   13.79    1.61
  -5   4   5   13.79    1.80
   4  -4  -5  303.54    7.47
   4  -4  -5  300.42    6.58
  -4  -4   5  297.33    7.12
   4   4  -5  320.66    7.20
  -4   4   5  297.39    7.67
   4   4  -5  297.80    7.48
  -4   4   5  305.88    7.08
  -3  -4   5   66.84    2.51
   3  -4  -5   66.09    2.02
   3  -4  -5   69.38    2.67
   3  -4  -5   66.43    2.38
   3   4  -5   69.53    2.60
   3   4  -5   63.75    2.49
  -3   4   5   68.27    2.89
   3   4  -5   68.12    2.65
   2  -4  -5  226.65    5.57
   2  -4  -5  232.59    5.26
  -2   4   5  232.26    5.16
  -2   4   5  236.50    5.98
   2   4  -5  234.18    5.52
   2   4  -5  233.56    5.60
   2   4  -5  232.21    5.79
   2   4  -5  235.47    5.54
   1  -4  -5   48.37    1.97
   1  -4  -5   48.41    1.67
  -1   4   5   46.70    2.20
   1   4  -5   47.69    1.86
  -1   4   5   51.71    1.88
   1   4  -5   50.20    2.26
   1   4  -5   48.05    1.75
   1   4  -5   46.49    2.06
   0  -4   5  617.93   13.01
   0  -4  -5  641.62   12.36
   0  -4   5  572.18   12.07
   0  -4  -5  624.81   12.65
   0   4  -5  637.37   12.53
   0   4   5  623.14   12.87
   0   4  -5  650.95   13.17
   0   4   5  635.32   12.88
  -1  -4  -5  148.89    3.82
   1  -4   5  153.19    3.15
   1  -4   5  139.38    4.24
  -1  -4  -5  151.50    3.68
  -1   4  -5  153.95    3.74
   1   4   5  145.96    4.25
   1   4   5  146.99    3.80
  -1   4  -5  146.15    4.22
   2  -4   5  139.58    4.29
  -2  -4  -5  132.04    3.66
   2  -4   5  135.99    3.06
  -2  -4  -5  133.59    3.62
   2   4   5  136.86    3.36
  -2   4  -5  133.97    4.06
   2   4   5  133.48    4.26
  -2   4  -5  134.29    3.60
   3  -4   5   34.17    2.33
   3  -4   5   34.81    1.46
  -3  -4  -5   32.49    1.87
  -3  -4  -5   34.09    1.89
  -3   4  -5   31.68    2.07
  -3   4  -5   31.64    1.79
   3   4   5   33.13    2.35
   3   4   5   33.23    1.25
  -4  -4  -5  375.99    8.75
   4  -4   5  374.55    8.13
   4  -4   5  375.91    9.46
  -4   4  -5  371.56    8.66
  -4   4  -5  378.79    8.85
   4   4   5  379.11    9.56
   4   4   5  378.03    8.67
   5  -4   5  107.12    4.47
   5  -4   5  104.01    3.36
  -5  -4  -5  107.64    3.89
   5   4   5  106.98    4.48
  -5   4  -5  112.12    3.87
  -5   4  -5  104.11    3.75
   5   4   5  107.27    3.82
   6  -4   5  106.51    4.64
  -6  -4  -5  100.97    4.08
   6  -4   5  102.41    3.57
   6   4   5   99.14    4.60
   6   4   5   99.39    3.95
  -6   4  -5  103.01    3.84
  -6   4  -5  109.71    3.99
  -7  -4  -5   37.25    2.89
   7  -4   5   39.91    2.60
   7  -4   5   38.11    3.34
  -7   4  -5   38.82    2.62
  -7   4  -5   36.80    2.87
   7   4   5   40.38    3.47
   7   4   5   39.17    2.88
  -8  -4  -5   49.08    3.52
   8  -4   5   56.87    4.11
   8  -4   5   50.33    3.13
   8   4   5   54.85    4.06
  -8   4  -5   55.81    3.55
   8   4   5   60.20    3.66
  -9  -4  -5   27.49    3.39
   9  -4   5   25.31    2.90
   9  -4   5   26.98    3.61
  -9   4  -5   25.83    3.30
   9   4   5   26.06    3.71
   9   4   5   35.53    3.46
 -10  -4  -5   36.99    3.75
  10  -4   5   34.65    3.97
  10   4   5   32.64    4.20
 -10   4  -5   30.05    3.59
  10   4   5   34.61    3.79
 -11  -4  -5   24.99    3.42
 -11   4  -5   25.25    3.41
  11   4   5   17.10    3.36
  11   4   5   17.81    3.23
  12   4   5   18.70    3.38
 -12   4  -5   12.77    3.34
  12  -5  -5    1.40    3.61
 -12   5   5    2.21    2.30
  11  -5  -5   32.41    3.74
 -11  -5   5   19.54    3.41
  11   5  -5   31.53    3.87
 -11   5   5   23.44    3.22
  10  -5  -5   -3.28    1.66
 -10  -5   5    3.30    1.85
  10   5  -5   -0.15    1.91
 -10   5   5   -0.37    1.71
   9  -5  -5  115.02    5.44
  -9  -5   5  115.42    5.20
  -9   5   5  107.62    4.95
   9   5  -5  110.57    5.38
  -9   5   5  107.37    5.46
   8  -5  -5    1.67    1.58
  -8  -5   5    2.54    1.48
  -8   5   5    4.08    1.45
   8   5  -5   -0.22    1.54
  -8   5   5   -0.25    1.22
   7  -5  -5  118.60    4.79
  -7  -5   5  120.54    4.69
  -7   5   5  110.22    4.34
   7   5  -5  116.80    4.85
  -7   5   5  113.36    4.61
   7   5  -5  124.92    4.43
  -6  -5   5   28.47    1.83
   6  -5  -5   32.16    2.57
  -6  -5   5   32.16    2.52
  -6   5   5   31.26    2.50
  -6   5   5   31.04    2.25
   6   5  -5   32.05    2.74
   6   5  -5   32.47    2.30
  -5  -5   5  303.14    7.46
   5  -5  -5  284.80    7.53
   5  -5  -5  284.61    6.68
  -5  -5   5  283.13    6.92
   5   5  -5  293.00    7.64
   5   5  -5  295.28    7.29
  -5   5   5  270.17    7.03
  -5   5   5  289.62    7.74
  -4  -5   5    3.51    0.98
   4  -5  -5    4.31    0.82
  -4  -5   5    4.02    0.89
   4  -5  -5    5.82    1.20
  -4   5   5    3.81    0.92
   4   5  -5    4.99    1.19
   4   5  -5    4.82    1.10
  -4   5   5    4.87    1.25
   3  -5  -5  189.15    4.58
   3  -5  -5  192.55    4.74
   3  -5  -5  194.57    5.19
   3   5  -5  192.87    5.15
  -3   5   5  188.77    5.42
   3   5  -5  200.18    5.19
   3   5  -5  203.08    5.21
   3   5  -5  186.05    5.00
   2  -5  -5   21.42    1.25
   2  -5  -5   19.81    1.58
   2   5  -5   21.87    1.51
   2   5  -5   19.68    1.69
   2   5  -5   21.51    1.55
   2   5  -5   23.03    1.71
  -2   5   5   19.88    1.35
  -2   5   5   22.18    1.83
   1  -5  -5  481.66    9.73
   1  -5  -5  479.92   10.28
  -1   5   5  487.79   10.65
   1   5  -5  497.23    9.98
   1   5  -5  481.25   10.59
  -1   5   5  485.03   10.22
   1   5  -5  479.40   10.62
   1   5  -5  486.21   10.04
   0  -5   5   30.84    1.23
   0  -5   5   32.30    1.93
   0  -5  -5   32.54    1.37
   0  -5  -5   32.65    1.74
   0   5   5   31.20    1.84
   0   5  -5   31.18    1.50
   0   5   5   36.54    1.87
   0   5  -5   31.84    1.97
  -1  -5  -5  175.22    4.16
   1  -5   5  175.46    4.95
   1  -5   5  181.67    3.82
  -1  -5  -5  177.36    4.49
   1   5   5  171.50    4.85
   1   5   5  174.04    4.45
  -1   5  -5  176.90    4.24
  -1   5  -5  176.94    4.93
   2  -5   5   54.21    1.66
  -2  -5  -5   53.46    2.08
   2  -5   5   51.47    2.60
  -2  -5  -5   51.63    2.22
   2   5   5   53.15    1.90
   2   5   5   52.21    2.66
  -2   5  -5   52.66    2.03
  -2   5  -5   51.13    2.51
  -3  -5  -5  489.48   10.77
   3  -5   5  469.35   10.12
   3  -5   5  507.76   11.62
  -3  -5  -5  508.52   10.76
   3   5   5  502.95    9.99
  -3   5  -5  508.30   10.63
  -3   5  -5  506.97   11.25
   3   5   5  499.81   11.66
   4  -5   5   26.16    2.44
  -4  -5  -5   26.33    1.95
   4  -5   5   23.45    1.52
   4   5   5   25.92    2.41
  -4   5  -5   24.66    2.00
   4   5   5   26.55    1.98
  -4   5  -5   24.04    1.84
  -5  -5  -5  109.52    3.95
   5  -5   5  113.86    3.49
   5  -5   5  105.44    4.48
  -5   5  -5  109.63    4.02
  -5   5  -5  108.24    3.80
   5   5   5  113.71    4.66
   5   5   5  104.17    3.92
   6  -5   5   31.92    2.13
  -6  -5  -5   28.33    2.50
   6  -5   5   26.66    2.86
  -6   5  -5   28.41    2.30
   6   5   5   31.02    3.06
   6   5   5   26.03    2.41
  -6   5  -5   28.43    2.36
  -7  -5  -5  169.02    5.86
   7  -5   5  165.07    6.41
   7  -5   5  175.08    5.25
  -7   5  -5  166.40    5.51
  -7   5  -5  166.17    5.59
   7   5   5  181.85    5.83
   7   5   5  169.96    6.58
   8  -5   5   31.87    2.71
  -8  -5  -5   26.52    3.08
   8  -5   5   36.94    3.56
   8   5   5   32.93    3.09
   8   5   5   26.33    3.54
  -8   5  -5   29.11    2.82
   9  -5   5   16.24    2.65
  -9  -5  -5   17.64    2.74
   9  -5   5   16.77    2.90
   9   5   5   16.50    3.01
   9   5   5   18.40    2.70
  -9   5  -5   19.36    2.61
  10  -5   5   23.11    3.47
 -10  -5  -5   25.54    3.24
  10   5   5   23.03    3.10
  10   5   5   22.48    3.48
 -10   5  -5   26.45    3.22
 -11  -5  -5   34.98    4.27
 -11   5  -5   27.14    3.56
  11   5   5   31.74    4.61
  11   5   5   36.23    4.38
 -12   5  -5    5.15    2.83
 -12   6   5   -2.59    2.05
  11  -6  -5    8.43    2.55
 -11  -6   5   -2.77    2.22
  11   6  -5   -0.36    2.31
 -11   6   5    3.57    2.18
 -10  -6   5    1.75    1.89
  10  -6  -5   -0.43    1.93
 -10   6   5    2.26    1.80
  10   6  -5    1.15    2.06
  -9  -6   5   -1.42    1.55
   9  -6  -5    1.42    1.68
   9   6  -5   -2.52    1.59
  -9   6   5   -3.56    1.15
  -9   6   5    1.55    1.50
   8  -6  -5    2.05    1.71
  -8  -6   5    9.28    2.08
  -8   6   5    7.50    1.79
   8   6  -5    8.56    2.10
  -8   6   5    7.29    1.68
   7  -6  -5    6.71    1.74
  -7  -6   5    6.78    1.57
  -7   6   5    4.67    1.48
   7   6  -5    4.49    1.42
  -7   6   5    6.93    1.49
   7   6  -5    4.43    1.75
   6  -6  -5   20.71    2.37
  -6  -6   5   23.06    2.25
  -6   6   5   21.49    2.35
   6   6  -5   20.26    2.16
  -6   6   5   22.48    2.02
   6   6  -5   19.91    2.49
  -5  -6   5    1.30    1.02
  -5  -6   5    2.31    0.84
   5  -6  -5    1.78    1.13
   5  -6  -5    2.68    0.87
  -5   6   5    3.35    1.33
   5   6  -5    0.67    1.10
  -5   6   5    2.59    0.95
   5   6  -5    1.13    0.99
  -4  -6   5   26.30    1.81
   4  -6  -5   24.64    1.60
   4  -6  -5   20.99    1.98
  -4  -6   5   24.50    1.69
  -4   6   5   21.17    2.08
   4   6  -5   22.07    1.96
  -4   6   5   22.54    1.64
   4   6  -5   24.43    2.04
   3  -6  -5    3.45    1.07
   3  -6  -5    3.70    0.83
  -3   6   5    4.64    0.82
   3   6  -5    5.22    1.04
   3   6  -5    3.39    1.02
   3   6  -5    4.56    1.02
  -3   6   5    3.34    1.08
   3   6  -5    3.30    1.02
   2  -6  -5   44.19    2.21
   2  -6  -5   46.42    1.69
  -2   6   5   46.14    2.47
   2   6  -5   46.46    2.07
   2   6  -5   43.47    2.22
   2   6  -5   44.96    1.98
   2   6  -5   44.21    2.30
  -2   6   5   46.64    2.05
   1  -6  -5  112.66    2.78
  -1  -6   5  114.04    3.08
   1  -6  -5  111.44    3.44
  -1   6   5  112.11    3.44
   1   6  -5  107.39    3.08
   1   6  -5  111.22    3.70
   1   6  -5  114.42    3.73
  -1   6   5  114.89    3.74
   0  -6  -5   67.08    2.57
   0  -6   5   69.02    2.05
   0  -6  -5   72.25    2.01
   0  -6   5   69.54    2.87
   0   6   5   69.02    2.74
   0   6  -5   66.43    2.86
   0   6  -5   68.60    2.21
   0   6   5   68.23    2.66
   1  -6   5   25.66    1.13
   1  -6   5   25.19    1.96
  -1  -6  -5   24.97    1.37
  -1  -6  -5   25.05    1.66
   1   6   5   25.63    1.65
   1   6   5   28.26    2.01
  -1   6  -5   26.02    1.43
  -1   6  -5   21.76    1.94
  -2  -6  -5  118.32    3.29
  -2  -6  -5  115.88    3.61
   2  -6   5  114.91    2.95
   2  -6   5  120.36    4.15
   2   6   5  118.00    4.11
   2   6   5  116.79    3.27
  -2   6  -5  119.22    3.27
  -2   6  -5  115.88    4.00
   3  -6   5   25.80    1.36
   3  -6   5   22.98    2.14
  -3  -6  -5   22.91    1.68
  -3  -6  -5   27.07    1.94
  -3   6  -5   24.16    2.05
   3   6   5   19.74    2.12
  -3   6  -5   25.39    1.60
   3   6   5   22.60    1.23
  -4  -6  -5   67.95    2.83
   4  -6   5   65.16    2.37
  -4  -6  -5   64.53    2.89
   4  -6   5   64.71    3.37
   4   6   5   68.66    3.61
  -4   6  -5   64.17    3.05
  -4   6  -5   60.49    2.60
  -5  -6  -5   38.45    2.41
   5  -6   5   37.76    2.97
   5  -6   5   33.61    1.98
   5   6   5   35.67    2.97
  -5   6  -5   32.11    2.25
   5   6   5   35.64    2.52
  -5   6  -5   33.79    2.52
   6  -6   5   21.71    2.68
   6  -6   5   19.60    1.92
  -6  -6  -5   22.34    2.33
  -6   6  -5   21.70    2.28
   6   6   5   18.47    2.29
  -6   6  -5   21.92    2.11
   6   6   5   19.32    2.77
   7  -6   5   78.41    4.55
   7  -6   5   78.17    3.43
  -7  -6  -5   74.96    3.90
  -7   6  -5   82.54    3.86
   7   6   5   83.35    4.00
  -7   6  -5   76.31    3.81
   7   6   5   82.72    4.66
   8  -6   5   40.40    3.88
  -8  -6  -5   43.40    3.46
   8  -6   5   41.61    2.92
  -8   6  -5   38.34    3.19
   8   6   5   42.60    3.93
   8   6   5   40.66    3.40
   9  -6   5   36.02    3.88
  -9  -6  -5   38.74    3.73
   9   6   5   34.79    4.16
   9   6   5   37.55    3.60
  -9   6  -5   35.21    3.51
 -10  -6  -5    4.40    2.19
  10  -6   5    3.85    2.65
  10   6   5    0.73    2.27
  10   6   5    3.47    2.07
 -10   6  -5    2.26    2.01
 -11  -6  -5   42.80    4.58
  11   6   5   42.27    4.87
  11   6   5   40.20    4.42
 -11   6  -5   38.69    4.27
 -12   6  -5   12.14    3.43
 -11  -7   5    5.27    2.55
  11  -7  -5    2.32    2.28
  11   7  -5    1.29    2.31
 -11   7   5    4.88    2.27
 -10  -7   5   54.32    4.48
  10  -7  -5   60.62    4.56
  10   7  -5   57.57    4.84
 -10   7   5   62.55    4.15
   9  -7  -5    8.69    2.27
  -9  -7   5    6.05    2.03
  -9   7   5    6.80    1.91
  -9   7   5   23.06    2.88
   9   7  -5    8.84    2.40
  -8  -7   5   69.71    4.02
   8  -7  -5   58.11    4.02
   8   7  -5   61.79    4.15
  -8   7   5   77.79    4.10
  -8   7   5   62.16    3.55
  -7  -7   5   -1.07    1.21
   7  -7  -5   -1.18    1.29
   7   7  -5    1.39    1.51
  -7   7   5    0.70    1.10
   7   7  -5   -0.75    1.18
  -7   7   5   -2.37    0.99
  -6  -7   5  134.55    4.76
   6  -7  -5  135.73    4.97
   6   7  -5  136.50    4.82
   6   7  -5  128.99    4.97
  -6   7   5  131.27    4.36
  -6   7   5  131.04    5.08
  -5  -7   5   25.92    2.09
  -5  -7   5   24.00    1.75
   5  -7  -5   27.48    2.35
   5  -7  -5   23.91    1.81
   5   7  -5   23.00    2.33
   5   7  -5   25.56    2.28
  -5   7   5   26.08    1.83
  -5   7   5   22.25    2.34
   4  -7  -5   93.51    3.17
  -4  -7   5   91.46    3.32
   4  -7  -5   96.01    3.66
   4   7  -5   97.43    3.68
   4   7  -5   93.91    3.70
  -4   7   5  100.00    4.04
   4   7  -5   93.71    3.39
  -4   7   5   98.68    3.06
   3  -7  -5    0.56    0.73
   3  -7  -5    1.86    0.98
  -3   7   5    0.12    0.57
  -3   7   5    0.59    0.95
   3   7  -5   -0.07    0.91
   3   7  -5    1.30    0.86
   3   7  -5    0.68    0.89
   3   7  -5    0.82    0.90
   2  -7  -5   65.85    2.74
   2  -7  -5   71.60    2.05
   2   7  -5   63.75    2.40
   2   7  -5   65.63    2.81
  -2   7   5   59.79    2.93
  -2   7   5   67.22    2.64
   2   7  -5   59.13    2.49
   2   7  -5   66.80    2.95
  -1  -7   5   53.44    1.98
   1  -7  -5   51.41    2.35
   1  -7  -5   49.75    1.59
  -1   7   5   48.93    2.57
   1   7  -5   51.02    2.53
   1   7  -5   53.13    2.00
  -1   7   5   52.42    2.39
   1   7  -5   50.20    2.58
   0  -7   5   95.38    3.55
   0  -7  -5   96.15    2.44
   0  -7  -5   91.50    3.18
   0  -7   5   96.88    2.68
   0   7  -5   96.13    2.70
   0   7   5   93.09    3.32
   0   7   5   91.16    3.39
   0   7  -5   95.06    3.55
   1  -7   5   25.91    2.11
  -1  -7  -5   23.36    1.31
  -1  -7  -5   23.72    1.72
   1  -7   5   25.30    1.21
   1   7   5   24.18    2.01
  -1   7  -5   20.16    1.97
   1   7   5   23.04    1.68
  -1   7  -5   24.74    1.37
  -2  -7  -5    9.19    1.28
  -2  -7  -5    8.21    1.00
   2  -7   5    8.78    1.48
   2  -7   5    8.80    1.01
  -2   7  -5    8.52    1.41
  -2   7  -5    9.74    1.17
   2   7   5    9.10    1.26
   2   7   5    9.17    1.57
   3  -7   5   25.70    2.34
  -3  -7  -5   27.67    1.79
   3  -7   5   27.71    1.51
  -3  -7  -5   31.10    2.12
  -3   7  -5   28.15    1.70
   3   7   5   27.46    1.45
  -3   7  -5   29.11    2.27
   3   7   5   31.82    2.55
  -4  -7  -5   47.01    2.40
   4  -7   5   48.12    2.10
   4  -7   5   43.97    2.96
  -4  -7  -5   48.43    2.66
   4   7   5   47.22    3.15
  -4   7  -5   50.12    2.93
  -4   7  -5   47.39    2.29
  -5  -7  -5    7.88    1.55
   5  -7   5    8.73    1.26
  -5  -7  -5    9.55    1.54
   5  -7   5   11.64    2.02
  -5   7  -5    8.83    1.65
  -5   7  -5   10.43    1.47
   5   7   5   11.56    2.03
  -6  -7  -5    1.21    1.21
   6  -7   5    2.14    1.07
   6  -7   5    3.41    1.58
  -6   7  -5    1.44    1.16
  -6   7  -5    0.48    1.18
   6   7   5    3.21    1.68
   6   7   5    2.93    1.41
   7  -7   5   16.74    1.92
   7  -7   5   17.74    2.69
  -7  -7  -5   14.27    2.09
  -7   7  -5   12.69    2.04
   7   7   5   15.18    2.22
  -7   7  -5   18.12    2.18
   7   7   5   16.51    2.68
  -8  -7  -5    9.42    1.98
   8  -7   5    4.61    1.96
  -8   7  -5    2.66    1.47
  -8   7  -5    3.68    1.66
   8   7   5    5.89    1.90
   8   7   5    5.12    2.19
   9  -7   5    1.51    2.12
  -9  -7  -5    3.61    1.87
   9   7   5    4.40    2.10
  -9   7  -5    6.45    2.01
   9   7   5    2.07    2.09
 -10  -7  -5    0.82    2.08
  10   7   5   -1.89    1.82
 -10   7  -5    2.33    1.97
  10   7   5    1.31    2.30
 -11  -7  -5    8.11    2.51
  11   7   5    9.28    2.81
  11   7   5   -0.13    2.54
 -11   7  -5    8.07    2.55
 -12   7  -5   -0.75    3.16
  11  -8  -5   76.69    5.38
 -11  -8   5   75.09    5.34
  11   8  -5   71.64    5.71
  10  -8  -5   32.26    3.97
 -10  -8   5   26.62    3.39
  10   8  -5   31.18    3.81
   9  -8  -5   39.56    3.83
  -9  -8   5   25.97    3.13
  -9   8   5   39.16    3.71
   9   8  -5   28.45    3.51
  -9   8   5   28.27    4.58
   8  -8  -5   24.88    3.13
  -8  -8   5   33.35    3.10
  -8   8   5   26.66    2.59
  -8   8   5   18.57    2.55
   8   8  -5   26.27    3.32
   7  -8  -5  106.51    4.82
  -7  -8   5  120.05    4.82
   7   8  -5  115.87    5.17
   7   8  -5  120.75    4.86
  -7   8   5  118.46    5.06
  -7   8   5  117.01    4.34
  -6  -8   5   38.64    2.69
   6  -8  -5   37.29    2.90
  -6   8   5   44.70    3.20
   6   8  -5   38.06    2.93
   6   8  -5   36.75    3.01
  -6   8   5   40.06    2.38
   5  -8  -5   31.87    2.57
  -5  -8   5   31.74    2.04
   5  -8  -5   31.49    2.11
  -5  -8   5   33.30    2.24
   5   8  -5   36.28    2.66
  -5   8   5   37.61    2.07
  -5   8   5   40.18    2.84
   5   8  -5   36.05    2.71
   4  -8  -5   46.95    2.34
  -4  -8   5   41.56    2.22
   4  -8  -5   47.87    2.67
   4   8  -5   46.13    2.46
  -4   8   5   44.26    2.01
   4   8  -5   41.55    2.69
   4   8  -5   43.09    2.64
  -4   8   5   40.32    2.82
   3  -8  -5   98.30    3.44
   3  -8  -5  105.46    3.74
   3   8  -5  102.53    3.64
   3   8  -5   96.44    3.59
   3   8  -5  104.45    3.97
  -3   8   5   99.49    2.85
  -3   8   5  104.75    4.11
   3   8  -5  103.90    3.40
   2  -8  -5   39.73    1.51
  -2  -8   5   44.97    2.10
   2  -8  -5   40.48    2.32
   2   8  -5   42.94    2.44
   2   8  -5   45.80    2.66
  -2   8   5   42.54    2.60
  -2   8   5   42.60    2.31
   2   8  -5   41.87    1.99
   1  -8  -5    7.45    0.74
   1  -8  -5    5.78    1.14
  -1  -8   5    6.81    0.95
   1   8  -5    7.58    1.37
  -1   8   5    7.72    1.37
   1   8  -5    6.64    1.38
  -1   8   5    6.39    1.23
   1   8  -5    6.13    0.92
   0  -8   5  109.02    3.04
   0  -8  -5  105.85    3.57
   0  -8   5  107.71    3.96
   0  -8  -5  101.81    2.58
   0   8   5  109.20    3.84
   0   8   5  104.07    3.69
   0   8  -5  102.54    3.85
   0   8  -5  102.73    2.89
  -1  -8  -5   10.74    1.06
   1  -8   5   10.60    1.63
  -1  -8  -5   10.45    1.38
   1  -8   5   10.58    1.01
  -1   8  -5   10.29    1.10
   1   8   5   10.24    1.54
   1   8   5   11.56    1.41
  -1   8  -5   12.44    1.64
   2  -8   5   17.08    2.06
  -2  -8  -5   16.94    1.37
  -2  -8  -5   16.65    1.75
   2  -8   5   14.35    1.21
  -2   8  -5   16.97    1.31
   2   8   5   14.01    1.44
  -2   8  -5   14.56    1.92
   2   8   5   17.89    2.19
   3  -8   5    1.76    0.74
  -3  -8  -5    0.80    0.82
  -3  -8  -5    3.28    1.10
   3  -8   5    1.89    1.18
   3   8   5    1.12    0.72
  -3   8  -5    1.60    1.14
   3   8   5    1.09    1.23
  -3   8  -5    1.16    0.74
   4  -8   5   29.17    2.62
  -4  -8  -5   24.25    2.29
   4  -8   5   26.35    1.74
  -4  -8  -5   28.72    2.02
  -4   8  -5   25.63    1.78
  -4   8  -5   26.73    2.46
   4   8   5   21.04    2.61
   5  -8   5    0.19    0.82
  -5  -8  -5   -0.19    1.14
  -5  -8  -5    0.68    1.05
   5  -8   5    0.74    1.34
  -5   8  -5    2.36    1.22
   5   8   5    0.47    1.38
  -5   8  -5    0.73    0.92
  -6  -8  -5   20.15    2.31
  -6  -8  -5   14.61    1.94
   6  -8   5   14.92    2.41
   6  -8   5   16.83    1.97
  -6   8  -5   17.83    2.14
   6   8   5   17.02    2.54
  -6   8  -5   17.16    2.30
   7  -8   5    1.41    1.25
  -7  -8  -5    0.99    1.46
   7  -8   5   -0.99    1.60
   7   8   5    0.06    1.42
   7   8   5   -0.23    1.69
  -7   8  -5   -1.40    1.25
  -7   8  -5   -0.45    1.19
   8  -8   5    8.21    2.33
  -8  -8  -5    8.85    2.07
   8   8   5    3.87    2.17
  -8   8  -5    5.09    1.70
  -8   8  -5    1.83    1.50
   8   8   5    7.35    2.05
  -9  -8  -5   17.78    2.80
   9  -8   5   12.86    2.93
  -9   8  -5   13.65    2.37
   9   8   5   14.68    3.20
   9   8   5   13.96    2.75
 -10  -8  -5    0.02    1.98
  10   8   5    2.26    2.45
  10   8   5    1.65    2.13
 -10   8  -5    7.17    2.29
 -11  -8  -5   11.46    2.81
  11   8   5    8.40    3.23
  11   8   5    6.75    2.67
 -11  -9   5   -4.96    1.98
  11  -9  -5   -3.80    2.07
  11   9  -5    1.44    3.03
  10  -9  -5    6.62    2.37
 -10  -9   5    3.49    2.35
  10   9  -5   10.55    2.80
   9  -9  -5    2.22    1.96
  -9  -9   5   -0.79    1.66
  -9   9   5    0.87    1.69
   9   9  -5    1.21    1.97
  -8  -9   5    1.30    1.59
   8  -9  -5    3.36    1.78
   8   9  -5    1.53    1.84
  -8   9   5    0.16    1.53
  -7  -9   5    0.12    1.28
   7  -9  -5   -0.39    1.45
   7   9  -5    0.84    1.48
   7   9  -5    1.35    1.70
  -7   9   5    9.92    1.88
  -6  -9   5   -0.51    1.05
   6  -9  -5    2.88    1.42
   6   9  -5   -0.35    1.43
   6   9  -5    1.83    1.38
  -6   9   5   -2.03    1.20
   5  -9  -5    3.08    1.29
   5  -9  -5    3.04    1.12
  -5  -9   5    5.54    1.22
   5   9  -5    3.68    1.49
  -5   9   5    3.73    1.23
  -5   9   5    2.58    1.26
   5   9  -5    4.00    1.47
  -4  -9   5    0.40    0.79
   4  -9  -5    1.35    1.09
   4  -9  -5    1.11    0.94
   4   9  -5    1.35    1.19
  -4   9   5    0.32    0.62
   4   9  -5    0.20    0.89
  -4   9   5    0.43    1.03
   4   9  -5   -0.02    1.09
   3  -9  -5    1.94    1.04
  -3  -9   5    1.70    0.74
  -3   9   5   -0.03    1.05
   3   9  -5    1.08    0.98
   3   9  -5    2.70    1.19
   3   9  -5    1.58    1.01
  -3   9   5    1.71    0.97
  -3   9   5    1.15    0.56
   2  -9  -5   27.32    2.05
  -2  -9   5   26.39    1.75
   2   9  -5   24.55    2.10
   2   9  -5   24.52    1.64
  -2   9   5   26.86    2.08
   2   9  -5   23.63    2.27
  -2   9   5   24.38    2.26
  -1  -9   5    1.28    0.69
   1  -9  -5    1.34    0.91
  -1   9   5    0.79    1.00
   1   9  -5    1.43    0.71
   1   9  -5    0.62    0.99
   1   9  -5    0.80    1.04
  -1   9   5    0.97    0.94
   0  -9   5   35.87    1.71
   0  -9  -5   34.93    2.22
   0  -9   5   35.46    2.51
   0   9   5   34.89    2.24
   0   9   5   34.84    2.43
   0   9  -5   35.64    1.57
   0   9  -5   35.78    2.47
   1  -9   5    0.59    1.04
  -1  -9  -5    0.98    0.58
  -1  -9  -5    0.27    0.90
   1  -9   5   -0.47    0.52
   1   9   5    1.26    0.90
   1   9   5   -0.30    0.97
  -1   9  -5    0.09    0.57
  -1   9  -5    0.19    0.99
  -2  -9  -5   48.41    2.59
   2  -9   5   46.27    1.97
  -2  -9  -5   45.25    1.91
   2  -9   5   46.53    2.92
  -2   9  -5   42.91    2.80
[truncated: 857,247 more chars]
