# Supplementary material for: Crystal structure of the [(THF)Cs(μ-η5:η5-Cp′)3Yb]n oligomer
Source: Acta Crystallogr E Crystallogr Commun. 2020 Jun 23;76(Pt 7):1131–5. doi: 10.1107/S2056989020008051 (PMC7336790; doi:10.1107/S2056989020008051)
Supplement: Supplementary file 2 [file e-76-01131-Isup2.hkl]

data_I                                                                          
_shelx_title ' dnh60 in P2(1)/n'                                                
_shelx_refln_list_code          4                                               
_shelx_F_calc_maximum      470.82                                               
_exptl_crystal_F_000      1560.00                                               
_reflns_d_resolution_high  0.7500                                               
                                                                                
loop_                                                                           
 _space_group_symop_operation_xyz                                               
 'x, y, z'                                                                      
 '-x+1/2, y+1/2, -z+1/2'                                                        
 '-x, -y, -z'                                                                   
 'x-1/2, -y-1/2, z-1/2'                                                         
                                                                                
_cell_length_a     9.4401                                                       
_cell_length_b    16.8718                                                       
_cell_length_c    21.0246                                                       
_cell_angle_alpha  90.000                                                       
_cell_angle_beta   92.067                                                       
_cell_angle_gamma  90.000                                                       
                                                                                
_shelx_F_squared_multiplier     1.000                                           
                                                                                
loop_                                                                           
 _refln_index_h                                                                 
 _refln_index_k                                                                 
 _refln_index_l                                                                 
 _refln_F_squared_calc                                                          
 _refln_F_squared_meas                                                          
 _refln_F_squared_sigma                                                         
 _refln_observed_status                                                         
   2   0   0      19465.88      19882.76       268.86 o                         
   4   0   0     193268.97     190285.66      4860.61 o                         
   6   0   0      47978.93      48232.74       661.83 o                         
   8   0   0      75373.19      73310.36      1365.75 o                         
  10   0   0      24896.55      24970.25      2776.72 o                         
  12   0   0      13522.03      13665.06       827.93 o                         
   1   1   0      86334.55      92458.63       686.26 o                         
   2   1   0         59.39         46.33        39.55 o                         
   3   1   0      29164.01      29724.33       277.37 o                         
   4   1   0       7877.18       8297.30       150.86 o                         
   5   1   0      23606.72      23837.45       277.50 o                         
   6   1   0       2087.74       2234.35       116.14 o                         
   7   1   0      16439.46      16099.74       380.18 o                         
   8   1   0       5378.13       5693.60       288.14 o                         
   9   1   0       8622.28       8520.29       383.60 o                         
  10   1   0       6378.57       6484.80       378.44 o                         
  11   1   0       3348.22       3791.89       351.58 o                         
  12   1   0       2476.06       2093.02       328.57 o                         
   0   2   0        116.89         98.79        41.79 o                         
   1   2   0        475.55        554.91        37.15 o                         
   2   2   0       1239.84       1406.38        71.85 o                         
   3   2   0         32.69         48.01        60.37 o                         
   4   2   0       8479.08       8616.39       175.50 o                         
   5   2   0       2845.93       3015.98       117.30 o                         
   6   2   0       8104.80       8481.90       178.32 o                         
   7   2   0       4539.53       4666.61       194.07 o                         
   8   2   0        630.18        735.40       144.52 o                         
   9   2   0       4917.20       4875.23       283.23 o                         
  10   2   0       1961.39       2461.74       268.37 o                         
  11   2   0       3355.06       3550.64       332.68 o                         
  12   2   0          4.25       -101.12       366.78 o                         
   1   3   0      23215.58      24370.25       213.29 o                         
   2   3   0        193.94         99.79        48.41 o                         
   3   3   0      48619.68      51333.00       469.47 o                         
   4   3   0        905.43       1047.68        89.78 o                         
   5   3   0       6069.72       5887.00       173.35 o                         
   6   3   0      17428.42      17595.13       289.43 o                         
   7   3   0      21493.65      21586.62       344.81 o                         
   8   3   0       1702.08       1787.44       167.25 o                         
   9   3   0       7816.68       8018.83       343.40 o                         
  10   3   0       5981.70       6434.55       389.13 o                         
  11   3   0       1682.21       1805.12       297.28 o                         
  12   3   0        561.04        521.45       416.88 o                         
   0   4   0      26727.23      27215.48       411.47 o                         
   1   4   0       2028.93       2206.60        74.16 o                         
   2   4   0      43108.45      45410.31       401.22 o                         
   3   4   0       1127.69       1157.48        71.83 o                         
   4   4   0      10430.08      10755.89       199.93 o                         
   5   4   0      10203.23      10752.20       218.96 o                         
   6   4   0      14701.21      15080.05       274.24 o                         
   7   4   0      19115.35      18810.09       326.56 o                         
   8   4   0      10215.05       9671.59       273.14 o                         
   9   4   0       9520.77       8948.79       421.88 o                         
  10   4   0       6006.79       6471.29       386.27 o                         
  11   4   0      13106.79      13153.87       538.07 o                         
  12   4   0       3311.39       3416.29       364.76 o                         
   1   5   0      53708.90      56492.77       488.40 o                         
   2   5   0       8116.65       8887.59       141.28 o                         
   3   5   0      36788.61      37716.28       351.85 o                         
   4   5   0       9871.22       9884.20       197.22 o                         
   5   5   0       3152.53       2984.20       142.40 o                         
   6   5   0      14181.97      14165.27       271.36 o                         
   7   5   0      27215.56      26663.13       397.80 o                         
   8   5   0       9165.11       8527.98       266.14 o                         
   9   5   0       6823.26       6787.93       333.67 o                         
  10   5   0      18388.86      18405.42       558.56 o                         
  11   5   0       3731.79       3722.22       348.41 o                         
  12   5   0       5888.24       6070.17       496.61 o                         
   0   6   0     105988.71     113543.63      1397.74 o                         
   1   6   0        332.42        477.29        62.02 o                         
   2   6   0      53266.86      54576.95       459.44 o                         
   3   6   0        858.31        938.69        77.15 o                         
   4   6   0      61761.08      62033.51       541.30 o                         
   5   6   0       2321.68       2255.91       130.77 o                         
   6   6   0      18011.97      17954.97       309.70 o                         
   7   6   0       1762.06       1768.45       145.94 o                         
   8   6   0      33026.43      32019.16       508.39 o                         
   9   6   0       4741.83       4826.40       285.63 o                         
  10   6   0       8728.87       9415.92       798.18 o                         
  11   6   0       1101.91       1263.23       271.17 o                         
  12   6   0       3732.69       3446.84       650.10 o                         
   1   7   0       3628.64       3851.89       120.46 o                         
   2   7   0         73.61         97.68        52.47 o                         
   3   7   0       2944.75       3163.89       116.55 o                         
   4   7   0         14.08        -60.67        60.67 o                         
   5   7   0       1230.36       1254.45       113.86 o                         
   6   7   0       2379.90       2301.20       146.10 o                         
   7   7   0        455.39        600.22       137.71 o                         
   8   7   0       1023.21        698.50       151.48 o                         
   9   7   0        468.51        257.50       180.60 o                         
  10   7   0        405.72        -69.39       238.92 o                         
  11   7   0         55.19        554.37       383.48 o                         
   0   8   0      64862.08      69350.05       977.85 o                         
   1   8   0       3382.52       3327.23       123.37 o                         
   2   8   0       3753.27       3702.76       133.46 o                         
   3   8   0        657.82        704.30        73.97 o                         
   4   8   0      21487.92      21901.99       280.04 o                         
   5   8   0       1764.61       1914.93       128.79 o                         
   6   8   0       4823.65       4725.10       284.85 o                         
   7   8   0        992.45       1078.22       137.93 o                         
   8   8   0       6651.26       6730.00       282.98 o                         
   9   8   0       2364.87       2796.95       221.50 o                         
  10   8   0        278.39        664.21       246.01 o                         
  11   8   0       1416.19       1530.44       331.49 o                         
   1   9   0     118420.48     120633.94      1108.76 o                         
   2   9   0          0.62         -4.23        67.55 o                         
   3   9   0      93616.62      93069.02       762.91 o                         
   4   9   0         66.10         45.03        68.71 o                         
   5   9   0      56100.72      57362.25       609.23 o                         
   6   9   0       1103.36       1187.20       129.33 o                         
   7   9   0      49838.97      48069.79       599.96 o                         
   8   9   0        121.95        104.73       165.26 o                         
   9   9   0      23563.15      23923.42       545.99 o                         
  10   9   0        111.04        537.20       496.83 o                         
  11   9   0      12183.04      13058.17       653.32 o                         
   0  10   0      33394.77      32732.22       617.20 o                         
   1  10   0        198.94        173.94        90.53 o                         
   2  10   0      31819.40      32854.73       391.53 o                         
   3  10   0       6255.48       6199.16       181.85 o                         
   4  10   0      37539.53      37284.32       498.10 o                         
   5  10   0         60.61        -60.41       101.45 o                         
   6  10   0       9055.36       8781.25       285.20 o                         
   7  10   0      10939.04      10315.98       327.38 o                         
   8  10   0      13871.94      14094.95       426.96 o                         
   9  10   0        822.13        749.43       278.55 o                         
  10  10   0       2737.85       2970.12       374.46 o                         
  11  10   0       7949.66       8377.19      1025.11 o                         
   1  11   0        503.55        812.91       112.72 o                         
   2  11   0       2295.44       2462.13       128.20 o                         
   3  11   0        374.90        402.04        91.82 o                         
   4  11   0        698.71        664.34       117.62 o                         
   5  11   0        293.86        472.52       125.36 o                         
   6  11   0       4317.19       4720.50       241.49 o                         
   7  11   0       2481.07       2714.46       208.94 o                         
   8  11   0       3383.77       4002.98       278.89 o                         
   9  11   0        685.56        810.01       214.33 o                         
  10  11   0       4387.78       5739.59       654.39 o                         
   0  12   0       1522.77       1170.64       187.84 o                         
   1  12   0       1126.56       1257.98       134.73 o                         
   2  12   0       1364.19       1427.12       141.75 o                         
   3  12   0       3806.08       3532.16       193.98 o                         
   4  12   0       2738.62       2959.19       209.49 o                         
   5  12   0         54.97         34.98       116.11 o                         
   6  12   0       3700.19       3960.61       230.45 o                         
   7  12   0       3836.78       3746.09       239.65 o                         
   8  12   0        123.17        140.49       192.27 o                         
   9  12   0       1630.34       1658.23       248.73 o                         
  10  12   0        471.94       1246.49       404.76 o                         
   1  13   0       9348.69       8838.25       268.37 o                         
   2  13   0        128.76        217.40       115.42 o                         
   3  13   0       7191.86       7224.39       265.61 o                         
   4  13   0       6772.95       6978.96       381.29 o                         
   5  13   0      13034.47      13013.28       632.19 o                         
   6  13   0       2669.36       2672.74       233.84 o                         
   7  13   0       2300.51       1722.69       249.87 o                         
   8  13   0       5720.84       5680.55       379.36 o                         
   9  13   0       3724.57       3546.09       388.91 o                         
  10  13   0       6906.49       8662.60       841.68 o                         
   0  14   0      19972.98      19910.62       558.93 o                         
   1  14   0       1610.40       1538.96       156.75 o                         
   2  14   0       5804.59       5608.93       251.12 o                         
   3  14   0        445.07        565.53       156.90 o                         
   4  14   0       9915.02       9856.33       355.55 o                         
   5  14   0      10567.94       9942.14       613.56 o                         
   6  14   0       4545.55       4421.87       285.49 o                         
   7  14   0       2773.48       2842.48       294.75 o                         
   8  14   0       2848.84       3024.69       349.54 o                         
   9  14   0       7863.69       8177.76       607.83 o                         
   1  15   0      32848.98      33076.45       533.79 o                         
   2  15   0        845.94        821.52       151.28 o                         
   3  15   0      36334.65      35869.06       624.70 o                         
   4  15   0        124.82        248.30       198.77 o                         
   5  15   0      26947.90      27747.36       619.43 o                         
   6  15   0       2677.52       2417.12       245.12 o                         
   7  15   0      20830.42      21612.70       782.57 o                         
   8  15   0        902.06        464.41       316.56 o                         
   9  15   0       9165.75       9680.02       789.27 o                         
   0  16   0       8855.10       9586.25       453.56 o                         
   1  16   0       2941.25       2915.84       213.94 o                         
   2  16   0       2665.24       2792.88       208.94 o                         
   3  16   0        336.25        188.75       164.32 o                         
   4  16   0       5405.92       5458.30       323.83 o                         
   5  16   0        840.69        800.76       197.45 o                         
   6  16   0       1718.38       1885.11       243.55 o                         
   7  16   0          7.96        204.81       238.14 o                         
   8  16   0       1580.80       2584.37       450.09 o                         
   1  17   0       2943.91       3015.76       226.02 o                         
   2  17   0          5.20         -1.83       145.51 o                         
   3  17   0       3242.18       3525.37       266.71 o                         
   4  17   0        166.99        132.10       175.76 o                         
   5  17   0       2489.96       2756.46       267.48 o                         
   6  17   0         40.74        286.86       206.66 o                         
   7  17   0       1974.83       1662.11       372.90 o                         
   8  17   0        701.89        855.59       475.35 o                         
   0  18   0      29338.29      29138.57       845.81 o                         
   1  18   0         15.73       -102.68       150.25 o                         
   2  18   0      28115.07      27637.63       600.13 o                         
   3  18   0        200.91        -18.58       179.54 o                         
   4  18   0      31577.49      30757.86       654.13 o                         
   5  18   0        333.25        150.84       204.37 o                         
   6  18   0      16957.20      16922.04       732.64 o                         
   7  18   0        769.14        126.28       542.38 o                         
   1  19   0      15350.02      15158.73       434.44 o                         
   2  19   0        261.64        123.57       185.52 o                         
   3  19   0      14371.39      13651.76       490.54 o                         
   4  19   0       1280.33       1403.39       242.26 o                         
   5  19   0      16853.00      16092.24       576.84 o                         
   6  19   0       1595.28       2560.63       396.82 o                         
   0  20   0        468.10         76.85       252.07 o                         
   1  20   0        242.68        387.91       190.98 o                         
   2  20   0        133.18        -93.08       194.08 o                         
   3  20   0       1512.86       1359.83       247.43 o                         
   4  20   0        408.35        514.82       223.18 o                         
   5  20   0        594.90        942.12       315.93 o                         
   1  21   0         47.93        145.60       208.52 o                         
   2  21   0        119.31        134.99       211.00 o                         
   3  21   0        221.91        289.43       224.34 o                         
   4  21   0        819.95       1011.66       487.87 o                         
   0  22   0        435.47         70.59       308.13 o                         
   1  22   0        356.67        626.36       261.20 o                         
   2  22   0       2060.78       2562.95       323.35 o                         
 -11   0   1        217.82        443.95       356.20 o                         
  -9   0   1       2268.82       2670.01       355.03 o                         
  -7   0   1        836.83        950.54       185.13 o                         
  -5   0   1       4097.44       3818.36       183.08 o                         
  -3   0   1       7186.92       7700.14       206.70 o                         
  -1   0   1       3810.25       4044.17        84.16 o                         
   1   0   1      23442.81      24565.62       276.94 o                         
   3   0   1       4139.45       4005.96       150.14 o                         
   5   0   1      19393.83      19105.13       361.88 o                         
   7   0   1       5657.37       5764.86       321.29 o                         
   9   0   1      12335.11      11929.81       545.30 o                         
  11   0   1       6159.85       6617.37       628.94 o                         
 -12   1   1       8037.24       7933.63       565.04 o                         
 -11   1   1        429.46        390.86       268.10 o                         
 -10   1   1      10959.60      10844.98       463.89 o                         
  -9   1   1       2314.48       2424.44       256.33 o                         
  -8   1   1       9458.24       9384.02       293.58 o                         
  -7   1   1       3320.87       3095.91       158.37 o                         
  -6   1   1       3397.44       3551.38       139.96 o                         
  -5   1   1       1973.39       2085.70       104.44 o                         
  -4   1   1       3523.74       3581.00       116.98 o                         
  -3   1   1      11777.01      12152.07       161.24 o                         
  -2   1   1        844.00        875.35        53.38 o                         
  -1   1   1       7750.92       8192.21        96.00 o                         
   0   1   1        364.80        366.83        18.68 o                         
   1   1   1       2847.01       2973.71        65.32 o                         
   2   1   1         25.66         64.41        50.09 o                         
   3   1   1      31661.47      33240.88       300.92 o                         
   4   1   1       3682.89       3665.77       112.88 o                         
   5   1   1         90.47         65.71        63.60 o                         
   6   1   1       1759.04       1859.16       108.20 o                         
   7   1   1       8801.90       9029.27       339.04 o                         
   8   1   1       5812.37       6016.41       294.73 o                         
   9   1   1       7373.47       7204.35       311.64 o                         
  10   1   1       8395.12       8122.40       418.64 o                         
  11   1   1       1667.83       2164.84       293.34 o                         
  12   1   1       3583.23       3968.71       373.21 o                         
 -12   2   1       2961.37       3175.89       403.17 o                         
 -11   2   1      14211.34      14789.96       556.90 o                         
 -10   2   1       7002.54       7454.23       412.40 o                         
  -9   2   1      22091.81      21814.53       549.09 o                         
  -8   2   1       5336.89       5392.29       252.17 o                         
  -7   2   1      10175.09      10486.65       244.33 o                         
  -6   2   1      21462.37      21792.17       284.18 o                         
  -5   2   1      28606.39      28631.25       313.21 o                         
  -4   2   1      53427.14      54353.54       497.31 o                         
  -3   2   1      14814.28      15663.59       186.49 o                         
  -2   2   1       2242.58       1997.28        75.62 o                         
  -1   2   1      57729.61      62043.07       450.98 o                         
   0   2   1      89565.48      97956.70       676.56 o                         
   1   2   1       2556.42       2687.56        62.91 o                         
   2   2   1       5829.65       5464.09       116.51 o                         
   3   2   1        323.92        261.90        65.98 o                         
   4   2   1      43527.67      43889.02       438.00 o                         
   5   2   1        269.73        171.71        77.71 o                         
   6   2   1      28534.14      27972.10       486.04 o                         
   7   2   1       2007.34       1721.34       135.09 o                         
   8   2   1       5061.50       5466.86       251.90 o                         
   9   2   1       1607.85       1374.16       197.86 o                         
  10   2   1       7603.86       8263.96       431.90 o                         
  11   2   1       4989.20       5321.73       377.47 o                         
  12   2   1       3213.05       3357.58       671.26 o                         
 -12   3   1        305.92         38.14       299.51 o                         
 -11   3   1      15417.25      14922.78       559.33 o                         
 -10   3   1        798.50       1137.95       240.01 o                         
  -9   3   1      11077.89      10923.67       584.04 o                         
  -8   3   1         26.15       -130.30       130.30 o                         
  -7   3   1      63715.95      63664.63       662.52 o                         
  -6   3   1         10.07        119.77        86.67 o                         
  -5   3   1      45157.57      45839.74       433.93 o                         
  -4   3   1        183.49        241.65        59.29 o                         
  -3   3   1     194657.27     204386.36      1437.78 o                         
  -2   3   1        226.72        213.69        51.22 o                         
  -1   3   1      42177.96      43158.45       360.24 o                         
   0   3   1       1259.54       1223.69        57.74 o                         
   1   3   1     184017.25     199954.34      1463.59 o                         
   2   3   1       1653.44       1643.75        80.67 o                         
   3   3   1     123800.58     128941.02      1018.79 o                         
   4   3   1         61.25          6.18        67.96 o                         
   5   3   1      96688.91      97996.37       877.72 o                         
   6   3   1      13318.37      13505.59       259.24 o                         
   7   3   1      34616.05      33877.68       443.47 o                         
   8   3   1        771.13        752.02       147.72 o                         
   9   3   1      39705.41      39199.17       655.08 o                         
  10   3   1       1544.08       1990.61       261.97 o                         
  11   3   1      10289.46      10054.77       498.95 o                         
  12   3   1       1070.59       1366.22       300.18 o                         
 -12   4   1       1870.45       2072.98       321.88 o                         
 -11   4   1       2204.40       1613.96       406.22 o                         
 -10   4   1        257.55         27.47       215.15 o                         
  -9   4   1       2135.52       2249.94       244.60 o                         
  -8   4   1       9878.06      10059.32       298.12 o                         
  -7   4   1       1967.56       1974.96       141.65 o                         
  -6   4   1       9430.12       9172.17       222.19 o                         
  -5   4   1       3411.26       3480.21       122.57 o                         
  -4   4   1      30765.48      31179.00       318.46 o                         
  -3   4   1        947.00        977.78        70.72 o                         
  -2   4   1      20958.37      21217.88       218.89 o                         
  -1   4   1       8201.40       8346.81       135.33 o                         
   0   4   1       1470.68       1392.54        65.21 o                         
   1   4   1       3225.14       3183.60        83.40 o                         
   2   4   1       5076.91       5327.04       110.38 o                         
   3   4   1       2257.98       2524.73       114.25 o                         
   4   4   1      30008.11      30621.77       352.67 o                         
   5   4   1       3996.34       3985.03       159.32 o                         
   6   4   1       2747.51       2823.16       150.20 o                         
   7   4   1        550.66        597.73       112.82 o                         
   8   4   1       6237.89       5775.83       260.50 o                         
   9   4   1        423.41        522.56       177.48 o                         
  10   4   1       1102.47       1821.03       256.62 o                         
  11   4   1         78.17        218.41       344.45 o                         
  12   4   1        736.35        945.22       310.61 o                         
 -12   5   1        857.21       1037.87       343.88 o                         
 -11   5   1        476.56        329.36       246.38 o                         
 -10   5   1         37.60         99.64       208.57 o                         
  -9   5   1        720.40        888.76       194.34 o                         
  -8   5   1       1697.19       1621.05       164.70 o                         
  -7   5   1       2587.29       2904.50       174.25 o                         
  -6   5   1        190.79        354.21        96.37 o                         
  -5   5   1       3147.30       3344.13       148.88 o                         
  -4   5   1        450.13        448.40        67.09 o                         
  -3   5   1      41290.24      42394.38       386.28 o                         
  -2   5   1      14236.93      15080.84       185.21 o                         
  -1   5   1       2883.01       2737.95       102.41 o                         
   0   5   1        731.35        841.52        60.76 o                         
   1   5   1        781.86        772.58        55.92 o                         
   2   5   1       8548.95       8829.36       140.69 o                         
   3   5   1       5169.96       5108.57       160.07 o                         
   4   5   1         35.65         16.18        71.70 o                         
   5   5   1       9280.68       9347.20       212.31 o                         
   6   5   1       1184.54       1413.56       120.61 o                         
   7   5   1        489.34        402.53       111.05 o                         
   8   5   1        470.88        579.80       128.63 o                         
   9   5   1       1075.99       1119.82       217.00 o                         
  10   5   1        333.56        250.59       247.68 o                         
  11   5   1        314.77       -239.59       239.59 o                         
  12   5   1        486.09        756.47       344.09 o                         
 -12   6   1       4324.44       4610.54       637.17 o                         
 -11   6   1         40.95        529.73       249.86 o                         
 -10   6   1      14580.58      14681.04       522.07 o                         
  -9   6   1        319.66        283.29       171.61 o                         
  -8   6   1      16222.48      15226.04       404.13 o                         
  -7   6   1       1699.15       1743.15       147.01 o                         
  -6   6   1      40384.60      39744.03       478.85 o                         
  -5   6   1        364.25        326.55        88.42 o                         
  -4   6   1      77720.61      79216.74       659.14 o                         
  -3   6   1       1668.99       1863.09        94.55 o                         
  -2   6   1      64656.93      64944.59       529.45 o                         
  -1   6   1         14.12         36.78        56.09 o                         
   0   6   1     104116.09     107485.78       943.79 o                         
   1   6   1       4940.16       5451.57       125.43 o                         
   2   6   1      66289.98      68394.99       626.39 o                         
   3   6   1       1960.59       1984.23        93.25 o                         
   4   6   1      50403.52      51799.00       521.75 o                         
   5   6   1       2644.47       2724.40       141.06 o                         
   6   6   1      55196.35      54586.83       775.01 o                         
   7   6   1       6090.82       6057.12       225.89 o                         
   8   6   1      26484.97      26602.49       433.50 o                         
   9   6   1       2490.99       2822.45       242.30 o                         
  10   6   1      14358.39      15661.68       855.02 o                         
  11   6   1       3413.72       3412.59       333.93 o                         
  12   6   1       8274.45       8696.95      1041.56 o                         
 -11   7   1       3103.32       3048.30       516.17 o                         
 -10   7   1      13529.68      14844.73      1463.52 o                         
  -9   7   1       7617.69       7858.01       451.47 o                         
  -8   7   1      15639.97      15316.95       373.27 o                         
  -7   7   1      15997.75      15765.02       318.13 o                         
  -6   7   1       9092.34       8986.71       235.10 o                         
  -5   7   1      26499.95      27103.35       364.54 o                         
  -4   7   1      19029.10      19357.26       255.33 o                         
  -3   7   1      22590.07      22417.05       263.42 o                         
  -2   7   1       9956.23      10255.86       159.62 o                         
  -1   7   1      50407.13      51769.89       483.80 o                         
   0   7   1         15.23         30.39        70.53 o                         
   1   7   1      79814.95      84095.31       713.87 o                         
   2   7   1        190.79        141.36        55.11 o                         
   3   7   1      17289.49      17086.88       223.87 o                         
   4   7   1        272.73        127.72        69.02 o                         
   5   7   1      33245.18      32900.09       413.02 o                         
   6   7   1        654.33        936.70       117.49 o                         
   7   7   1      12640.09      12495.30       325.32 o                         
   8   7   1       1901.62       1952.20       168.10 o                         
   9   7   1      14404.97      14524.39       686.68 o                         
  10   7   1       7395.25       6479.48       574.19 o                         
  11   7   1       4389.17       4338.34       368.27 o                         
 -11   8   1       8499.26       9421.80       586.48 o                         
 -10   8   1       3186.54       3318.18       375.21 o                         
  -9   8   1      12157.18      11629.46       368.51 o                         
  -8   8   1        509.83        834.10       156.66 o                         
  -7   8   1      12446.95      12168.24       370.45 o                         
  -6   8   1       3906.72       4200.57       205.77 o                         
  -5   8   1       7758.51       7383.43       205.49 o                         
  -4   8   1       8376.39       8922.27       181.77 o                         
  -3   8   1       6971.72       7191.40       153.97 o                         
  -2   8   1       2244.05       2606.85       117.18 o                         
  -1   8   1       2919.65       3045.38       120.08 o                         
   0   8   1       3587.05       3662.95       152.47 o                         
   1   8   1         29.79         42.61        56.85 o                         
   2   8   1       5201.63       5168.69       147.30 o                         
   3   8   1         84.01        110.89        60.93 o                         
   4   8   1       4810.99       4945.32       146.42 o                         
   5   8   1       6903.98       6699.00       202.47 o                         
   6   8   1       6687.46       6803.75       223.90 o                         
   7   8   1       4168.36       4184.87       203.95 o                         
   8   8   1       3166.24       3212.35       198.03 o                         
   9   8   1       5219.02       5208.30       310.79 o                         
  10   8   1       3762.56       3973.14       307.20 o                         
  11   8   1       5248.41       4692.62       855.16 o                         
 -11   9   1        219.75         74.12       992.82 o                         
 -10   9   1        619.85        -46.36       265.51 o                         
  -9   9   1       1389.27       1293.79       214.74 o                         
  -8   9   1        778.72        885.38       178.39 o                         
  -7   9   1       3065.54       3111.26       206.79 o                         
  -6   9   1       1435.02       1198.25       129.71 o                         
  -5   9   1       6049.95       5693.33       195.50 o                         
  -4   9   1       1241.57       1183.98       110.53 o                         
  -3   9   1       3276.05       3301.70       131.51 o                         
  -2   9   1       1337.76       1532.46       100.56 o                         
  -1   9   1       1613.67       1843.59       103.72 o                         
   0   9   1       2769.20       2880.97       149.69 o                         
   1   9   1      12270.32      12810.11       253.09 o                         
   2   9   1      10925.88      11226.98       206.81 o                         
   3   9   1       4663.37       4667.75       146.36 o                         
   4   9   1       7175.82       7165.16       194.10 o                         
   5   9   1       7592.89       7504.22       215.67 o                         
   6   9   1       6621.02       6659.63       227.27 o                         
   7   9   1       1588.33       1755.71       167.87 o                         
   8   9   1       7668.90       7638.08       341.84 o                         
   9   9   1        962.60       1025.37       213.36 o                         
  10   9   1       5707.69       6049.36       399.54 o                         
  11   9   1       2348.64       2745.24       533.71 o                         
 -11  10   1       3165.25       3731.17       956.92 o                         
 -10  10   1         48.48        430.28       285.22 o                         
  -9  10   1       5298.47       5559.21       333.40 o                         
  -8  10   1       1326.56       1802.39       304.38 o                         
  -7  10   1       1056.13       1015.84       181.26 o                         
  -6  10   1        538.80        586.26       135.98 o                         
  -5  10   1       5676.40       5691.78       228.75 o                         
  -4  10   1       1175.42        988.27       109.37 o                         
  -3  10   1        245.53        283.14        84.43 o                         
  -2  10   1         94.08        146.06        74.08 o                         
  -1  10   1        869.35        888.27       107.50 o                         
   0  10   1       4550.03       4432.04       183.08 o                         
   1  10   1       2953.73       3187.31       167.84 o                         
   2  10   1        446.41        641.57       101.35 o                         
   3  10   1       1442.12       1370.13       108.08 o                         
   4  10   1        321.97        297.52       102.47 o                         
   5  10   1       2000.69       1940.74       156.38 o                         
   6  10   1       1077.17       1461.30       161.20 o                         
   7  10   1       7253.33       7684.05       299.01 o                         
   8  10   1       2181.42       2359.55       362.95 o                         
   9  10   1       5609.26       5786.51       595.52 o                         
  10  10   1       1500.48       1697.22       437.32 o                         
  11  10   1       4172.55       4662.36       782.94 o                         
 -10  11   1       8186.44       8126.59       548.16 o                         
  -9  11   1       2117.04       2071.74       286.64 o                         
  -8  11   1      16735.28      16654.05       468.26 o                         
  -7  11   1       9520.19       9566.25       358.66 o                         
  -6  11   1       4756.62       5063.24       227.44 o                         
  -5  11   1       5916.66       5395.28       240.79 o                         
  -4  11   1      25139.51      24378.62       399.20 o                         
  -3  11   1      24781.58      24211.35       347.78 o                         
  -2  11   1        764.59        993.67        97.38 o                         
  -1  11   1       9887.60      10509.67       258.50 o                         
   0  11   1       4918.16       4986.15       199.97 o                         
   1  11   1      23611.32      24188.08       388.77 o                         
   2  11   1         12.27        -55.48        74.61 o                         
   3  11   1      17627.90      17037.19       286.23 o                         
   4  11   1        409.96        422.12       111.95 o                         
   5  11   1      12469.68      12297.40       307.44 o                         
   6  11   1       1388.30       1687.10       166.08 o                         
   7  11   1       4182.37       4064.11       330.86 o                         
   8  11   1        704.56        700.50       191.54 o                         
   9  11   1       4813.68       5581.27       435.16 o                         
  10  11   1       2505.77       1811.01       357.51 o                         
 -10  12   1      15521.37      16516.44       640.77 o                         
  -9  12   1       1968.60       1779.19       252.93 o                         
  -8  12   1      23515.68      22865.09       876.99 o                         
  -7  12   1         46.80       -149.65       149.65 o                         
  -6  12   1      41167.92      40638.70       596.39 o                         
  -5  12   1        117.85        -28.88       116.26 o                         
  -4  12   1      49176.43      48052.35       633.45 o                         
  -3  12   1         15.51        135.89       106.06 o                         
  -2  12   1      74624.85      74194.32       814.54 o                         
  -1  12   1          0.35        -53.24        96.36 o                         
   0  12   1      76236.93      75379.15       816.72 o                         
   1  12   1        554.11        702.61       118.38 o                         
   2  12   1      79965.66      79810.58       856.83 o                         
   3  12   1        278.29        166.85       108.51 o                         
   4  12   1      57806.02      57245.11       779.82 o                         
   5  12   1       3404.45       3604.68       206.05 o                         
   6  12   1      41233.87      40463.05       598.97 o                         
   7  12   1         25.49         56.54       148.35 o                         
   8  12   1      27390.49      27062.28       581.85 o                         
   9  12   1        746.59        963.51       256.33 o                         
  10  12   1      19847.36      20489.74       760.08 o                         
 -10  13   1       4056.69       5372.41       855.82 o                         
  -9  13   1       5333.82       6073.36       420.95 o                         
  -8  13   1       1872.39       1663.96       267.06 o                         
  -7  13   1       9882.73      10720.37       455.95 o                         
  -6  13   1       4762.11       5297.82       309.42 o                         
  -5  13   1       8984.44       9095.41       345.34 o                         
  -4  13   1       1735.29       1698.46       186.50 o                         
  -3  13   1      19746.30      19741.99       384.80 o                         
  -2  13   1       4392.93       4379.88       221.98 o                         
  -1  13   1      11991.86      11879.42       300.68 o                         
   0  13   1         86.20         39.95       104.91 o                         
   1  13   1      35112.29      34493.25       506.41 o                         
   2  13   1       5119.23       4950.16       228.70 o                         
   3  13   1       9911.16       9856.88       287.76 o                         
   4  13   1        255.48        163.95       139.02 o                         
   5  13   1      18926.27      19561.37       462.76 o                         
   6  13   1       1919.42       1419.07       204.55 o                         
   7  13   1       2549.89       2651.70       251.30 o                         
   8  13   1        583.39        586.47       286.08 o                         
   9  13   1       4379.62       4211.23       424.54 o                         
  10  13   1        236.79        343.27       592.49 o                         
  -9  14   1        497.39        -17.46       362.49 o                         
  -8  14   1        928.36       1238.09       263.71 o                         
  -7  14   1        183.31        511.55       217.56 o                         
  -6  14   1        530.98        453.24       183.91 o                         
  -5  14   1          3.72         -8.80       153.88 o                         
  -4  14   1       1702.28       1641.85       225.40 o                         
  -3  14   1         66.10        169.68       123.98 o                         
  -2  14   1        654.75        707.95       140.22 o                         
  -1  14   1        729.54        894.17       140.79 o                         
   0  14   1       4193.51       4091.99       220.53 o                         
   1  14   1         54.95         85.52       113.80 o                         
   2  14   1        931.55        852.22       140.20 o                         
   3  14   1       1076.64        942.27       166.38 o                         
   4  14   1        205.74        366.23       155.70 o                         
   5  14   1       1813.95       1726.67       207.03 o                         
   6  14   1        371.89        401.73       177.53 o                         
   7  14   1         77.88       -165.86       165.86 o                         
   8  14   1         35.25         21.17       249.81 o                         
   9  14   1       1391.76       2156.57       497.22 o                         
  -9  15   1       3293.26       3492.79       539.70 o                         
  -8  15   1         19.20        215.66       234.79 o                         
  -7  15   1      11668.59      11644.40       501.55 o                         
  -6  15   1         95.61        202.21       179.59 o                         
  -5  15   1       7446.41       8172.36       441.52 o                         
  -4  15   1        165.80        131.02       160.16 o                         
  -3  15   1      14770.04      14399.49       568.18 o                         
  -2  15   1        759.62        566.10       145.34 o                         
  -1  15   1      20275.16      19768.99       412.80 o                         
   0  15   1       3619.72       4188.43       231.86 o                         
   1  15   1      20703.30      20854.18       421.20 o                         
   2  15   1         78.48        144.93       128.23 o                         
   3  15   1      11722.37      11539.53       377.83 o                         
   4  15   1       8678.06       8479.41       355.62 o                         
   5  15   1      11196.47      11002.99       401.16 o                         
   6  15   1        474.52        606.72       195.44 o                         
   7  15   1       9161.25       8747.76       566.96 o                         
   8  15   1       4580.95       4865.53       455.57 o                         
   9  15   1       8170.77       8019.40      1718.70 o                         
  -8  16   1       7429.94       7924.97       917.06 o                         
  -7  16   1       4668.98       4572.45       368.36 o                         
  -6  16   1       4266.08       3983.50       338.00 o                         
  -5  16   1      10561.10      10518.21       408.95 o                         
  -4  16   1       9590.67       8986.38       375.94 o                         
  -3  16   1       1494.45       1598.62       204.29 o                         
  -2  16   1      13503.62      13614.81       367.24 o                         
  -1  16   1       2162.07       2277.86       203.40 o                         
   0  16   1      15598.71      15152.03       381.09 o                         
   1  16   1        316.23        255.79       141.84 o                         
   2  16   1      12638.69      12075.79       351.66 o                         
   3  16   1         46.84       -140.77       151.38 o                         
   4  16   1      12199.12      12164.99       415.54 o                         
   5  16   1        731.63        645.53       333.29 o                         
   6  16   1       7334.61       7309.70       382.93 o                         
   7  16   1       3885.48       3937.78       410.71 o                         
   8  16   1       8415.50       7892.00       563.44 o                         
  -8  17   1       7049.99       5986.06       949.87 o                         
  -7  17   1       2282.29       2342.18       381.56 o                         
  -6  17   1       7383.87       7778.51       458.61 o                         
  -5  17   1       2232.49       2260.77       252.47 o                         
  -4  17   1       4184.27       4382.61       297.73 o                         
  -3  17   1       2039.33       1794.65       221.37 o                         
  -2  17   1       2011.86       2122.90       253.73 o                         
  -1  17   1       6802.83       6701.64       305.70 o                         
   0  17   1       1906.70       2100.90       199.07 o                         
   1  17   1       1032.70        762.10       194.52 o                         
   2  17   1        193.29         62.90       160.35 o                         
   3  17   1       5781.44       5815.58       324.08 o                         
   4  17   1         25.22        -19.53       172.16 o                         
   5  17   1       1261.21       1450.70       268.98 o                         
   6  17   1       1718.78       1712.93       293.26 o                         
   7  17   1       4549.07       3744.59       443.12 o                         
   8  17   1       2700.57       2654.79       610.13 o                         
  -7  18   1        258.35        535.22       368.88 o                         
  -6  18   1      10983.39      11226.76       650.88 o                         
  -5  18   1         33.62         -6.66       192.64 o                         
  -4  18   1       3027.18       2807.73       272.73 o                         
  -3  18   1        178.16        331.75       185.13 o                         
  -2  18   1      13932.08      13607.99       585.51 o                         
  -1  18   1          5.48         91.76       152.32 o                         
   0  18   1       4964.97       4778.85       275.28 o                         
   1  18   1       1703.80       1635.93       203.14 o                         
   2  18   1       7818.33       8386.72       387.19 o                         
   3  18   1       2403.31       2320.60       250.23 o                         
   4  18   1       7570.38       8302.70       411.52 o                         
   5  18   1       2377.76       2989.10       361.08 o                         
   6  18   1       6213.55       6061.43       435.34 o                         
   7  18   1       1634.21       2053.11      1125.03 o                         
  -6  19   1        148.44       -395.97       395.97 o                         
  -5  19   1        206.78        252.90       216.39 o                         
  -4  19   1        443.44        617.25       218.63 o                         
  -3  19   1        236.53        210.69       199.41 o                         
  -2  19   1         99.10        -25.89       181.75 o                         
  -1  19   1         61.23        116.12       174.95 o                         
   0  19   1        336.65        340.28       171.95 o                         
   1  19   1        383.06        290.01       175.82 o                         
   2  19   1        955.16        891.82       214.77 o                         
   3  19   1         78.10        174.53       199.65 o                         
   4  19   1        460.88        615.82       253.82 o                         
   5  19   1         60.79        288.37       263.73 o                         
   6  19   1       1937.75       2088.27       391.32 o                         
  -5  20   1       2808.73       1998.77       328.66 o                         
  -4  20   1       3202.66       3346.66       318.96 o                         
  -3  20   1       2788.58       2748.08       285.65 o                         
  -2  20   1       2109.57       2332.71       264.19 o                         
  -1  20   1        318.37        168.34       170.10 o                         
   0  20   1       4284.26       4463.43       291.75 o                         
   1  20   1        457.92        538.43       215.19 o                         
   2  20   1       4846.17       6135.04       374.99 o                         
   3  20   1        288.38        376.25       211.07 o                         
   4  20   1       1024.82       1210.12       293.42 o                         
   5  20   1          8.29       -180.84       309.72 o                         
  -4  21   1        180.00        380.38       308.24 o                         
  -3  21   1      19113.43      19643.54       725.85 o                         
  -2  21   1         22.72       -101.66       203.90 o                         
  -1  21   1      21429.89      21635.56       594.72 o                         
   0  21   1       1722.47       1556.86       233.20 o                         
   1  21   1      24445.84      24895.66       627.84 o                         
   2  21   1        600.66        682.57       257.94 o                         
   3  21   1      18482.24      17597.37       916.30 o                         
   4  21   1       1025.02        603.22       428.04 o                         
  -2  22   1       8926.91       8979.07       507.70 o                         
  -1  22   1        653.82        732.89       258.50 o                         
   0  22   1       7369.26       7323.84       395.24 o                         
   1  22   1        404.80        666.63       375.33 o                         
   2  22   1       7673.24       7577.53       616.72 o                         
 -12   0   2       3976.82       4803.30       695.94 o                         
 -10   0   2      13301.70      13515.59       844.07 o                         
  -8   0   2      31314.07      32755.96      1482.41 o                         
  -6   0   2      42312.05      41367.85       642.41 o                         
  -4   0   2     115032.98     114282.83      1273.28 o                         
  -2   0   2      86488.25      89897.05      1056.79 o                         
   0   0   2     221496.78     231071.27      2199.15 o                         
   2   0   2     221666.77     226385.19      2192.78 o                         
   4   0   2      94620.92      95233.42      1044.85 o                         
   6   0   2     142374.89     144066.38      1573.85 o                         
   8   0   2      21918.18      20872.64       570.07 o                         
  10   0   2      46382.50      44932.76      1166.58 o                         
  12   0   2       6554.23       6573.99       616.74 o                         
 -12   1   2      14235.63      14014.73       934.26 o                         
 -11   1   2       3447.91       3470.06       334.14 o                         
 -10   1   2       5682.17       5780.41       372.98 o                         
  -9   1   2       7906.09       7975.28       389.35 o                         
  -8   1   2      31736.97      31393.58       559.20 o                         
  -7   1   2      21810.12      21957.76       355.30 o                         
  -6   1   2      18293.08      19245.37       296.14 o                         
  -5   1   2      19051.47      18800.59       245.20 o                         
  -4   1   2      53674.77      55578.04       596.74 o                         
  -3   1   2      26809.10      27482.17       335.47 o                         
  -2   1   2       5889.67       5930.46       102.31 o                         
  -1   1   2      72756.56      76032.30       626.01 o                         
   0   1   2      37012.07      38708.39       292.26 o                         
   1   1   2      81566.41      85920.70       607.00 o                         
   2   1   2      13613.67      13695.88       172.65 o                         
   3   1   2      55209.32      54397.00       484.86 o                         
   4   1   2       5704.08       5618.24       129.04 o                         
   5   1   2      21657.69      21816.43       263.60 o                         
   6   1   2        326.78        341.92        76.39 o                         
   7   1   2      22267.30      21260.27       379.80 o                         
   8   1   2       1999.86       1777.13       171.03 o                         
   9   1   2       4389.22       4521.39       257.60 o                         
  10   1   2        263.41        428.96       215.19 o                         
  11   1   2       4850.53       5027.82       452.03 o                         
  12   1   2        435.90        683.51       288.31 o                         
 -12   2   2        591.78        991.61       289.26 o                         
 -11   2   2       1548.77       1624.71       286.17 o                         
 -10   2   2         84.21       -106.07       295.66 o                         
  -9   2   2       1759.27       1994.13       240.96 o                         
  -8   2   2       2679.57       3038.58       211.42 o                         
  -7   2   2       6585.77       6482.63       208.44 o                         
  -6   2   2       3198.50       3112.66       132.72 o                         
  -5   2   2        198.33        182.01        66.91 o                         
  -4   2   2        278.87        310.09        63.06 o                         
  -3   2   2         14.20         32.41        51.76 o                         
  -2   2   2       8737.62       9007.65       127.09 o                         
  -1   2   2        846.77        951.94        46.92 o                         
   0   2   2      17286.42      18457.24       226.22 o                         
   1   2   2         70.88         47.49        35.25 o                         
   2   2   2       1133.80       1345.65        73.33 o                         
   3   2   2      20402.32      21609.70       256.84 o                         
   4   2   2       2374.46       2493.83       117.85 o                         
   5   2   2       6242.10       6307.25       182.87 o                         
   6   2   2        319.86        437.29        95.24 o                         
   7   2   2       4644.98       4756.25       198.48 o                         
   8   2   2        570.35        445.67       139.67 o                         
   9   2   2       4454.32       4930.11       317.59 o                         
  10   2   2         17.38         73.77       212.61 o                         
  11   2   2       5903.50       6101.88       759.83 o                         
  12   2   2       2362.17       2330.49       336.40 o                         
 -12   3   2        271.38        220.64       265.05 o                         
 -11   3   2       1537.03       1734.12       292.56 o                         
 -10   3   2         39.56        317.67       219.47 o                         
  -9   3   2       2559.66       2641.14       349.20 o                         
  -8   3   2        736.19        671.80       138.21 o                         
  -7   3   2       7759.38       7833.97       224.39 o                         
  -6   3   2       4870.01       5053.70       154.99 o                         
  -5   3   2       6247.29       6253.71       153.15 o                         
  -4   3   2       4343.21       4501.83       125.35 o                         
  -3   3   2      31385.71      32587.69       307.45 o                         
  -2   3   2      32511.32      34236.66       300.43 o                         
  -1   3   2      20220.26      21197.66       199.76 o                         
   0   3   2       4723.90       5054.46        84.27 o                         
   1   3   2      10711.54      11330.13       133.55 o                         
   2   3   2      68808.99      72097.23       808.95 o                         
   3   3   2      57901.03      59178.91       549.99 o                         
   4   3   2      11644.07      11760.55       206.72 o                         
   5   3   2       9857.95       9427.37       206.29 o                         
   6   3   2      31698.90      31837.46       404.57 o                         
   7   3   2       6399.07       6500.82       244.09 o                         
   8   3   2      13934.60      14108.34       346.78 o                         
   9   3   2      11121.60      10801.41       368.87 o                         
  10   3   2      19102.63      19053.07       513.70 o                         
  11   3   2       1653.37       1528.34       470.69 o                         
  12   3   2       8741.65       9915.29       878.05 o                         
 -12   4   2        183.58        -74.58       261.62 o                         
 -11   4   2      22079.68      22620.33       877.59 o                         
 -10   4   2        935.82        980.68       286.76 o                         
  -9   4   2      18597.88      17531.13       502.13 o                         
  -8   4   2        798.21        713.51       142.99 o                         
  -7   4   2      22997.95      22062.48       351.05 o                         
  -6   4   2       5284.34       5383.17       186.37 o                         
  -5   4   2      25468.53      25710.44       300.94 o                         
  -4   4   2      14599.20      15320.98       209.69 o                         
  -3   4   2      27690.22      28353.55       400.42 o                         
  -2   4   2      22617.03      23810.83       238.85 o                         
  -1   4   2       3044.46       3026.29        87.05 o                         
   0   4   2        668.29        944.61        60.95 o                         
   1   4   2       4814.81       4883.54       113.97 o                         
   2   4   2      25749.04      26288.10       253.44 o                         
   3   4   2          5.40        -13.66        64.54 o                         
   4   4   2       9249.04       9769.65       193.92 o                         
   5   4   2         89.73        157.41        83.03 o                         
   6   4   2      14913.78      14598.11       373.23 o                         
   7   4   2       8380.50       8057.57       238.14 o                         
   8   4   2       4814.31       5293.13       258.70 o                         
   9   4   2       2148.08       2541.79       208.69 o                         
  10   4   2       4640.29       5001.27       633.67 o                         
  11   4   2       5725.56       5789.04       388.66 o                         
  12   4   2       5780.52       5319.13       473.71 o                         
 -12   5   2      15881.94      14477.00      1712.74 o                         
 -11   5   2       1530.21       2003.64       291.81 o                         
 -10   5   2      17967.33      17326.21       547.89 o                         
  -9   5   2       2309.58       2302.85       249.69 o                         
  -8   5   2      39697.90      40595.70       709.31 o                         
  -7   5   2       7786.69       8162.77       236.37 o                         
  -6   5   2      19824.62      19455.18       312.85 o                         
  -5   5   2       4315.57       3889.23       138.41 o                         
  -4   5   2      39518.02      40116.66       388.72 o                         
  -3   5   2      30571.94      31728.03       315.07 o                         
  -2   5   2      24240.43      25467.84       258.06 o                         
  -1   5   2      45714.73      47180.45       427.78 o                         
   0   5   2      38501.77      40958.51       376.82 o                         
   1   5   2       5098.01       5428.45       107.51 o                         
   2   5   2       3341.95       3357.24       103.80 o                         
   3   5   2      38810.54      39383.84       402.05 o                         
   4   5   2       5383.96       5605.02       163.09 o                         
   5   5   2       3717.20       3544.37       161.92 o                         
   6   5   2       9317.67       9399.25       298.97 o                         
   7   5   2      12589.13      12695.44       285.85 o                         
   8   5   2         63.10        143.70       122.70 o                         
   9   5   2      12740.06      12132.51       382.89 o                         
  10   5   2       7142.16       6874.40       375.67 o                         
  11   5   2       2874.89       2421.04       312.22 o                         
  12   5   2       1607.46       2182.22      1180.28 o                         
 -12   6   2       2991.20       3779.75       510.13 o                         
 -11   6   2        250.74        371.91       329.40 o                         
 -10   6   2       3368.69       3614.23       315.65 o                         
  -9   6   2         34.47        315.65       190.77 o                         
  -8   6   2      14337.67      14120.31       347.75 o                         
  -7   6   2       1903.52       1823.85       151.08 o                         
  -6   6   2       7575.25       7753.06       218.46 o                         
  -5   6   2       6850.53       6952.81       167.72 o                         
  -4   6   2      33796.30      34787.55       360.44 o                         
  -3   6   2        402.43        332.51        63.99 o                         
  -2   6   2      42920.65      45030.29       399.17 o                         
  -1   6   2       5403.52       5338.00       133.24 o                         
   0   6   2      84760.50      89480.88       735.74 o                         
   1   6   2       4583.27       4415.96       104.71 o                         
   2   6   2      49739.07      50441.54       433.87 o                         
   3   6   2      11024.63      11311.01       175.19 o                         
   4   6   2      42550.65      43747.79       464.96 o                         
   5   6   2      19256.94      19760.49       305.78 o                         
   6   6   2      23019.87      22842.84       352.87 o                         
   7   6   2       8833.12       8652.03       253.39 o                         
   8   6   2      16418.12      15720.68       342.87 o                         
   9   6   2       7385.09       6674.58       331.75 o                         
  10   6   2      13103.84      13828.49       753.44 o                         
  11   6   2      11831.26      10330.93       514.25 o                         
  12   6   2       3615.52       3902.93       742.97 o                         
 -11   7   2         66.11       -249.38       270.47 o                         
 -10   7   2        876.25       1134.14       248.91 o                         
  -9   7   2       3422.14       3756.98       260.54 o                         
  -8   7   2         43.95        259.88       135.88 o                         
  -7   7   2       3074.20       2995.12       187.68 o                         
  -6   7   2       1210.79       1310.61       125.61 o                         
  -5   7   2       8095.42       7567.49       177.58 o                         
  -4   7   2        564.53        615.85        78.33 o                         
  -3   7   2      11503.23      11992.98       189.24 o                         
  -2   7   2       4762.21       4738.29       117.87 o                         
  -1   7   2      11835.64      11517.28       187.85 o                         
   0   7   2       3713.26       4173.05       120.02 o                         
   1   7   2      25818.80      27323.08       274.01 o                         
   2   7   2      14137.18      14884.32       197.92 o                         
   3   7   2       1366.83       1284.64        82.08 o                         
   4   7   2       1671.57       1705.93       110.60 o                         
   5   7   2        683.61        837.94       106.39 o                         
   6   7   2       5164.35       5536.19       206.39 o                         
   7   7   2       7436.53       6855.07       258.29 o                         
   8   7   2       4020.07       4437.93       220.21 o                         
   9   7   2        107.69        154.33       192.88 o                         
  10   7   2       6143.27       6625.36       365.24 o                         
  11   7   2        508.89       1033.21       319.02 o                         
 -11   8   2       5847.14       7224.80       524.01 o                         
 -10   8   2       3842.43       4043.22       398.75 o                         
  -9   8   2       6392.17       6209.50       401.10 o                         
  -8   8   2       7042.77       7352.88       292.89 o                         
  -7   8   2       6673.13       6569.78       258.51 o                         
  -6   8   2       5984.36       5882.46       211.52 o                         
  -5   8   2      20264.48      20248.60       315.84 o                         
  -4   8   2      15363.34      15357.92       235.00 o                         
  -3   8   2      12221.13      12297.60       196.16 o                         
  -2   8   2      13498.13      13224.16       218.98 o                         
  -1   8   2      12600.73      12545.42       203.33 o                         
   0   8   2      50179.63      52696.42       563.03 o                         
   1   8   2       7367.26       7422.90       225.00 o                         
   2   8   2      27002.46      27179.92       291.41 o                         
   3   8   2       1048.21       1138.59        82.89 o                         
   4   8   2       8980.37       8674.61       185.76 o                         
   5   8   2      13074.21      13466.15       264.95 o                         
   6   8   2      19138.88      19345.25       336.78 o                         
   7   8   2        500.37        491.11       147.87 o                         
   8   8   2       2784.78       2928.42       193.90 o                         
   9   8   2        470.72        597.69       190.28 o                         
  10   8   2       3774.43       3951.24       296.89 o                         
  11   8   2        307.18       1294.96       405.29 o                         
 -11   9   2       6314.32       6352.39       492.46 o                         
 -10   9   2        213.88         66.08       281.02 o                         
  -9   9   2      11688.44      11407.78       582.60 o                         
  -8   9   2         70.89        199.33       163.05 o                         
  -7   9   2      19653.19      19762.84       450.51 o                         
  -6   9   2       1895.78       2112.50       149.55 o                         
  -5   9   2      42071.17      40923.76       484.07 o                         
  -4   9   2         79.33        117.33        72.15 o                         
  -3   9   2      60709.49      59969.05       540.47 o                         
  -2   9   2       1167.84       1255.63        97.12 o                         
  -1   9   2      88744.88      89131.00       782.21 o                         
   0   9   2         60.92        102.97        80.50 o                         
   1   9   2      61869.74      61222.30       652.73 o                         
   2   9   2       1872.29       2050.00        97.01 o                         
   3   9   2      74941.28      75047.95       643.12 o                         
   4   9   2        202.40        278.14        84.72 o                         
   5   9   2      62394.02      61894.49       645.88 o                         
   6   9   2       6178.20       6188.33       226.48 o                         
   7   9   2      41025.57      39106.09       527.87 o                         
   8   9   2         44.16        200.49       149.96 o                         
   9   9   2      26746.09      26074.52       578.40 o                         
  10   9   2       2682.57       1665.28       350.08 o                         
  11   9   2      11904.34      12828.64       819.90 o                         
 -11  10   2      12548.83      13850.66       915.78 o                         
 -10  10   2       2720.95       3423.28       384.00 o                         
  -9  10   2      11386.03      10961.64       428.30 o                         
  -8  10   2       5029.71       4892.96       289.43 o                         
  -7  10   2      23538.09      22657.53       489.36 o                         
  -6  10   2      19386.07      18908.45       384.79 o                         
  -5  10   2      13120.68      12999.66       305.83 o                         
  -4  10   2      13201.64      13181.77       259.19 o                         
  -3  10   2      12711.11      12986.64       245.76 o                         
  -2  10   2      31037.68      30983.63       380.59 o                         
  -1  10   2      20194.71      20159.10       284.12 o                         
   0  10   2      18442.78      18561.22       317.67 o                         
   1  10   2       8039.96       8293.30       223.08 o                         
   2  10   2      38424.20      38622.93       434.78 o                         
   3  10   2       3265.14       3212.17       149.28 o                         
   4  10   2      31269.24      31298.02       513.82 o                         
   5  10   2       2187.44       2281.59       165.69 o                         
   6  10   2      18252.49      17851.20       377.57 o                         
   7  10   2        198.51        282.71       143.75 o                         
   8  10   2       7560.05       7475.74       326.62 o                         
   9  10   2         23.55         98.82       342.79 o                         
  10  10   2       5734.07       5312.78       455.51 o                         
  11  10   2         16.74       1027.46       606.60 o                         
 -10  11   2       4109.81       4013.00       421.10 o                         
  -9  11   2        150.20         29.46       191.25 o                         
  -8  11   2       7083.77       6793.48       352.67 o                         
  -7  11   2       1184.09        783.68       246.56 o                         
  -6  11   2       2578.86       2693.15       192.41 o                         
  -5  11   2        161.67        211.85       155.65 o                         
  -4  11   2       4386.52       4298.81       202.59 o                         
  -3  11   2       2865.49       2914.56       149.00 o                         
  -2  11   2         44.48         65.09        76.55 o                         
  -1  11   2        859.74       1084.01       119.14 o                         
   0  11   2      12257.87      12561.24       277.75 o                         
   1  11   2        833.77        688.18       109.80 o                         
   2  11   2       3609.85       3624.16       187.73 o                         
   3  11   2        191.56        172.11        86.49 o                         
   4  11   2         13.83        -11.97       101.53 o                         
   5  11   2        370.97        567.55       127.33 o                         
   6  11   2       5725.54       5815.18       260.73 o                         
   7  11   2        764.01       1124.51       172.69 o                         
   8  11   2       1277.77       1049.53       190.68 o                         
   9  11   2        122.16        570.82       233.22 o                         
  10  11   2       2899.71       3260.31       402.60 o                         
 -10  12   2        393.49        278.26       316.28 o                         
  -9  12   2         28.57       -106.15       190.88 o                         
  -8  12   2        648.68        324.19       193.81 o                         
  -7  12   2         15.18        132.26       158.37 o                         
  -6  12   2        244.68        313.48       199.37 o                         
  -5  12   2       1022.81       1260.95       152.03 o                         
  -4  12   2       3066.49       3141.66       181.71 o                         
  -3  12   2       2232.40       2263.38       170.69 o                         
  -2  12   2       3865.52       4176.60       206.80 o                         
  -1  12   2       5880.61       5570.96       219.83 o                         
   0  12   2        545.73        575.62       116.32 o                         
   1  12   2       8260.72       8365.53       250.57 o                         
   2  12   2       3924.14       3932.01       202.90 o                         
   3  12   2       7492.92       7271.38       245.32 o                         
   4  12   2       1253.25       1460.68       173.12 o                         
   5  12   2      15954.95      15607.56       363.33 o                         
   6  12   2       3390.05       3669.75       222.08 o                         
   7  12   2       9302.94       9463.14       339.74 o                         
   8  12   2         22.13        389.76       224.37 o                         
   9  12   2      11577.78      11936.84       525.30 o                         
  10  12   2        589.51       1224.51       336.74 o                         
 -10  13   2       4296.03       4492.91       554.80 o                         
  -9  13   2        158.50        149.88       388.57 o                         
  -8  13   2      13341.68      12760.77       521.99 o                         
  -7  13   2       3570.83       3933.71       425.90 o                         
  -6  13   2       1029.55       1013.83       214.65 o                         
  -5  13   2        212.03        128.64       147.31 o                         
  -4  13   2      12572.10      12022.80       362.41 o                         
  -3  13   2       9288.11       9521.87       285.77 o                         
  -2  13   2       1732.34       1727.80       163.98 o                         
  -1  13   2        340.94        422.73       119.80 o                         
   0  13   2       1335.15       1355.47       143.33 o                         
   1  13   2      10480.29      10044.73       282.14 o                         
   2  13   2          2.55         79.54       106.50 o                         
   3  13   2        196.02         68.34       127.00 o                         
   4  13   2        643.24        395.85       147.00 o                         
   5  13   2      13575.57      12949.23       389.66 o                         
   6  13   2       2163.76       2230.76       223.59 o                         
   7  13   2        907.20        849.99       206.57 o                         
   8  13   2       2645.66       2123.49       340.41 o                         
   9  13   2       3415.39       2714.78       378.03 o                         
  10  13   2       5809.93       4344.95       844.07 o                         
  -9  14   2      14393.13      14192.71       733.02 o                         
  -8  14   2       2914.37       2930.47       310.52 o                         
  -7  14   2      18140.62      18182.22       566.54 o                         
  -6  14   2        283.82        254.41       198.78 o                         
  -5  14   2      14695.35      14337.76       420.91 o                         
  -4  14   2       8342.28       8207.28       334.02 o                         
  -3  14   2      15666.10      15198.74       367.84 o                         
  -2  14   2       5992.37       6154.56       272.33 o                         
  -1  14   2       9711.06       9825.53       296.64 o                         
   0  14   2      10157.04      10471.89       298.34 o                         
   1  14   2       7201.21       7112.15       265.98 o                         
   2  14   2       4762.32       5187.79       247.42 o                         
   3  14   2        982.06        848.89       165.29 o                         
   4  14   2       6920.87       7301.45       321.74 o                         
   5  14   2        383.22        603.16       175.70 o                         
   6  14   2       7263.16       7139.93       421.73 o                         
   7  14   2        400.21        336.80       225.67 o                         
   8  14   2       3542.24       3130.11       441.84 o                         
   9  14   2        331.76        313.51       289.11 o                         
  -9  15   2       6806.37       8148.14       598.31 o                         
  -8  15   2        287.61       -218.17       266.06 o                         
  -7  15   2       6799.34       7463.30       455.64 o                         
  -6  15   2        210.76        339.18       208.41 o                         
  -5  15   2      16130.88      17250.54       632.70 o                         
  -4  15   2         77.24          6.33       147.11 o                         
  -3  15   2      15524.57      15193.92       413.31 o                         
  -2  15   2       2171.97       2316.43       187.42 o                         
  -1  15   2      36738.92      36073.08       558.85 o                         
   0  15   2         67.83         91.38       123.10 o                         
   1  15   2      19070.31      18550.10       398.65 o                         
   2  15   2       2815.01       2742.15       199.00 o                         
   3  15   2      30111.25      29137.93       563.71 o                         
   4  15   2       1528.57       1657.77       206.49 o                         
   5  15   2      15002.25      15115.82       659.72 o                         
   6  15   2       5562.40       5944.17       554.18 o                         
   7  15   2      24204.21      24302.34       808.57 o                         
   8  15   2       4272.93       4260.95       438.56 o                         
   9  15   2       6695.26       5296.36       613.07 o                         
  -8  16   2       1661.25       1198.96       287.02 o                         
  -7  16   2       1706.43       1769.07       290.04 o                         
  -6  16   2       6463.98       6690.40       420.85 o                         
  -5  16   2        128.46        342.88       210.08 o                         
  -4  16   2       3918.90       4202.36       277.40 o                         
  -3  16   2       4141.76       4582.86       283.96 o                         
  -2  16   2       9544.97       9497.51       326.92 o                         
  -1  16   2       2100.81       1930.39       189.92 o                         
   0  16   2       6816.47       6409.95       288.22 o                         
   1  16   2       2866.40       3048.08       212.95 o                         
   2  16   2       6683.02       6592.94       291.93 o                         
   3  16   2       4854.17       5141.07       305.52 o                         
   4  16   2       4911.32       5125.00       310.42 o                         
   5  16   2       1682.63       1546.12       226.01 o                         
   6  16   2       4322.57       4307.60       365.57 o                         
   7  16   2       7089.91       7557.78       484.46 o                         
   8  16   2       1340.63       1680.80       360.70 o                         
  -8  17   2       3519.27       3199.94       501.91 o                         
  -7  17   2       2547.37       2822.03       334.58 o                         
  -6  17   2       1475.19       1409.69       258.24 o                         
  -5  17   2       4007.90       3935.51       295.51 o                         
  -4  17   2       2276.26       2189.93       236.63 o                         
  -3  17   2       7660.80       7398.71       359.46 o                         
  -2  17   2       3984.58       3931.93       245.61 o                         
  -1  17   2       8948.57       9177.54       339.63 o                         
   0  17   2        677.91        754.01       164.93 o                         
   1  17   2       3080.04       3341.70       289.61 o                         
   2  17   2        860.65        934.92       187.28 o                         
   3  17   2       7300.47       6805.17       351.63 o                         
   4  17   2       1790.49       1785.16       234.40 o                         
   5  17   2       3243.18       3538.43       445.58 o                         
   6  17   2        560.44        490.19       257.56 o                         
   7  17   2       2119.09       1786.91       370.71 o                         
   8  17   2        267.31         21.73       552.58 o                         
  -7  18   2        200.73       -160.59       253.34 o                         
  -6  18   2      10010.65      10176.32       747.95 o                         
  -5  18   2        724.41        615.48       243.10 o                         
  -4  18   2      18619.97      19251.81       528.04 o                         
  -3  18   2       2632.23       2616.42       260.88 o                         
  -2  18   2      24719.04      23539.27       521.01 o                         
  -1  18   2        201.62        178.27       180.98 o                         
   0  18   2      20283.00      20177.51       470.58 o                         
   1  18   2       1546.60       1506.43       198.27 o                         
   2  18   2      25453.51      25029.78       569.70 o                         
   3  18   2       2001.04       2042.40       246.19 o                         
   4  18   2      17393.49      17196.83       605.76 o                         
   5  18   2       1147.70       1425.60       286.19 o                         
   6  18   2      20549.20      18943.66       665.31 o                         
   7  18   2       1474.45       1277.87       510.15 o                         
  -6  19   2       3811.74       3618.09       367.98 o                         
  -5  19   2       7394.73       7590.69       477.54 o                         
  -4  19   2       6901.71       6733.45       387.54 o                         
  -3  19   2      12393.84      12447.75       508.96 o                         
  -2  19   2       4424.73       4489.00       312.96 o                         
  -1  19   2       6181.68       6792.11       339.09 o                         
   0  19   2       4675.52       4768.51       285.51 o                         
   1  19   2      24536.54      23817.91       578.92 o                         
   2  19   2        819.32        940.36       215.08 o                         
   3  19   2       7200.19       6474.77       436.63 o                         
   4  19   2        536.71        416.84       251.53 o                         
   5  19   2      13745.11      13163.53       596.27 o                         
   6  19   2        281.26       -152.99       284.77 o                         
  -5  20   2       1982.82       1871.56       347.45 o                         
  -4  20   2        164.03        307.94       217.99 o                         
  -3  20   2       4516.39       4806.62       334.93 o                         
  -2  20   2        169.84        229.40       197.37 o                         
  -1  20   2        642.81        858.89       200.39 o                         
   0  20   2         99.66        126.59       179.70 o                         
   1  20   2        346.02        743.61       218.05 o                         
   2  20   2        141.57         86.80       206.07 o                         
   3  20   2        221.67       -202.33       226.04 o                         
   4  20   2         87.32        -20.36       256.23 o                         
   5  20   2        680.98        874.83       443.49 o                         
  -4  21   2         99.88        260.03       285.97 o                         
  -3  21   2        543.38        865.19       245.89 o                         
  -2  21   2       1090.84        861.92       242.40 o                         
  -1  21   2        357.75        601.12       223.63 o                         
   0  21   2       2637.60       2666.70       262.81 o                         
   1  21   2        307.45        350.63       218.20 o                         
   2  21   2       1863.03       1991.98       321.39 o                         
   3  21   2        908.98        950.71       285.66 o                         
   4  21   2       4567.62       5179.61       886.39 o                         
  -2  22   2        508.49        663.62       263.39 o                         
  -1  22   2         24.96        -54.67       237.10 o                         
   0  22   2        482.49        218.53       335.33 o                         
   1  22   2         56.07       -231.06       337.26 o                         
   2  22   2        242.58        620.73       804.10 o                         
 -11   0   3       1530.86        603.74       371.69 o                         
  -9   0   3       3857.59       3799.19       533.71 o                         
  -7   0   3       2183.99       2212.68       178.79 o                         
  -5   0   3      27713.77      28263.63       440.37 o                         
  -3   0   3        102.48        163.51        74.85 o                         
  -1   0   3      69690.55      72761.01       868.06 o                         
   1   0   3      10386.94      10696.23       175.34 o                         
   3   0   3      93367.52      93500.23      1000.38 o                         
   5   0   3      10857.57       9854.32       255.03 o                         
   7   0   3      53496.07      52671.05      1244.60 o                         
   9   0   3      19109.90      18767.26       592.26 o                         
  11   0   3      34268.74      36671.29      1125.57 o                         
 -12   1   3       9554.35       8537.36       625.78 o                         
 -11   1   3        420.78        689.90       327.82 o                         
 -10   1   3       7516.85       7344.24       421.94 o                         
  -9   1   3       1142.08       1294.53       224.56 o                         
  -8   1   3      11062.42      11438.78       450.78 o                         
  -7   1   3       3733.63       3744.77       176.18 o                         
  -6   1   3      16467.97      16415.04       247.58 o                         
  -5   1   3       2644.50       2815.27       118.56 o                         
  -4   1   3      13615.97      14055.20       193.69 o                         
  -3   1   3         36.72         24.11        52.24 o                         
  -2   1   3        790.42        819.79        79.21 o                         
  -1   1   3      11957.86      12095.98       142.31 o                         
   0   1   3          4.13        -30.26        30.26 o                         
   1   1   3      24038.89      24360.63       232.39 o                         
   2   1   3       2036.81       2350.09        86.17 o                         
   3   1   3         54.69        -31.76        53.11 o                         
   4   1   3       2439.79       2480.31       101.24 o                         
   5   1   3        445.29        518.77        73.47 o                         
   6   1   3       1978.64       2061.54       129.04 o                         
   7   1   3         71.37        184.13       116.58 o                         
   8   1   3       4220.35       4122.03       227.37 o                         
   9   1   3        981.18        981.66       170.81 o                         
  10   1   3       4879.61       4844.42       456.26 o                         
  11   1   3        106.02        758.73       254.76 o                         
  12   1   3       2441.05       2900.40       347.08 o                         
 -12   2   3        833.12       1811.06       383.14 o                         
 -11   2   3      22624.00      23105.42       654.88 o                         
 -10   2   3       1942.20       2373.56       273.81 o                         
  -9   2   3      24676.12      24373.80       579.68 o                         
  -8   2   3       7595.07       7544.06       337.64 o                         
  -7   2   3      42305.11      42039.56       504.49 o                         
  -6   2   3       8543.12       8641.57       196.86 o                         
  -5   2   3      40823.87      40378.10       397.29 o                         
  -4   2   3      41242.43      42312.80       389.73 o                         
  -3   2   3      48795.16      49717.24       417.64 o                         
  -2   2   3      10400.09       9746.84       134.11 o                         
  -1   2   3       1675.90       1652.44        66.96 o                         
   0   2   3      61224.31      62862.07       462.13 o                         
   1   2   3      89444.40      91306.79       803.73 o                         
   2   2   3       1271.66       1344.18        65.94 o                         
   3   2   3      11530.58      11635.28       186.88 o                         
   4   2   3      35900.61      36077.95       387.38 o                         
   5   2   3      23303.93      22361.24       306.09 o                         
   6   2   3      18284.26      17341.27       325.00 o                         
   7   2   3       2086.34       2178.86       156.83 o                         
   8   2   3       5390.54       5367.17       252.52 o                         
   9   2   3       1025.39        909.39       173.58 o                         
  10   2   3       5016.99       4921.82       407.47 o                         
  11   2   3        267.72        120.67       234.37 o                         
  12   2   3       2897.19       2911.19       511.08 o                         
 -12   3   3         79.03        199.56       258.19 o                         
 -11   3   3       8335.47       9286.59       495.55 o                         
 -10   3   3       1209.19       1684.49       255.97 o                         
  -9   3   3       1116.49        939.68       212.55 o                         
  -8   3   3         13.86       -124.04       124.04 o                         
  -7   3   3      27003.91      26944.08       420.30 o                         
  -6   3   3        764.98        950.53        92.32 o                         
  -5   3   3      16424.71      16403.44       232.32 o                         
  -4   3   3        221.79        224.56        62.11 o                         
  -3   3   3      84594.29      87896.98       793.34 o                         
  -2   3   3       6666.70       6690.03       122.02 o                         
  -1   3   3      57866.12      59193.20       455.35 o                         
   0   3   3       7367.55       7630.97       109.35 o                         
   1   3   3      16092.00      16262.74       171.11 o                         
   2   3   3      13191.29      13876.87       166.82 o                         
   3   3   3     107537.55     109821.31       892.29 o                         
   4   3   3       3342.82       3348.12       137.50 o                         
   5   3   3      57568.64      56278.62       564.27 o                         
   6   3   3       6389.13       6399.42       198.87 o                         
   7   3   3      31508.67      30288.92       420.27 o                         
   8   3   3       8755.12       8884.09       298.81 o                         
   9   3   3      13262.19      12999.52       372.40 o                         
  10   3   3       3090.88       3304.96       336.84 o                         
  11   3   3      12914.80      13000.96       739.13 o                         
  12   3   3       3479.51       3243.46       441.41 o                         
 -12   4   3       3267.91       3425.27       384.83 o                         
 -11   4   3       2389.45       2357.64       304.08 o                         
 -10   4   3       6692.12       6864.30       399.76 o                         
  -9   4   3       3119.50       3076.46       268.81 o                         
  -8   4   3       4961.08       5409.17       275.49 o                         
  -7   4   3       3486.89       3635.42       191.22 o                         
  -6   4   3      40337.17      39345.39       418.08 o                         
  -5   4   3      31038.21      31249.72       342.57 o                         
  -4   4   3      24632.44      25774.22       287.07 o                         
  -3   4   3      11871.80      12404.21       189.22 o                         
  -2   4   3      56492.64      58136.54       506.65 o                         
  -1   4   3      31237.23      33093.44       293.65 o                         
   0   4   3      28063.46      28853.77       259.44 o                         
   1   4   3      18387.44      18497.02       224.31 o                         
   2   4   3      65191.20      67357.30       531.08 o                         
   3   4   3      10982.48      10854.61       189.62 o                         
   4   4   3      30500.97      29742.31       351.58 o                         
   5   4   3      18559.73      19062.02       291.00 o                         
   6   4   3       3758.93       3777.44       173.54 o                         
   7   4   3       7483.16       7683.58       237.34 o                         
   8   4   3       7355.81       7493.79       290.57 o                         
   9   4   3       6071.37       6465.64       305.28 o                         
  10   4   3       5373.25       5661.91       328.01 o                         
  11   4   3       5301.35       5142.02       385.81 o                         
  12   4   3        429.27        329.13       381.85 o                         
 -12   5   3       1873.41       2058.64       453.86 o                         
 -11   5   3       5064.54       5128.93       379.71 o                         
 -10   5   3         16.04        188.69       352.42 o                         
  -9   5   3       5844.23       5777.10       468.40 o                         
  -8   5   3       4708.04       5209.80       247.50 o                         
  -7   5   3      23581.37      23021.83       397.19 o                         
  -6   5   3       4949.72       5144.44       188.93 o                         
  -5   5   3       9480.80       9874.68       189.57 o                         
  -4   5   3       2338.04       2370.42       107.42 o                         
  -3   5   3      52351.68      54413.02       470.80 o                         
  -2   5   3      10024.87      10245.22       157.85 o                         
  -1   5   3      16532.52      16677.67       204.46 o                         
   0   5   3      18308.79      19109.23       201.70 o                         
   1   5   3      73610.98      76969.79       592.48 o                         
   2   5   3      17561.78      18441.70       212.48 o                         
   3   5   3      25527.96      25705.43       304.77 o                         
   4   5   3       5820.07       5626.24       164.55 o                         
   5   5   3       6738.97       6646.74       192.73 o                         
   6   5   3       1705.80       1806.50       133.09 o                         
   7   5   3       8510.67       8237.91       246.88 o                         
   8   5   3      10578.51      10415.26       320.53 o                         
   9   5   3       1704.67       1803.99       197.34 o                         
  10   5   3       2838.92       2697.96       263.85 o                         
  11   5   3       1530.81       2349.07       593.03 o                         
  12   5   3       1542.86       2362.27       482.76 o                         
 -12   6   3        219.25        740.83       407.93 o                         
 -11   6   3         14.46       -224.74       497.50 o                         
 -10   6   3       4676.96       4347.70       367.87 o                         
  -9   6   3        252.28         87.06       278.61 o                         
  -8   6   3       9411.36      10035.57       609.22 o                         
  -7   6   3        658.04        508.88       128.65 o                         
  -6   6   3      12232.86      12301.11       284.11 o                         
  -5   6   3       9277.67       9532.65       190.80 o                         
  -4   6   3      27191.64      27208.04       335.55 o                         
  -3   6   3         38.62        104.13        59.14 o                         
  -2   6   3      61324.28      61537.52       512.57 o                         
  -1   6   3      12534.66      12969.86       210.81 o                         
   0   6   3      65283.94      68570.62       591.67 o                         
   1   6   3      11022.54      11269.10       159.39 o                         
   2   6   3      58653.01      59215.75       594.62 o                         
   3   6   3      20962.92      21374.82       249.72 o                         
   4   6   3      16505.00      17113.43       265.54 o                         
   5   6   3       7114.85       6989.21       200.95 o                         
   6   6   3      42188.54      41168.70       496.32 o                         
   7   6   3      17450.18      16565.61       325.46 o                         
   8   6   3       9091.82       8410.82       285.72 o                         
   9   6   3       5327.79       5744.54       289.86 o                         
  10   6   3       9517.82       9408.67       500.26 o                         
  11   6   3      11410.81      11202.24       611.23 o                         
 -11   7   3        626.52        849.52       275.56 o                         
 -10   7   3      20408.33      19845.99       594.12 o                         
  -9   7   3       3499.45       3253.96       250.02 o                         
  -8   7   3      23693.88      22992.86       499.15 o                         
  -7   7   3       3283.99       3663.30       201.43 o                         
  -6   7   3      35906.86      34137.20       441.03 o                         
  -5   7   3      15668.44      15792.49       247.63 o                         
  -4   7   3      20132.70      20934.18       271.87 o                         
  -3   7   3      12415.76      12039.19       267.49 o                         
  -2   7   3      27502.17      27648.67       338.89 o                         
  -1   7   3      18346.88      18721.79       248.11 o                         
   0   7   3       3182.05       3157.59       116.87 o                         
   1   7   3      41760.44      42741.19       383.18 o                         
   2   7   3      14798.40      14863.96       199.94 o                         
   3   7   3      13109.04      12899.60       195.91 o                         
   4   7   3       6013.27       6276.60       178.80 o                         
   5   7   3      16237.88      16509.07       287.42 o                         
   6   7   3         93.58        -24.00        98.61 o                         
   7   7   3      10439.47      10980.18       283.28 o                         
   8   7   3        920.36       1068.02       153.12 o                         
   9   7   3       5611.82       5472.11       306.57 o                         
  10   7   3       1832.81        943.74       538.98 o                         
  11   7   3       4085.29       3732.32       457.99 o                         
 -11   8   3      16944.56      15778.07       700.45 o                         
 -10   8   3       1439.48       1157.98       313.39 o                         
  -9   8   3       6374.96       7071.19       504.93 o                         
  -8   8   3         19.88        203.64       167.88 o                         
  -7   8   3      28796.97      29265.84       473.07 o                         
  -6   8   3       3186.09       3151.19       168.24 o                         
  -5   8   3      12351.98      12926.22       230.45 o                         
  -4   8   3       1983.21       1917.81       106.80 o                         
  -3   8   3      24910.63      24733.22       291.11 o                         
  -2   8   3       1080.76       1110.52        90.74 o                         
  -1   8   3        929.28        906.84        83.53 o                         
   0   8   3         72.51        108.00        62.09 o                         
   1   8   3       5177.96       5169.08       121.47 o                         
   2   8   3        826.90        867.41        75.71 o                         
   3   8   3          1.99        -24.67        61.03 o                         
   4   8   3       2264.83       2638.77       138.52 o                         
   5   8   3        248.82        334.40        92.99 o                         
   6   8   3        538.98        836.67       122.99 o                         
   7   8   3       5233.73       5279.43       230.77 o                         
   8   8   3        457.37        737.68       145.78 o                         
   9   8   3        611.74        668.21       282.52 o                         
  10   8   3         77.36        178.04       295.58 o                         
  11   8   3       5242.73       5730.22       773.53 o                         
 -11   9   3        163.30        -22.35       297.87 o                         
 -10   9   3        526.09        739.66       281.30 o                         
  -9   9   3         17.32        420.77       211.00 o                         
  -8   9   3         71.72        -63.82       160.24 o                         
  -7   9   3        549.14        397.85       152.91 o                         
  -6   9   3        105.83         84.03       108.66 o                         
  -5   9   3       1566.76       1552.77       123.97 o                         
  -4   9   3       1659.06       1555.41       103.78 o                         
  -3   9   3       5764.65       5643.54       147.30 o                         
  -2   9   3      15442.01      15693.47       250.17 o                         
  -1   9   3       1068.49       1351.14        96.59 o                         
   0   9   3      11777.32      12067.52       205.72 o                         
   1   9   3       6920.94       7320.20       163.67 o                         
   2   9   3      30351.08      30484.37       325.20 o                         
   3   9   3       1723.01       1923.90       104.48 o                         
   4   9   3      27939.02      27660.64       366.58 o                         
   5   9   3       2761.90       3109.07       157.03 o                         
   6   9   3      20321.47      19962.71       351.06 o                         
   7   9   3       2637.32       2625.64       177.54 o                         
   8   9   3      27847.54      27500.82       486.47 o                         
   9   9   3         51.99        486.39       264.19 o                         
  10   9   3      14762.19      14202.59       645.31 o                         
  11   9   3       1341.62       1174.28       424.58 o                         
 -11  10   3       4268.49       4840.91       553.50 o                         
 -10  10   3       1309.74        979.47       306.34 o                         
  -9  10   3       1882.83       1944.43       278.32 o                         
  -8  10   3       1894.85       2132.28       233.12 o                         
  -7  10   3       4493.61       4952.01       281.54 o                         
  -6  10   3       4634.12       4834.59       256.76 o                         
  -5  10   3        437.35        597.66       122.03 o                         
  -4  10   3      13849.96      13828.87       266.43 o                         
  -3  10   3       3477.85       3565.53       157.43 o                         
  -2  10   3        109.58        119.18        76.95 o                         
  -1  10   3       2778.93       3084.86       162.22 o                         
   0  10   3      14175.35      14519.24       235.02 o                         
   1  10   3        169.58        179.26        88.91 o                         
   2  10   3        718.76        677.72        77.33 o                         
   3  10   3      18766.52      18155.54       316.88 o                         
   4  10   3       7064.69       6656.48       226.93 o                         
   5  10   3       1799.74       1986.16       157.25 o                         
   6  10   3        149.13        292.66       130.81 o                         
   7  10   3      10720.90      10921.35       336.45 o                         
   8  10   3        416.43        243.48       172.44 o                         
   9  10   3       4376.91       4187.70       495.89 o                         
  10  10   3        494.77        107.35       300.32 o                         
  11  10   3       4608.00       4128.64       735.91 o                         
 -10  11   3      12100.21      12450.53       654.63 o                         
  -9  11   3       3923.34       4051.97       400.79 o                         
  -8  11   3      25940.22      26388.11       567.72 o                         
  -7  11   3      11133.28      11399.01       515.67 o                         
  -6  11   3      18351.42      17666.59       421.92 o                         
  -5  11   3      11879.61      11380.65       299.36 o                         
  -4  11   3      24036.71      23392.13       457.88 o                         
  -3  11   3      15794.97      15933.29       283.42 o                         
  -2  11   3      22159.11      22133.10       323.66 o                         
  -1  11   3      19243.96      18967.47       287.71 o                         
   0  11   3      10056.58       9971.80       251.90 o                         
   1  11   3      17512.61      17671.32       326.11 o                         
   2  11   3      16051.71      16102.58       314.02 o                         
   3  11   3      15861.71      14910.01       269.17 o                         
   4  11   3       2316.06       2443.83       164.34 o                         
   5  11   3      16099.06      15890.74       348.04 o                         
   6  11   3       3562.37       3548.14       219.08 o                         
   7  11   3       5816.15       6104.79       299.12 o                         
   8  11   3          8.20       -168.39       168.39 o                         
   9  11   3       4054.57       4487.71       355.02 o                         
  10  11   3        659.53       1167.82       332.69 o                         
 -10  12   3       3022.51       2822.23       333.61 o                         
  -9  12   3        346.20        263.06       235.18 o                         
  -8  12   3       9535.74       9441.14       401.14 o                         
  -7  12   3       1011.99       1739.42       245.27 o                         
  -6  12   3      18442.71      17584.89       431.60 o                         
  -5  12   3         24.55        -31.45       119.30 o                         
  -4  12   3      31458.68      31035.22       470.47 o                         
  -3  12   3         44.44        167.66       108.20 o                         
  -2  12   3      30052.04      29912.57       455.09 o                         
  -1  12   3        256.50        235.75       106.94 o                         
   0  12   3      42158.99      42456.59       555.33 o                         
   1  12   3        939.58       1032.71       125.94 o                         
   2  12   3      38998.14      38257.62       523.29 o                         
   3  12   3        136.43        217.86       110.83 o                         
   4  12   3      42300.05      41714.68       641.49 o                         
   5  12   3       2367.38       2091.47       198.77 o                         
   6  12   3      18928.42      18791.88       409.14 o                         
   7  12   3        195.31        245.37       177.23 o                         
   8  12   3      20978.31      21192.72       547.40 o                         
   9  12   3        268.27        769.79       250.75 o                         
  10  12   3      10280.11      10386.77       721.38 o                         
 -10  13   3       6065.67       5261.32       581.17 o                         
  -9  13   3       5944.81       6026.21       791.96 o                         
  -8  13   3       4130.67       4015.84       339.74 o                         
  -7  13   3      12785.99      13178.38       497.00 o                         
  -6  13   3      10239.66       9649.70       420.60 o                         
  -5  13   3      11773.06      11536.16       373.78 o                         
  -4  13   3      12677.33      12866.08       372.83 o                         
  -3  13   3      26986.59      26892.93       455.54 o                         
  -2  13   3      12468.08      12334.24       311.30 o                         
  -1  13   3      20000.72      19791.49       386.68 o                         
   0  13   3       6725.47       6658.26       244.36 o                         
   1  13   3      24257.19      24376.21       419.27 o                         
   2  13   3       7457.62       7942.62       262.10 o                         
   3  13   3      25568.28      25501.61       487.28 o                         
   4  13   3       5828.53       4826.15       271.49 o                         
   5  13   3       7322.01       7435.06       369.91 o                         
   6  13   3       7416.97       7233.93       358.14 o                         
   7  13   3      13356.83      13025.69       513.34 o                         
   8  13   3       2771.62       3031.63       324.99 o                         
   9  13   3       2718.59       2419.84       378.85 o                         
  10  13   3       1953.94       1264.93       670.08 o                         
  -9  14   3         17.95        561.50       288.05 o                         
  -8  14   3       4967.12       4640.05       359.27 o                         
  -7  14   3        288.71        306.33       218.58 o                         
  -6  14   3      10141.18       9909.20       438.07 o                         
  -5  14   3        999.41       1228.05       192.32 o                         
  -4  14   3       4677.39       4975.05       279.42 o                         
  -3  14   3        150.73         75.93       124.81 o                         
  -2  14   3      21161.54      20495.09       407.08 o                         
  -1  14   3       2763.76       2656.00       186.81 o                         
   0  14   3       8687.37       8819.25       283.52 o                         
   1  14   3       1954.06       2094.32       171.29 o                         
   2  14   3      10978.78      10276.03       300.34 o                         
   3  14   3       1012.48        942.11       192.77 o                         
   4  14   3       3264.74       3446.12       240.46 o                         
   5  14   3       2606.38       2647.84       231.28 o                         
   6  14   3       5452.93       5510.11       378.93 o                         
   7  14   3       3637.95       3229.47       331.74 o                         
   8  14   3        378.13        142.57       260.58 o                         
   9  14   3       1582.07       1964.82       516.87 o                         
  -9  15   3       1120.47       1796.87       706.52 o                         
  -8  15   3        992.83        877.81       269.25 o                         
  -7  15   3       4506.03       4605.08       432.01 o                         
  -6  15   3        111.19        374.51       206.61 o                         
  -5  15   3       6550.89       6575.84       340.74 o                         
  -4  15   3       3200.71       3251.63       246.73 o                         
  -3  15   3       3966.27       4047.53       232.99 o                         
  -2  15   3       3001.84       2756.60       200.81 o                         
  -1  15   3      20503.34      20451.40       468.98 o                         
   0  15   3      14367.21      14494.39       357.65 o                         
   1  15   3      10508.93      10025.41       314.36 o                         
   2  15   3       7240.67       7247.57       291.42 o                         
   3  15   3      10169.83      10023.27       357.46 o                         
   4  15   3      12543.30      13376.95       408.65 o                         
   5  15   3       8537.51       8181.23       540.16 o                         
   6  15   3      12017.21      11595.67       508.60 o                         
   7  15   3       4353.71       3970.13       364.10 o                         
   8  15   3       8048.66       7109.89       527.41 o                         
   9  15   3       5058.08       4721.18       602.46 o                         
  -8  16   3         20.98       -232.46       232.46 o                         
  -7  16   3       9656.59      10278.05       509.08 o                         
  -6  16   3       3286.52       3170.96       317.38 o                         
  -5  16   3      10812.17      10461.69       456.53 o                         
  -4  16   3        640.96        872.72       192.15 o                         
  -3  16   3       3707.41       3178.14       263.03 o                         
  -2  16   3       5361.88       5084.40       277.90 o                         
  -1  16   3       4628.20       4610.09       254.76 o                         
   0  16   3       2816.31       2850.56       209.25 o                         
   1  16   3       2354.40       2615.56       200.86 o                         
   2  16   3      10433.28      10236.51       368.63 o                         
   3  16   3         79.18        170.17       157.36 o                         
   4  16   3       1713.76       1841.33       228.42 o                         
   5  16   3        130.60        684.79       309.16 o                         
   6  16   3       6185.44       6461.92       424.08 o                         
   7  16   3        723.89        694.29       275.96 o                         
   8  16   3       2703.70       2675.03       483.65 o                         
  -8  17   3      10988.98      11791.73       812.90 o                         
  -7  17   3        935.80       1372.64       291.86 o                         
  -6  17   3      11400.71      11187.92       781.89 o                         
  -5  17   3          0.50         65.90       208.20 o                         
  -4  17   3      10532.87      10591.25       416.41 o                         
  -3  17   3        108.95        104.92       173.53 o                         
  -2  17   3       6764.09       6673.00       313.88 o                         
  -1  17   3        787.99        925.85       173.72 o                         
   0  17   3       6670.29       6820.19       307.92 o                         
   1  17   3        435.81        530.42       159.04 o                         
   2  17   3       1061.52       1247.22       199.64 o                         
   3  17   3        992.74       1216.97       206.96 o                         
   4  17   3          0.42        143.44       216.86 o                         
   5  17   3        741.18        368.29       235.68 o                         
   6  17   3        546.77        295.00       555.56 o                         
   7  17   3        372.39        584.76       282.30 o                         
  -7  18   3         81.81        590.85       304.10 o                         
  -6  18   3       2267.55       2111.05       301.49 o                         
  -5  18   3       1102.97       1061.88       263.10 o                         
  -4  18   3       2408.21       2585.79       265.35 o                         
  -3  18   3         77.80         79.91       175.78 o                         
  -2  18   3       1426.62       1605.22       207.35 o                         
  -1  18   3       3837.13       3508.05       258.66 o                         
   0  18   3      12154.90      11794.10       381.40 o                         
   1  18   3       2787.01       2590.15       227.57 o                         
   2  18   3        765.40       1135.98       210.65 o                         
   3  18   3       7717.05       8382.01       689.96 o                         
   4  18   3       7375.05       7227.19       463.12 o                         
   5  18   3       5738.12       5902.54       424.87 o                         
   6  18   3        248.78       1409.97       305.89 o                         
   7  18   3       8268.83       7079.35      1288.44 o                         
  -6  19   3        435.90        560.20       298.96 o                         
  -5  19   3       3024.78       3013.77       331.32 o                         
  -4  19   3         32.88        253.95       201.83 o                         
  -3  19   3       3180.36       3435.52       290.02 o                         
  -2  19   3        111.18        304.79       189.64 o                         
  -1  19   3       3348.90       3464.02       259.58 o                         
   0  19   3       1836.75       2059.22       224.76 o                         
   1  19   3       2832.28       2700.19       269.30 o                         
   2  19   3       2295.67       2576.25       311.62 o                         
   3  19   3       2702.17       2839.03       414.70 o                         
   4  19   3       3136.37       3502.37       492.41 o                         
   5  19   3        361.06        239.49       284.14 o                         
   6  19   3       4217.99       4476.61       860.53 o                         
  -5  20   3       4533.63       5330.50      1222.61 o                         
  -4  20   3       8231.06       9278.83       469.49 o                         
  -3  20   3       7862.57       7689.47       424.19 o                         
  -2  20   3       4666.20       4240.70       319.73 o                         
  -1  20   3       5552.86       6083.06       415.51 o                         
   0  20   3       6559.19       6859.63       366.81 o                         
   1  20   3       4278.75       4123.69       343.16 o                         
   2  20   3       7942.89       7682.81       486.37 o                         
   3  20   3       1405.72       1380.71       447.28 o                         
   4  20   3       3220.06       2848.08       355.70 o                         
   5  20   3       1080.47        232.77       576.03 o                         
  -4  21   3        911.86        923.05       369.07 o                         
  -3  21   3       9984.42       9931.93       477.57 o                         
  -2  21   3        507.46        177.71       221.07 o                         
  -1  21   3       8729.52       9111.20       414.15 o                         
   0  21   3       2230.65       2659.63       265.47 o                         
   1  21   3      16613.38      16817.30       639.94 o                         
   2  21   3          6.86         -4.46       247.82 o                         
   3  21   3      10744.66      11052.97       802.29 o                         
   4  21   3        343.34        724.16       592.49 o                         
  -2  22   3       8437.39       9360.06       514.16 o                         
  -1  22   3       2737.49       2974.15       350.90 o                         
   0  22   3       6266.94       6106.94       516.66 o                         
   1  22   3       2903.34       2709.69       476.83 o                         
 -12   0   4         98.25       1390.71       425.61 o                         
 -10   0   4       3220.99       3382.52       430.35 o                         
  -8   0   4       2586.15       2627.87       325.77 o                         
  -6   0   4      20297.40      19568.20       380.35 o                         
  -4   0   4      14594.57      14412.35       324.09 o                         
  -2   0   4      32394.44      32405.58       595.87 o                         
   0   0   4      55558.11      55859.23       593.46 o                         
   2   0   4      39286.55      39401.28       476.02 o                         
   4   0   4      28046.55      28354.33       420.46 o                         
   6   0   4      66950.26      64573.46      1170.11 o                         
   8   0   4      18720.70      18314.30       555.91 o                         
  10   0   4      14260.12      13879.39       595.35 o                         
  12   0   4       3653.93       4294.66       876.98 o                         
 -12   1   4      15217.61      15193.26       611.04 o                         
 -11   1   4       2221.82       2086.73       298.77 o                         
 -10   1   4       8552.49       8633.92       442.23 o                         
  -9   1   4       9858.29      10156.46       841.95 o                         
  -8   1   4      15322.10      14740.94       431.78 o                         
  -7   1   4      12083.06      12384.59       279.63 o                         
  -6   1   4      34520.37      34322.51       376.24 o                         
  -5   1   4      27511.40      27366.36       305.75 o                         
  -4   1   4      16573.61      16805.13       211.12 o                         
  -3   1   4      73733.69      75938.19       638.65 o                         
  -2   1   4      73454.13      75503.14       614.17 o                         
  -1   1   4      95823.16      97247.73       749.67 o                         
   0   1   4      31215.86      31321.70       260.93 o                         
   1   1   4      48114.43      49471.57       423.85 o                         
   2   1   4      40371.77      40675.64       373.68 o                         
   3   1   4      33972.98      32316.68       307.91 o                         
   4   1   4      15770.38      15530.26       207.46 o                         
   5   1   4      18006.46      17105.72       233.76 o                         
   6   1   4       8717.85       9102.75       218.66 o                         
   7   1   4      27130.03      26374.07       434.80 o                         
   8   1   4       3889.33       3727.69       218.58 o                         
   9   1   4       9153.12       8431.85       332.30 o                         
  10   1   4       3139.97       3429.77       257.35 o                         
  11   1   4       5057.81       5968.16       396.89 o                         
  12   1   4        871.24        371.90       332.60 o                         
 -12   2   4       2919.92       2971.91       354.29 o                         
 -11   2   4       2773.01       2469.09       307.96 o                         
 -10   2   4      14872.69      15186.03       522.42 o                         
  -9   2   4        529.82        363.40       204.93 o                         
  -8   2   4       8204.02       7676.47       298.23 o                         
  -7   2   4       4272.35       4215.99       202.00 o                         
  -6   2   4      35569.55      34825.99       404.52 o                         
  -5   2   4        562.06        467.60        73.31 o                         
  -4   2   4      14843.56      14817.25       201.23 o                         
  -3   2   4       1572.28       1667.85        82.81 o                         
  -2   2   4      55138.80      57505.50       493.67 o                         
  -1   2   4       7814.41       8056.07       116.86 o                         
   0   2   4      19179.44      19402.75       207.07 o                         
   1   2   4       4497.92       4557.27       111.99 o                         
   2   2   4      42751.61      41920.51       355.76 o                         
   3   2   4       9694.86      10270.85       179.32 o                         
   4   2   4      22997.53      23788.14       300.77 o                         
   5   2   4      15501.59      15622.51       257.22 o                         
   6   2   4      17246.28      16469.16       284.03 o                         
   7   2   4       5012.92       5240.04       234.73 o                         
   8   2   4       3293.14       3603.26       215.15 o                         
   9   2   4       5053.01       4879.40       261.99 o                         
  10   2   4       5918.18       6396.28       408.30 o                         
  11   2   4       6199.57       6397.82       402.87 o                         
  12   2   4         75.26        691.70       370.28 o                         
 -12   3   4         87.57        217.00       265.23 o                         
 -11   3   4        198.84        142.39       246.04 o                         
 -10   3   4        845.31       1062.20       272.51 o                         
  -9   3   4         20.95        427.79       188.01 o                         
  -8   3   4        129.05        220.74       135.02 o                         
  -7   3   4        309.57        350.48       114.86 o                         
  -6   3   4       3282.32       3322.20       138.78 o                         
  -5   3   4       6807.46       6762.33       158.46 o                         
  -4   3   4       7363.14       7876.41       154.86 o                         
  -3   3   4       4794.41       4791.74       119.77 o                         
  -2   3   4      11192.74      11439.25       156.73 o                         
  -1   3   4       9685.26       9923.19       137.80 o                         
   0   3   4       3093.70       2939.81        86.24 o                         
   1   3   4      10648.72      10652.32       159.76 o                         
   2   3   4      21545.35      21435.81       229.96 o                         
   3   3   4      12541.87      13134.75       215.62 o                         
   4   3   4      67941.05      67837.73       626.15 o                         
   5   3   4       5570.34       5732.83       176.72 o                         
   6   3   4      20948.06      21281.14       326.76 o                         
   7   3   4       4450.43       4567.89       201.32 o                         
   8   3   4      37697.13      37560.26       562.96 o                         
   9   3   4       2546.42       2824.54       221.33 o                         
  10   3   4      16214.55      16777.92       446.92 o                         
  11   3   4       2225.48       1859.54       314.36 o                         
  12   3   4      21069.23      22560.75      1004.02 o                         
 -12   4   4        592.61        737.39       350.67 o                         
 -11   4   4      12978.07      12773.27       543.24 o                         
 -10   4   4        853.53       1180.75       244.52 o                         
  -9   4   4      31876.42      30916.15       658.33 o                         
  -8   4   4       1199.13       1043.05       164.05 o                         
  -7   4   4      18077.83      17912.35       347.63 o                         
  -6   4   4        659.47        787.46        91.02 o                         
  -5   4   4      23840.20      23806.82       331.36 o                         
  -4   4   4       1961.49       1918.53        99.24 o                         
  -3   4   4      29828.83      30483.15       305.36 o                         
  -2   4   4        388.13        431.37        62.70 o                         
  -1   4   4      16115.20      16494.14       189.38 o                         
   0   4   4       3031.22       3367.94       122.07 o                         
   1   4   4       9247.90       9309.77       136.04 o                         
   2   4   4       1232.94       1121.36        70.74 o                         
   3   4   4        844.44        779.57        81.89 o                         
   4   4   4          3.87        -17.73        73.89 o                         
   5   4   4         17.60          2.57        82.58 o                         
   6   4   4       2131.47       2253.09       140.42 o                         
   7   4   4        570.22        546.34       119.71 o                         
   8   4   4       1053.94       1181.46       168.60 o                         
   9   4   4        674.49        500.88       170.33 o                         
  10   4   4         88.15        125.50       198.99 o                         
  11   4   4       1134.65       1517.88       327.03 o                         
  12   4   4       1937.80       1334.60       454.46 o                         
 -12   5   4      14300.83      13682.60       826.25 o                         
 -11   5   4         35.44          8.31       232.99 o                         
 -10   5   4      24562.91      23897.43       628.32 o                         
  -9   5   4        240.88        464.80       200.82 o                         
  -8   5   4      30265.67      29348.74       640.23 o                         
  -7   5   4       1178.62       1533.12       166.33 o                         
  -6   5   4      23419.91      22834.25       315.52 o                         
  -5   5   4       1014.54       1015.67        90.55 o                         
  -4   5   4      40705.97      41634.68       404.21 o                         
  -3   5   4         23.25         -4.79        58.06 o                         
  -2   5   4      20749.00      20678.60       234.53 o                         
  -1   5   4       4669.45       4676.83       113.39 o                         
   0   5   4      38655.97      40288.06       443.66 o                         
   1   5   4       5602.70       5751.09       118.11 o                         
   2   5   4      16115.39      15993.83       200.15 o                         
   3   5   4       8253.45       8631.88       152.30 o                         
   4   5   4       6330.27       6475.64       174.36 o                         
   5   5   4       3233.75       3163.85       154.31 o                         
   6   5   4        883.03        865.91       116.43 o                         
   7   5   4        827.63        887.76       136.91 o                         
   8   5   4         26.03        -99.59       132.78 o                         
   9   5   4       2572.06       2896.70       226.58 o                         
  10   5   4         71.51        -34.31       205.55 o                         
  11   5   4        826.04        906.75       478.16 o                         
  12   5   4       2134.22       2833.54       508.83 o                         
 -12   6   4          6.14        790.61       427.51 o                         
 -11   6   4       1619.02       1119.52       392.64 o                         
 -10   6   4       1789.10       1993.38       405.20 o                         
  -9   6   4        332.63        317.91       195.85 o                         
  -8   6   4        819.01        497.44       255.94 o                         
  -7   6   4       1801.58       1683.78       157.43 o                         
  -6   6   4       3559.07       3847.56       215.73 o                         
  -5   6   4       5019.82       4957.63       156.50 o                         
  -4   6   4        742.07        783.34        79.10 o                         
  -3   6   4        659.31        652.08        71.76 o                         
  -2   6   4      31096.62      31460.96       315.77 o                         
  -1   6   4       3255.77       3201.12       104.02 o                         
   0   6   4      16345.60      16467.55       188.73 o                         
   1   6   4      14147.00      14211.36       184.82 o                         
   2   6   4      18375.67      18628.92       224.18 o                         
   3   6   4      13434.25      13122.44       192.04 o                         
   4   6   4       8380.20       8050.76       194.63 o                         
   5   6   4      24985.61      25089.09       352.97 o                         
   6   6   4      14013.05      13543.71       280.86 o                         
   7   6   4      12809.62      12480.86       309.13 o                         
   8   6   4       7341.89       7502.98       273.36 o                         
   9   6   4      13067.00      13204.79       387.99 o                         
  10   6   4       5544.38       5895.43       392.24 o                         
  11   6   4      16496.49      14411.52       881.34 o                         
 -11   7   4       2834.95       3308.09       332.80 o                         
 -10   7   4         60.06        122.44       219.64 o                         
  -9   7   4      19053.19      18747.76       473.92 o                         
  -8   7   4        537.44        350.39       204.30 o                         
  -7   7   4      13205.09      12905.09       320.21 o                         
  -6   7   4         50.95        -75.26       116.89 o                         
  -5   7   4      16300.51      16253.10       254.02 o                         
  -4   7   4       8539.19       8855.26       181.75 o                         
  -3   7   4      39344.12      38856.98       442.15 o                         
  -2   7   4         11.56         16.74        55.58 o                         
  -1   7   4      46846.11      48432.51       426.55 o                         
   0   7   4       7374.60       7776.46       137.46 o                         
   1   7   4      38983.45      39035.14       363.90 o                         
   2   7   4       2388.03       2410.84       105.21 o                         
   3   7   4      39323.51      39468.20       388.17 o                         
   4   7   4      20174.06      20442.18       300.86 o                         
   5   7   4       9494.49       9432.26       228.66 o                         
   6   7   4       4989.46       5379.08       215.44 o                         
   7   7   4      18716.14      18444.80       388.32 o                         
   8   7   4      11280.88      11474.12       312.81 o                         
   9   7   4       1594.23       2048.93       243.01 o                         
  10   7   4       5510.94       6109.08       427.47 o                         
  11   7   4       2580.87       3106.76       337.11 o                         
 -11   8   4       6428.56       6907.66       527.45 o                         
 -10   8   4       9660.49      11053.83       593.26 o                         
  -9   8   4       5121.58       4886.58       296.07 o                         
  -8   8   4       4780.34       4859.65       257.76 o                         
  -7   8   4       9318.80       8771.93       286.47 o                         
  -6   8   4      35611.53      36439.57       755.32 o                         
  -5   8   4      14932.77      15196.83       251.30 o                         
  -4   8   4      15901.17      15756.08       243.00 o                         
  -3   8   4      25079.83      25803.96       301.01 o                         
  -2   8   4      46279.16      45391.50       425.98 o                         
  -1   8   4      12221.08      12503.11       212.02 o                         
   0   8   4      23601.56      23677.18       333.15 o                         
   1   8   4      36334.11      36242.13       353.76 o                         
   2   8   4      64344.91      62359.84       542.54 o                         
   3   8   4       6832.71       7100.94       160.07 o                         
   4   8   4      14999.40      15431.04       266.43 o                         
   5   8   4      12222.72      12709.66       264.54 o                         
   6   8   4      31047.81      30764.64       434.82 o                         
   7   8   4       6210.91       5995.43       248.10 o                         
   8   8   4       6233.66       6417.98       295.38 o                         
   9   8   4       1801.53       2189.91       248.94 o                         
  10   8   4       6673.07       7278.63       905.42 o                         
  11   8   4       4911.63       6167.14       574.14 o                         
 -11   9   4        113.22        730.35       424.67 o                         
 -10   9   4        277.19        148.93       464.21 o                         
  -9   9   4       2273.90       2493.02       282.13 o                         
  -8   9   4         38.91         -0.81       159.44 o                         
  -7   9   4       1513.82       1576.95       190.16 o                         
  -6   9   4        134.90        -97.28       137.87 o                         
  -5   9   4      23017.69      22947.13       346.33 o                         
  -4   9   4       3800.67       4013.58       149.75 o                         
  -3   9   4       8208.31       8074.18       169.52 o                         
  -2   9   4       1470.21       1913.49       113.88 o                         
  -1   9   4      29600.98      28526.41       348.11 o                         
   0   9   4        977.81        883.36        86.86 o                         
   1   9   4      25341.10      25501.41       284.87 o                         
   2   9   4       2718.32       2952.03       121.19 o                         
   3   9   4      29712.79      29095.75       332.79 o                         
   4   9   4       1710.14       1869.51       124.42 o                         
   5   9   4      27442.13      27406.40       391.68 o                         
   6   9   4       4797.02       4612.25       216.50 o                         
   7   9   4      18624.89      18787.59       445.75 o                         
   8   9   4        269.31        135.46       160.00 o                         
   9   9   4       9764.85      10199.31       631.88 o                         
  10   9   4       2964.44       2684.05       375.29 o                         
  11   9   4       6664.97       6632.04       518.85 o                         
 -11  10   4       7556.70       6806.55       782.94 o                         
 -10  10   4       5199.26       4834.15       404.72 o                         
  -9  10   4      14337.35      14806.60       624.13 o                         
  -8  10   4        741.30        671.21       190.54 o                         
  -7  10   4      16884.98      16518.93       430.17 o                         
  -6  10   4      11216.16      11444.87       348.34 o                         
  -5  10   4      25534.88      24361.97       410.01 o                         
  -4  10   4       9546.06       9633.96       233.61 o                         
  -3  10   4      14428.26      14528.37       262.41 o                         
  -2  10   4      32190.25      31879.92       414.41 o                         
  -1  10   4      22331.05      23377.49       347.19 o                         
   0  10   4      13607.83      13033.68       229.23 o                         
   1  10   4      23959.88      24189.53       317.86 o                         
   2  10   4      14215.69      13863.10       214.85 o                         
   3  10   4      11722.41      11292.40       206.65 o                         
   4  10   4      17721.78      17617.98       334.26 o                         
   5  10   4       2105.77       2408.08       173.44 o                         
   6  10   4      15591.15      15394.62       357.32 o                         
   7  10   4       8511.35       9244.10       333.34 o                         
   8  10   4       8374.38       8595.43       389.36 o                         
   9  10   4        962.42        711.48       259.35 o                         
  10  10   4       6733.10       7759.24       552.47 o                         
  11  10   4       1350.77        705.91       430.87 o                         
 -10  11   4       5298.35       5140.15       387.15 o                         
  -9  11   4       6447.73       7344.43       524.31 o                         
  -8  11   4       4064.15       3885.24       277.50 o                         
  -7  11   4       5265.32       5441.16       298.78 o                         
  -6  11   4       1135.70       1427.29       183.65 o                         
  -5  11   4      14229.82      13939.77       350.71 o                         
  -4  11   4       8173.79       8392.91       281.97 o                         
  -3  11   4      10958.09      11238.09       244.10 o                         
  -2  11   4       1088.85        986.40       120.73 o                         
  -1  11   4      17004.70      17032.33       322.21 o                         
   0  11   4       1398.82       1666.96       134.78 o                         
   1  11   4       2510.48       2440.30       152.71 o                         
   2  11   4        215.53        309.03       102.45 o                         
   3  11   4      22817.36      23021.44       339.53 o                         
   4  11   4       2587.08       2599.54       167.35 o                         
   5  11   4       3036.36       3373.52       196.21 o                         
   6  11   4        629.42        654.17       186.73 o                         
   7  11   4       5710.74       5406.39       313.06 o                         
   8  11   4       5372.46       5363.02       326.99 o                         
   9  11   4        490.20        122.90       324.77 o                         
  10  11   4       1497.22       1293.39       341.22 o                         
 -10  12   4        288.71        -34.27       235.18 o                         
  -9  12   4        157.48         75.68       230.77 o                         
  -8  12   4        545.79        835.37       214.03 o                         
  -7  12   4        649.40        506.44       176.30 o                         
  -6  12   4        661.86        708.32       162.97 o                         
  -5  12   4       1745.25       1896.37       165.50 o                         
  -4  12   4       1480.55       1393.08       132.48 o                         
  -3  12   4       1882.68       2017.62       152.05 o                         
  -2  12   4       3560.76       3591.57       194.01 o                         
  -1  12   4       3867.79       3892.13       196.02 o                         
   0  12   4        131.36         77.42        99.05 o                         
   1  12   4      21726.54      21348.25       375.31 o                         
   2  12   4       4655.03       4327.83       211.09 o                         
   3  12   4      14876.40      14407.49       357.80 o                         
   4  12   4       1205.91       1085.34       165.51 o                         
   5  12   4      18690.30      18052.36       431.27 o                         
   6  12   4        921.36       1268.27       194.59 o                         
   7  12   4      16582.26      15286.12       451.06 o                         
   8  12   4        832.75        731.84       215.37 o                         
   9  12   4      20051.50      18926.74       770.04 o                         
  10  12   4          9.35        -48.71       295.62 o                         
 -10  13   4       5117.49       4450.60       744.14 o                         
  -9  13   4       1474.37       1001.09       279.54 o                         
  -8  13   4       7311.87       8552.19       435.46 o                         
  -7  13   4       1216.43       1054.33       240.03 o                         
  -6  13   4       9768.03       9417.48       430.96 o                         
  -5  13   4        789.62        728.46       166.41 o                         
  -4  13   4       1749.38       2023.19       195.51 o                         
  -3  13   4       3803.78       3935.77       217.42 o                         
  -2  13   4       9369.17       9457.59       398.33 o                         
  -1  13   4         29.06         29.16       110.94 o                         
   0  13   4         61.01        161.39       107.32 o                         
   1  13   4       3098.07       3263.09       194.21 o                         
   2  13   4       1714.16       1822.39       158.81 o                         
   3  13   4        400.71        491.28       146.54 o                         
   4  13   4        246.35        299.07       149.82 o                         
   5  13   4        223.48        111.59       179.29 o                         
   6  13   4        811.73        948.12       231.08 o                         
   7  13   4        331.56        673.50       422.50 o                         
   8  13   4       1983.24       1438.39       287.74 o                         
   9  13   4        328.43        820.78       332.00 o                         
  10  13   4       1217.14       1147.37       705.35 o                         
  -9  14   4      10097.08       9927.21       610.93 o                         
  -8  14   4       1164.01       1259.02       273.02 o                         
  -7  14   4      23711.49      23655.28       898.29 o                         
  -6  14   4       1291.54       1309.62       300.67 o                         
  -5  14   4      19698.46      19290.50       678.04 o                         
  -4  14   4        990.53        829.46       176.40 o                         
  -3  14   4      13957.24      13689.10       465.28 o                         
  -2  14   4       3212.03       3662.15       211.68 o                         
  -1  14   4      18128.23      18088.74       380.11 o                         
   0  14   4        249.93        167.37       129.51 o                         
   1  14   4       7571.05       7502.95       269.48 o                         
   2  14   4       7844.15       7547.34       276.14 o                         
   3  14   4      10203.87      10281.09       348.67 o                         
   4  14   4       1892.97       2154.93       206.51 o                         
   5  14   4       1669.43       1953.51       258.59 o                         
   6  14   4       4494.67       4674.25       445.58 o                         
   7  14   4       1093.99        928.48       258.71 o                         
   8  14   4       1787.02       2113.13       330.20 o                         
   9  14   4        219.68       -268.56       282.23 o                         
  -9  15   4        704.26         11.85       623.06 o                         
  -8  15   4         26.98       -250.33       262.33 o                         
  -7  15   4        894.38        464.81       230.43 o                         
  -6  15   4        815.33        882.17       234.50 o                         
  -5  15   4       1642.91       1834.00       246.70 o                         
  -4  15   4         37.95         94.61       155.34 o                         
  -3  15   4       6199.05       6174.38       286.48 o                         
  -2  15   4         50.43       -119.51       119.51 o                         
  -1  15   4       7921.23       8136.21       295.70 o                         
   0  15   4       4368.55       4442.16       235.98 o                         
   1  15   4       4898.40       5003.52       359.60 o                         
   2  15   4       1708.36       1705.53       175.66 o                         
   3  15   4      11875.48      11828.78       380.91 o                         
   4  15   4       5030.39       5557.46       449.31 o                         
   5  15   4       6185.56       6423.41       415.56 o                         
   6  15   4        692.03        623.01       242.30 o                         
   7  15   4       6810.10       7133.66       473.31 o                         
   8  15   4       9796.10       9272.46       540.50 o                         
   9  15   4       3612.74       3887.12       593.26 o                         
  -8  16   4       3277.65       3492.47       535.85 o                         
  -7  16   4        449.44        -96.94       281.33 o                         
  -6  16   4      13154.20      12383.62       510.39 o                         
  -5  16   4       2041.90       2627.71       284.77 o                         
  -4  16   4       6720.64       7427.28       499.85 o                         
  -3  16   4       1090.71       1139.44       209.34 o                         
  -2  16   4      17161.62      17582.80       413.29 o                         
  -1  16   4      13789.67      13413.13       369.42 o                         
   0  16   4      14210.24      14130.67       374.30 o                         
   1  16   4       1284.54       1155.20       179.63 o                         
   2  16   4      10426.43      10978.48       381.73 o                         
   3  16   4      11813.00      11909.04       557.97 o                         
   4  16   4      16117.97      16152.77       555.34 o                         
   5  16   4       2751.55       3395.28       327.40 o                         
   6  16   4       9272.12       8882.69       536.19 o                         
   7  16   4       9315.86       8846.39       514.51 o                         
   8  16   4       2943.74       4825.68      1502.62 o                         
  -8  17   4       1887.57       1771.61       475.28 o                         
  -7  17   4       4566.45       4409.35       375.05 o                         
  -6  17   4       5097.95       4651.36       362.61 o                         
  -5  17   4      18582.80      18374.65       588.92 o                         
  -4  17   4       2464.96       2714.99       256.36 o                         
  -3  17   4       8156.31       8063.66       372.52 o                         
  -2  17   4       4384.58       4621.68       269.51 o                         
  -1  17   4      24532.45      24367.84       492.95 o                         
   0  17   4        762.08        997.60       173.91 o                         
   1  17   4      11797.84      11696.00       364.33 o                         
   2  17   4       7228.60       7973.51       535.52 o                         
   3  17   4      14217.38      13778.32       537.26 o                         
   4  17   4       1185.55        839.53       246.86 o                         
   5  17   4      11059.75      10527.56       518.03 o                         
   6  17   4       1284.97       1145.05       285.05 o                         
   7  17   4       5604.42       5180.96       426.94 o                         
  -7  18   4       2034.07       1834.78       350.19 o                         
  -6  18   4       3228.79       3246.56       344.50 o                         
  -5  18   4          7.47         -9.49       215.22 o                         
  -4  18   4       6799.96       6378.27       367.04 o                         
  -3  18   4       6161.64       6395.62       364.96 o                         
  -2  18   4       7364.40       7223.57       338.60 o                         
  -1  18   4        117.74        -23.61       156.16 o                         
   0  18   4       6816.73       6570.68       318.40 o                         
   1  18   4       5299.13       5256.06       294.99 o                         
   2  18   4      16253.70      14828.95       802.59 o                         
   3  18   4       1592.46       1791.86       286.09 o                         
   4  18   4       7903.11       8617.60       501.40 o                         
   5  18   4       4603.32       4358.54       391.58 o                         
   6  18   4       9015.45       8713.35       528.28 o                         
   7  18   4        982.57       1815.10       698.30 o                         
  -6  19   4       4623.50       4343.78       440.45 o                         
  -5  19   4       2152.42       2342.68       362.37 o                         
  -4  19   4       8136.55       7479.21       460.31 o                         
  -3  19   4       7120.14       7150.40       391.95 o                         
  -2  19   4       4090.35       3937.20       303.43 o                         
  -1  19   4       2521.70       2744.96       239.91 o                         
   0  19   4       7247.94       6687.12       367.08 o                         
   1  19   4       8014.27       7902.93       584.38 o                         
   2  19   4       4323.73       4719.27       378.80 o                         
   3  19   4       7237.13       6882.97       459.98 o                         
   4  19   4       1499.02       1880.27       321.23 o                         
   5  19   4       3266.01       3039.46       362.99 o                         
   6  19   4       1663.84       1974.98       710.05 o                         
  -5  20   4       3537.26       3168.79       399.95 o                         
  -4  20   4       2435.86       2040.56       304.42 o                         
  -3  20   4       3311.30       3246.39       298.86 o                         
  -2  20   4       3942.07       4322.27       316.03 o                         
  -1  20   4       4025.69       4204.09       289.61 o                         
   0  20   4       2862.94       2566.70       291.35 o                         
   1  20   4          4.26         50.45       235.48 o                         
   2  20   4       3071.77       2723.57       340.21 o                         
   3  20   4       1281.38       1471.06       307.20 o                         
   4  20   4       1028.90       2207.78       778.51 o                         
   5  20   4         86.84         -2.35       571.33 o                         
  -4  21   4        289.46        782.47       380.89 o                         
  -3  21   4        168.62        440.18       227.80 o                         
  -2  21   4       1480.90        956.28       380.85 o                         
  -1  21   4       2045.21       2708.39       469.95 o                         
   0  21   4       3752.38       3834.06       331.94 o                         
   1  21   4          2.31         63.59       244.73 o                         
   2  21   4       4338.50       3700.00       375.80 o                         
   3  21   4        155.63        651.68       344.91 o                         
  -1  22   4        330.72        462.83       307.34 o                         
   0  22   4        244.41        305.59       326.58 o                         
   1  22   4        125.36          2.35       566.63 o                         
 -11   0   5       6129.42       5681.19       557.69 o                         
  -9   0   5        963.75        793.65       752.37 o                         
  -7   0   5       2257.82       2403.05       283.78 o                         
  -5   0   5         50.92        149.64        91.28 o                         
  -3   0   5       7692.48       7937.48       252.87 o                         
  -1   0   5        291.25        331.42        78.05 o                         
   1   0   5      62355.06      64538.20       702.23 o                         
   3   0   5      15126.85      14695.38       274.25 o                         
   5   0   5      33551.05      33212.96       515.83 o                         
   7   0   5      42756.75      40782.42      1066.99 o                         
   9   0   5      31484.19      31085.27       766.44 o                         
  11   0   5      24959.00      26533.59       973.62 o                         
 -12   1   5       8043.35       8865.02       615.94 o                         
 -11   1   5       5217.55       5326.99       440.62 o                         
 -10   1   5       7832.35       8322.33       436.26 o                         
  -9   1   5      10268.59      11599.27       697.67 o                         
  -8   1   5       8877.56       9001.44       522.96 o                         
  -7   1   5      16669.78      16247.01       323.09 o                         
  -6   1   5      19701.17      19230.05       269.84 o                         
  -5   1   5      15803.48      16656.52       227.78 o                         
  -4   1   5      17831.41      18481.77       269.85 o                         
  -3   1   5      59465.25      60415.94       679.47 o                         
  -2   1   5       1638.39       1691.67        84.03 o                         
  -1   1   5      41797.29      40875.30       359.10 o                         
   0   1   5       3468.88       3586.77        89.38 o                         
   1   1   5       2441.84       2583.97       105.56 o                         
   2   1   5       3184.88       2997.40        99.39 o                         
   3   1   5      42310.50      41516.54       445.02 o                         
   4   1   5         35.99         55.63        63.46 o                         
   5   1   5       6815.46       7031.12       161.72 o                         
   6   1   5       3685.29       3666.54       165.24 o                         
   7   1   5      15680.33      15399.61       338.76 o                         
   8   1   5       4027.87       4143.29       229.60 o                         
   9   1   5        281.68        589.00       172.11 o                         
  10   1   5       5784.12       5588.95       298.69 o                         
  11   1   5       3273.57       3275.48       338.75 o                         
  12   1   5       2448.93       1698.81       943.99 o                         
 -12   2   5        251.15        415.06       278.46 o                         
 -11   2   5      12683.71      12972.43       544.08 o                         
 -10   2   5         93.77        388.26       221.12 o                         
  -9   2   5      20487.01      19940.48       534.50 o                         
  -8   2   5       3433.35       3306.47       220.05 o                         
  -7   2   5      21409.57      20998.75       367.51 o                         
  -6   2   5       2778.58       3150.30       184.86 o                         
  -5   2   5      23401.26      23677.91       283.43 o                         
  -4   2   5      22406.69      21791.35       390.10 o                         
  -3   2   5      63543.64      64374.40       569.44 o                         
  -2   2   5      10828.03      10811.56       169.40 o                         
  -1   2   5      21662.55      21534.54       275.00 o                         
   0   2   5      23285.46      24395.66       255.19 o                         
   1   2   5      24595.22      23837.11       258.75 o                         
   2   2   5      22840.33      23505.93       239.36 o                         
   3   2   5      10534.82      10333.36       163.34 o                         
   4   2   5      15304.57      14429.99       232.31 o                         
   5   2   5       5072.43       4959.86       177.91 o                         
   6   2   5       7023.07       7579.50       212.76 o                         
   7   2   5       5445.93       5670.21       241.24 o                         
   8   2   5       4939.63       4869.41       254.63 o                         
   9   2   5          8.06         47.94       153.72 o                         
  10   2   5       3821.17       3977.32       268.73 o                         
  11   2   5       1014.12       1041.20       304.75 o                         
  12   2   5        630.94        798.49       477.29 o                         
 -12   3   5        109.90         -2.49       287.31 o                         
 -11   3   5        363.98        364.24       247.08 o                         
 -10   3   5       2367.45       2448.12       279.99 o                         
  -9   3   5       1057.21       1118.69       216.09 o                         
  -8   3   5        197.77        394.05       144.97 o                         
  -7   3   5        132.91         -9.46       122.27 o                         
  -6   3   5         21.16         64.96        83.43 o                         
  -5   3   5      15644.90      15627.02       229.31 o                         
  -4   3   5       1736.24       1944.32        97.60 o                         
  -3   3   5        679.32        616.40        64.84 o                         
  -2   3   5        338.66        289.05        53.60 o                         
  -1   3   5      13525.01      13021.59       164.15 o                         
   0   3   5      32812.23      33515.60       296.08 o                         
   1   3   5       9270.49       9560.37       160.76 o                         
   2   3   5       5599.95       5599.84       118.91 o                         
   3   3   5      41375.97      42760.69       410.24 o                         
   4   3   5       8962.46       8758.02       189.26 o                         
   5   3   5       3321.55       3058.20       147.59 o                         
   6   3   5       3152.66       3276.38       163.16 o                         
   7   3   5      18752.45      17871.56       331.29 o                         
   8   3   5       6760.72       6550.45       286.26 o                         
   9   3   5       2837.53       2906.41       227.76 o                         
  10   3   5       5571.85       5617.78       303.20 o                         
  11   3   5       6228.75       7065.89       504.82 o                         
  12   3   5       3707.68       3954.07       575.17 o                         
 -12   4   5       5964.26       5827.30      1125.03 o                         
 -11   4   5        686.83        643.96       365.69 o                         
 -10   4   5       9295.14       9547.57       454.46 o                         
  -9   4   5       2726.31       2730.41       264.39 o                         
  -8   4   5      20833.22      20505.84       446.32 o                         
  -7   4   5       2471.29       2299.54       174.22 o                         
  -6   4   5      29380.25      29960.99       389.27 o                         
  -5   4   5       3087.92       3411.93       132.65 o                         
  -4   4   5      70327.71      71369.85       640.25 o                         
  -3   4   5      15740.39      15790.46       206.85 o                         
  -2   4   5      54192.20      54757.23       460.20 o                         
  -1   4   5      11283.34      11409.62       160.24 o                         
   0   4   5     144466.73     147068.16      1412.96 o                         
   1   4   5      34034.24      35040.96       325.95 o                         
   2   4   5      31899.49      31744.22       305.17 o                         
   3   4   5       7932.77       7827.38       146.21 o                         
   4   4   5      88925.17      88445.24       784.98 o                         
   5   4   5      24820.31      25140.55       346.30 o                         
   6   4   5      25091.42      24246.58       359.82 o                         
   7   4   5       9117.73       9089.47       258.39 o                         
   8   4   5      13435.18      12791.66       347.93 o                         
   9   4   5       6322.77       6616.84       322.75 o                         
  10   4   5       7836.00       7974.13       404.14 o                         
  11   4   5       4638.32       5137.30       520.24 o                         
  12   4   5       3127.83       3822.89       697.12 o                         
 -12   5   5        115.06        445.49       456.07 o                         
 -11   5   5       6998.83       6389.97       711.30 o                         
 -10   5   5         22.91        -50.86       230.77 o                         
  -9   5   5      25018.90      26155.94       554.67 o                         
  -8   5   5        142.80        355.27       170.43 o                         
  -7   5   5      28695.38      27636.21       442.23 o                         
  -6   5   5       7263.27       7318.40       207.23 o                         
  -5   5   5      66943.61      67669.77       647.94 o                         
  -4   5   5        977.23       1051.93        83.97 o                         
  -3   5   5      45837.02      45461.23       418.91 o                         
  -2   5   5       5022.67       4975.44       126.86 o                         
  -1   5   5     112775.48     114025.47       851.96 o                         
   0   5   5       7563.65       7577.73       134.06 o                         
   1   5   5      40609.86      41499.94       368.76 o                         
   2   5   5      11811.31      12411.53       176.99 o                         
   3   5   5     117368.17     117290.96       897.97 o                         
   4   5   5       6175.20       5899.72       173.50 o                         
   5   5   5      25879.13      25730.11       355.15 o                         
   6   5   5       7063.38       6798.36       219.23 o                         
   7   5   5      41268.85      40174.42       516.52 o                         
   8   5   5       7445.52       7270.18       346.64 o                         
   9   5   5       4004.40       4143.34       264.72 o                         
  10   5   5       5647.63       5709.02       346.14 o                         
  11   5   5       8209.74       7615.65       487.16 o                         
 -11   6   5        568.15        513.77       513.45 o                         
 -10   6   5         38.89        283.39       224.92 o                         
  -9   6   5         44.14       -220.50       220.50 o                         
  -8   6   5       1255.58       1671.02       217.68 o                         
  -7   6   5       1327.01       1373.05       149.74 o                         
  -6   6   5       5004.26       5046.25       216.69 o                         
  -5   6   5        461.66        465.47        83.11 o                         
  -4   6   5       5549.45       5551.82       151.62 o                         
  -3   6   5        907.36        964.07        80.75 o                         
  -2   6   5      10821.32      10686.87       173.47 o                         
  -1   6   5      25844.71      26376.44       276.01 o                         
   0   6   5      15941.39      16247.50       201.62 o                         
   1   6   5       5924.21       5983.04       129.26 o                         
   2   6   5      27531.38      27575.42       291.44 o                         
   3   6   5       5681.89       5670.98       157.63 o                         
   4   6   5      15637.78      15260.18       256.10 o                         
   5   6   5       8331.72       8253.68       217.70 o                         
   6   6   5       4617.06       4890.81       203.67 o                         
   7   6   5      18841.27      18672.05       353.01 o                         
   8   6   5       9352.25       9675.90       327.07 o                         
   9   6   5       8912.25       8600.03       394.94 o                         
  10   6   5        657.04        686.47       232.13 o                         
  11   6   5       8992.14       9621.79       531.25 o                         
 -11   7   5       1165.61        799.15       275.63 o                         
 -10   7   5      13464.94      13900.67       527.50 o                         
  -9   7   5       1836.84       2867.48       688.14 o                         
  -8   7   5      15060.69      15608.64       748.30 o                         
  -7   7   5         61.24       -113.55       113.55 o                         
  -6   7   5      31966.02      31283.61       461.54 o                         
  -5   7   5       5530.82       5845.54       170.59 o                         
  -4   7   5      22526.90      22457.60       287.92 o                         
  -3   7   5         87.40        160.24        67.42 o                         
  -2   7   5      15911.05      15444.04       257.38 o                         
  -1   7   5      12047.42      12078.01       179.55 o                         
   0   7   5      21435.19      22290.64       250.68 o                         
   1   7   5       5469.44       5660.05       131.01 o                         
   2   7   5       2022.04       2098.09       101.97 o                         
   3   7   5       6782.03       6667.85       154.19 o                         
   4   7   5      11169.32      11188.41       227.96 o                         
   5   7   5       2057.63       2276.61       140.87 o                         
   6   7   5        627.42        469.33       113.71 o                         
   7   7   5       3373.38       3747.35       196.53 o                         
   8   7   5       1069.30       1273.24       176.49 o                         
   9   7   5        925.29        863.87       213.59 o                         
  10   7   5        108.30        132.07       237.53 o                         
  11   7   5       1324.95       1502.14       434.79 o                         
 -11   8   5      17578.06      17549.86       742.43 o                         
 -10   8   5       7167.75       7029.33       502.01 o                         
  -9   8   5       6597.53       7752.89       681.95 o                         
  -8   8   5       5837.99       6185.77       390.28 o                         
  -7   8   5      27656.05      27420.61       462.90 o                         
  -6   8   5       9136.00       9245.37       270.02 o                         
  -5   8   5       7730.74       8155.44       241.27 o                         
  -4   8   5      10380.41      10390.47       207.61 o                         
  -3   8   5      23865.41      23900.53       293.59 o                         
  -2   8   5       9691.52       9930.70       177.82 o                         
  -1   8   5       1574.33       1618.94        88.01 o                         
   0   8   5      24318.43      24697.53       275.35 o                         
   1   8   5       2255.80       2537.81       106.27 o                         
   2   8   5       3608.37       3751.59       128.98 o                         
   3   8   5        447.79        358.41        74.19 o                         
   4   8   5       6067.28       6186.00       189.50 o                         
   5   8   5         26.55        158.54        95.20 o                         
   6   8   5       3650.32       4000.26       195.57 o                         
   7   8   5        146.95        -18.85       122.36 o                         
   8   8   5       1542.15       1381.49       238.68 o                         
   9   8   5       3412.58       3463.22       291.19 o                         
  10   8   5        858.46        636.24       293.62 o                         
  11   8   5       1969.73       2148.59       390.36 o                         
 -11   9   5          0.32       -402.75       402.75 o                         
 -10   9   5       2002.87       1634.64       409.67 o                         
  -9   9   5         92.84        189.81       211.91 o                         
  -8   9   5        472.39        358.55       196.36 o                         
  -7   9   5        245.97        670.51       389.25 o                         
  -6   9   5        128.81         55.99       184.29 o                         
  -5   9   5        922.83        891.52       113.73 o                         
  -4   9   5         91.69        140.34        74.61 o                         
  -3   9   5        335.38        339.16        72.09 o                         
  -2   9   5       6128.57       5994.43       176.03 o                         
  -1   9   5        253.24        251.80        76.82 o                         
   0   9   5       8235.46       8329.67       183.49 o                         
   1   9   5         63.51         68.45        60.26 o                         
   2   9   5      10616.68      10865.30       191.77 o                         
   3   9   5        337.44        246.96        74.84 o                         
   4   9   5      39175.18      38090.39       454.29 o                         
   5   9   5          4.93         -0.71        98.07 o                         
   6   9   5      20716.61      20515.91       359.81 o                         
   7   9   5       2003.56       2362.63       199.76 o                         
   8   9   5      28900.40      28055.62       526.20 o                         
   9   9   5        262.51        610.31       249.26 o                         
  10   9   5      21709.46      23478.62      1055.72 o                         
  11   9   5        696.91        110.35       663.38 o                         
 -11  10   5       2612.84       3216.46       511.22 o                         
 -10  10   5      11306.14      13021.70       684.83 o                         
  -9  10   5       6001.98       5813.58       431.42 o                         
  -8  10   5      10481.09      10674.48       441.37 o                         
  -7  10   5       4152.43       4458.18       271.54 o                         
  -6  10   5      18491.71      17868.78       417.61 o                         
  -5  10   5       3491.87       3626.71       233.77 o                         
  -4  10   5      23035.61      23246.02       447.44 o                         
  -3  10   5        144.27        234.18        84.18 o                         
  -2  10   5      26677.64      25993.01       353.72 o                         
  -1  10   5        152.24        116.08        78.14 o                         
   0  10   5      47831.89      48464.13       510.25 o                         
   1  10   5         75.49         63.38        62.25 o                         
   2  10   5      15920.46      15746.02       234.57 o                         
   3  10   5        677.57        894.81        90.78 o                         
   4  10   5      14042.13      14791.82       275.40 o                         
   5  10   5      11999.24      11569.20       303.23 o                         
   6  10   5      13196.16      12938.88       383.53 o                         
   7  10   5       3307.13       3143.36       253.20 o                         
   8  10   5       2698.57       2618.64       249.12 o                         
   9  10   5      12297.70      12205.42       535.20 o                         
  10  10   5       4254.00       3884.37       422.87 o                         
 -10  11   5      13421.81      14747.70       583.55 o                         
  -9  11   5       7598.97       7207.47       427.03 o                         
  -8  11   5       9845.53       9673.37       441.97 o                         
  -7  11   5       1882.34       2386.19       268.06 o                         
  -6  11   5      18701.76      18083.41       437.14 o                         
  -5  11   5      32844.64      32828.32       552.73 o                         
  -4  11   5       8017.54       8425.61       245.28 o                         
  -3  11   5      11157.28      11508.81       249.54 o                         
  -2  11   5      35226.97      34648.86       483.08 o                         
  -1  11   5      29500.50      29585.05       384.64 o                         
   0  11   5       6993.10       6786.20       220.28 o                         
   1  11   5      16819.00      17064.88       321.73 o                         
   2  11   5      14029.71      14216.97       297.71 o                         
   3  11   5      24811.55      24636.77       424.44 o                         
   4  11   5       3087.62       3181.30       183.42 o                         
   5  11   5       6060.90       6093.09       280.22 o                         
   6  11   5       2730.16       3159.65       242.35 o                         
   7  11   5      12777.31      12903.54       420.55 o                         
   8  11   5        256.70        417.28       200.51 o                         
   9  11   5       3618.63       3553.58       309.51 o                         
  10  11   5       2358.15       2859.55       404.22 o                         
 -10  12   5         49.69       -272.47       289.14 o                         
  -9  12   5        586.53        876.87       251.89 o                         
  -8  12   5        876.68        648.02       223.41 o                         
  -7  12   5        426.05        221.31       168.84 o                         
  -6  12   5       1279.70       1509.39       189.53 o                         
  -5  12   5       1239.45       1411.22       177.20 o                         
  -4  12   5       7798.74       7619.79       253.79 o                         
  -3  12   5        148.96        173.03        97.78 o                         
  -2  12   5       8635.39       8688.53       260.28 o                         
  -1  12   5       3715.82       4127.00       203.17 o                         
   0  12   5      14657.66      14662.43       312.48 o                         
   1  12   5       3644.04       3392.38       185.72 o                         
   2  12   5      12026.94      11498.09       286.34 o                         
   3  12   5         13.25        -96.51       150.96 o                         
   4  12   5      11999.08      12375.66       407.07 o                         
   5  12   5        375.16        470.54       193.43 o                         
   6  12   5       3544.53       3565.66       274.56 o                         
   7  12   5        654.58        982.14       209.78 o                         
   8  12   5       6116.04       5988.87       354.10 o                         
   9  12   5         27.43        229.30       225.76 o                         
  10  12   5       3426.76       3233.80       421.94 o                         
 -10  13   5       1736.74       1356.03       369.44 o                         
  -9  13   5      11692.95      13252.13       673.63 o                         
  -8  13   5       5244.41       5669.84       358.43 o                         
  -7  13   5      11645.64      10901.83       913.56 o                         
  -6  13   5       1395.64       1181.39       239.59 o                         
  -5  13   5      14318.62      14585.95       458.34 o                         
  -4  13   5      16691.88      15699.63       403.33 o                         
  -3  13   5      19221.51      19121.78       386.12 o                         
  -2  13   5       1912.86       1816.39       159.63 o                         
  -1  13   5      53015.47      51424.56       653.81 o                         
   0  13   5      12223.53      11730.50       299.20 o                         
   1  13   5      17966.37      18494.95       368.29 o                         
   2  13   5       3864.67       3896.75       212.26 o                         
   3  13   5      35022.35      34690.02       579.88 o                         
   4  13   5      15363.24      15242.60       895.57 o                         
   5  13   5       6484.35       5934.83       372.61 o                         
   6  13   5       1857.68       1776.70       264.77 o                         
   7  13   5      20060.14      19510.26       607.44 o                         
   8  13   5       5375.89       4724.57       379.30 o                         
   9  13   5       5485.02       5144.67       477.89 o                         
  -9  14   5         49.99          6.64       345.71 o                         
  -8  14   5      19580.96      17751.31       608.89 o                         
  -7  14   5        998.58        752.76       323.64 o                         
  -6  14   5      19063.57      18492.51       550.86 o                         
  -5  14   5        312.46          6.60       284.05 o                         
  -4  14   5      23244.77      23492.87       500.56 o                         
  -3  14   5          4.69        -56.05       121.64 o                         
  -2  14   5      34214.90      33266.46       525.15 o                         
  -1  14   5        445.48        308.90       127.52 o                         
   0  14   5      41483.95      40151.05       575.42 o                         
   1  14   5       2504.41       2341.91       179.15 o                         
   2  14   5      31683.51      30898.41       501.13 o                         
   3  14   5        455.17        358.99       150.88 o                         
   4  14   5      22024.33      21668.03       581.61 o                         
   5  14   5       2713.61       2824.16       299.32 o                         
   6  14   5      12105.94      11751.55       498.16 o                         
   7  14   5       5138.69       4885.62       378.88 o                         
   8  14   5      10917.80      11136.25       555.22 o                         
   9  14   5       1906.25       1727.83       378.19 o                         
  -9  15   5        263.92         33.43       365.57 o                         
  -8  15   5        258.35        311.31       246.03 o                         
  -7  15   5        107.30        301.18       226.22 o                         
  -6  15   5         55.23       -206.33       206.33 o                         
  -5  15   5       5703.77       5582.90       399.43 o                         
  -4  15   5        745.16        539.65       177.85 o                         
  -3  15   5        902.45        839.63       160.05 o                         
  -2  15   5       5296.26       5025.29       258.91 o                         
  -1  15   5       6943.02       6257.44       364.33 o                         
   0  15   5       2375.10       2664.97       195.79 o                         
   1  15   5       4506.63       4731.49       244.05 o                         
   2  15   5      14491.22      13961.78       397.13 o                         
   3  15   5       6259.69       6474.97       388.91 o                         
   4  15   5       5016.93       5051.79       358.59 o                         
   5  15   5       4768.35       4895.84       356.50 o                         
   6  15   5      19169.70      18725.96       620.09 o                         
   7  15   5       1561.69       2284.99       319.12 o                         
   8  15   5       9093.53       9037.28       579.97 o                         
   9  15   5       1571.84       1721.05       618.36 o                         
  -8  16   5       1451.69       1303.89       330.25 o                         
  -7  16   5       9943.13      10513.76       829.74 o                         
  -6  16   5         31.85         15.92       203.67 o                         
  -5  16   5       7903.49       7759.33       423.45 o                         
  -4  16   5        374.56        376.50       178.55 o                         
  -3  16   5       3832.18       3920.69       244.60 o                         
  -2  16   5          8.23         25.56       136.95 o                         
  -1  16   5       3759.52       4068.90       240.04 o                         
   0  16   5         23.39        161.88       137.69 o                         
   1  16   5       1769.34       1557.56       181.24 o                         
   2  16   5        132.21        144.35       194.96 o                         
   3  16   5        734.59        593.41       227.05 o                         
   4  16   5        121.09        256.28       217.87 o                         
   5  16   5         33.58          0.02       219.22 o                         
   6  16   5        569.61        695.52       302.03 o                         
   7  16   5        337.11        795.87       274.72 o                         
   8  16   5         91.91       -275.63       275.63 o                         
  -8  17   5      10784.36      11886.55       826.32 o                         
  -7  17   5        197.90        273.94       248.28 o                         
  -6  17   5       9857.75      10101.58       509.15 o                         
  -5  17   5        833.68        977.54       240.75 o                         
  -4  17   5      11429.17      10525.34       460.59 o                         
  -3  17   5       1042.39        769.65       263.34 o                         
  -2  17   5       3608.86       3558.41       239.87 o                         
  -1  17   5        593.26        723.70       163.57 o                         
   0  17   5       4768.16       4651.48       265.52 o                         
   1  17   5       1159.30       1106.88       182.35 o                         
   2  17   5       2875.95       2766.19       388.56 o                         
   3  17   5         57.68        -78.67       213.84 o                         
   4  17   5        109.05        216.82       233.96 o                         
   5  17   5        230.56        227.34       316.49 o                         
   6  17   5        116.73        348.08       262.19 o                         
   7  17   5        122.49        472.37       282.86 o                         
  -7  18   5        203.00        286.22       302.94 o                         
  -6  18   5         26.55        -97.51       311.19 o                         
  -5  18   5        116.47        545.38       239.62 o                         
  -4  18   5        151.64        254.74       214.45 o                         
  -3  18   5        439.93        535.36       192.52 o                         
  -2  18   5         11.05        137.20       161.33 o                         
  -1  18   5        326.99        308.83       166.92 o                         
   0  18   5       3652.86       3584.52       251.23 o                         
   1  18   5       2746.30       3011.70       283.67 o                         
   2  18   5         23.42        449.66       415.04 o                         
   3  18   5       4567.67       4856.44       381.31 o                         
   4  18   5        681.52        699.39       267.30 o                         
   5  18   5      10089.09       9641.77       533.71 o                         
   6  18   5        557.33       1227.76       294.85 o                         
   7  18   5       4932.99       3745.40       893.44 o                         
  -6  19   5        196.14        -25.82       293.11 o                         
  -5  19   5      10783.46      11216.57       728.03 o                         
  -4  19   5        449.29        636.57       238.22 o                         
  -3  19   5       8010.94       8069.78       404.51 o                         
  -2  19   5        577.45        414.14       183.19 o                         
  -1  19   5      13193.70      12212.98       416.75 o                         
   0  19   5       1790.10       1565.85       251.06 o                         
   1  19   5      13248.32      12774.90       557.23 o                         
   2  19   5        581.30        -49.84       231.61 o                         
   3  19   5      10286.32       9694.99       538.75 o                         
   4  19   5       4051.91       4184.68       397.72 o                         
   5  19   5       3553.71       3118.19       368.14 o                         
   6  19   5       2468.13       2156.02       728.86 o                         
  -5  20   5       3631.20       3869.89       427.67 o                         
  -4  20   5      11377.46      11022.96       535.53 o                         
  -3  20   5       5108.99       4722.66       337.07 o                         
  -2  20   5       8891.29      10091.17       446.90 o                         
  -1  20   5       5949.21       6328.34       388.74 o                         
   0  20   5      11021.23      11634.01       486.26 o                         
   1  20   5       3687.82       3476.83       359.31 o                         
   2  20   5      14766.33      15138.76       672.27 o                         
   3  20   5       2836.67       3307.57       367.81 o                         
   4  20   5       6980.45       7896.92       512.24 o                         
   5  20   5       1109.25        338.57       606.60 o                         
  -3  21   5       2138.97       2213.74       332.01 o                         
  -2  21   5       2015.94       1690.86       312.68 o                         
  -1  21   5       3851.10       4309.02       345.61 o                         
   0  21   5         30.63        -36.14       335.97 o                         
   1  21   5       4008.55       4205.79       392.65 o                         
   2  21   5       2042.90       1771.78       323.71 o                         
   3  21   5       3950.47       4617.68       933.41 o                         
  -1  22   5       2053.73       2752.47       504.23 o                         
   0  22   5       6938.01       8009.51      1478.88 o                         
   1  22   5       1832.66       2205.39       789.99 o                         
 -12   0   6        395.99        525.39       408.82 o                         
 -10   0   6        903.12        461.67       360.90 o                         
  -8   0   6       3049.90       2904.45       345.96 o                         
  -6   0   6        817.87       1107.07       174.43 o                         
  -4   0   6      10276.33      11146.46       323.28 o                         
  -2   0   6       1373.57       1144.07       129.52 o                         
   0   0   6      23686.63      23783.89       329.73 o                         
   2   0   6       4007.02       3883.38       156.14 o                         
   4   0   6      21289.84      20949.70       362.33 o                         
   6   0   6        473.60        411.64       171.28 o                         
   8   0   6       8848.40       9000.74       441.80 o                         
  10   0   6       2156.13       2569.87       435.59 o                         
 -12   1   6       2431.33       2748.56       356.91 o                         
 -11   1   6       3410.71       3293.00       337.91 o                         
 -10   1   6       5242.83       5555.53       378.65 o                         
  -9   1   6       9042.01       9158.46       451.69 o                         
  -8   1   6       3984.99       4158.18       244.45 o                         
  -7   1   6      20472.97      20286.32       367.36 o                         
  -6   1   6      12871.92      12815.64       279.71 o                         
  -5   1   6      21025.34      21171.53       292.60 o                         
  -4   1   6         60.70        137.53        66.34 o                         
  -3   1   6      55282.00      54788.20       501.95 o                         
  -2   1   6      15122.12      15656.34       211.17 o                         
  -1   1   6      57062.68      56624.16       451.81 o                         
   0   1   6      44003.97      44583.36       385.17 o                         
   1   1   6      80464.77      80183.33       745.44 o                         
   2   1   6       4595.24       4451.10       132.22 o                         
   3   1   6      47215.42      47766.46       451.82 o                         
   4   1   6       3088.14       2921.94       119.40 o                         
   5   1   6      25786.53      25153.54       302.62 o                         
   6   1   6       5642.26       5540.11       192.02 o                         
   7   1   6      20353.71      19559.42       382.81 o                         
   8   1   6       3587.88       3607.16       218.76 o                         
   9   1   6      10455.27      10262.36       355.19 o                         
  10   1   6       1415.47       1526.51       217.45 o                         
  11   1   6       4822.24       4166.54       493.07 o                         
 -12   2   6       9696.72       9483.22       614.56 o                         
 -11   2   6       3131.74       2901.95       507.17 o                         
 -10   2   6      22441.62      22151.09       761.75 o                         
  -9   2   6       3000.34       3533.76       283.40 o                         
  -8   2   6      26910.54      26432.23       502.08 o                         
  -7   2   6       3851.14       3895.43       198.61 o                         
  -6   2   6      44492.52      45010.62       500.33 o                         
  -5   2   6       3177.67       2923.17       134.03 o                         
  -4   2   6      73019.18      73733.85       707.91 o                         
  -3   2   6        673.34        695.35        78.19 o                         
  -2   2   6      74369.45      74376.91       669.77 o                         
  -1   2   6        411.51        392.32        57.15 o                         
   0   2   6     173043.45     172821.83      1311.25 o                         
   1   2   6          5.68        -11.85        61.89 o                         
   2   2   6      50025.55      48676.09       458.54 o                         
   3   2   6       3094.54       3285.05       114.95 o                         
   4   2   6      64066.57      63005.48       547.26 o                         
   5   2   6       3218.06       3480.06       157.40 o                         
   6   2   6      34046.99      33010.38       422.35 o                         
   7   2   6      11365.33      11159.72       392.20 o                         
   8   2   6      28102.78      27713.12       485.76 o                         
   9   2   6       2509.72       2446.95       211.73 o                         
  10   2   6       8593.33       8484.90       418.89 o                         
  11   2   6       6748.71       8033.16       523.75 o                         
 -12   3   6       3070.33       3742.77       690.07 o                         
 -11   3   6         67.33        403.62       248.25 o                         
 -10   3   6       6234.77       6089.94       377.79 o                         
  -9   3   6        106.62        -16.90       182.64 o                         
  -8   3   6       2476.42       2848.98       216.04 o                         
  -7   3   6         91.04        230.64       128.40 o                         
  -6   3   6       1398.07       1436.88       117.39 o                         
  -5   3   6       2602.12       2634.58       132.29 o                         
  -4   3   6         87.09         88.58        74.07 o                         
  -3   3   6        140.18        174.84        67.85 o                         
  -2   3   6       3228.60       3358.19       106.27 o                         
  -1   3   6        303.22        327.27        58.16 o                         
   0   3   6      21839.76      21982.66       227.66 o                         
   1   3   6        108.88         98.33        64.60 o                         
   2   3   6       1657.38       1675.75        95.68 o                         
   3   3   6       3722.81       3964.58       119.69 o                         
   4   3   6      24400.08      23772.30       312.61 o                         
   5   3   6       3808.87       3675.25       218.69 o                         
   6   3   6      13144.72      12916.70       279.42 o                         
   7   3   6        696.81        817.00       145.45 o                         
   8   3   6      24595.46      23809.79       450.56 o                         
   9   3   6        517.70        718.57       176.47 o                         
  10   3   6      14627.32      14114.04       742.03 o                         
  11   3   6        448.64        548.73       276.80 o                         
  12   3   6      12847.16      12023.84      1624.65 o                         
 -12   4   6       1719.74       2137.21       660.68 o                         
 -11   4   6       4232.73       4205.48       362.36 o                         
 -10   4   6       6651.79       7054.78       411.49 o                         
  -9   4   6      23394.79      24145.03       711.91 o                         
  -8   4   6       5015.67       5088.00       275.73 o                         
  -7   4   6       9526.81       9466.83       309.29 o                         
  -6   4   6       6513.08       6322.12       198.12 o                         
  -5   4   6       9992.71       9871.50       194.57 o                         
  -4   4   6      16434.86      16525.71       226.90 o                         
  -3   4   6      18532.57      18451.44       227.28 o                         
  -2   4   6      11462.81      11454.64       172.07 o                         
  -1   4   6      12999.26      13221.04       178.30 o                         
   0   4   6       7574.38       7146.45       130.66 o                         
   1   4   6       1898.47       1924.18       100.15 o                         
   2   4   6       8110.94       8179.02       169.67 o                         
   3   4   6        131.56         32.97        58.09 o                         
   4   4   6       1688.40       1760.65       111.36 o                         
   5   4   6       2494.09       2331.66       134.70 o                         
   6   4   6       8029.96       7690.56       226.87 o                         
   7   4   6         75.33        116.20       113.72 o                         
   8   4   6        820.63        829.06       163.76 o                         
   9   4   6       2276.39       2246.11       241.59 o                         
  10   4   6       1387.55       1434.36       249.50 o                         
  11   4   6       1556.58       2185.33       417.07 o                         
 -12   5   6       3052.69       3023.60       710.05 o                         
 -11   5   6        214.63        233.13       241.65 o                         
 -10   5   6      21024.45      21402.29       610.02 o                         
  -9   5   6       1163.99       1221.76       196.52 o                         
  -8   5   6       8374.58       8346.25       433.36 o                         
  -7   5   6        659.36        958.85       155.23 o                         
  -6   5   6      24922.51      23967.45       352.06 o                         
  -5   5   6       2546.40       2839.83       141.87 o                         
  -4   5   6       3029.16       2903.45       120.02 o                         
  -3   5   6        680.50        601.39        72.36 o                         
  -2   5   6      30466.44      30693.95       312.77 o                         
  -1   5   6       5667.75       5881.87       143.45 o                         
   0   5   6       4694.75       5039.05       147.01 o                         
   1   5   6        538.53        583.95        77.93 o                         
   2   5   6       6149.20       6262.90       134.06 o                         
   3   5   6        188.73        167.74        63.06 o                         
   4   5   6         47.05        -30.80        76.53 o                         
   5   5   6        310.55        421.07        98.42 o                         
   6   5   6        670.36        704.59       117.38 o                         
   7   5   6        147.48        229.62       118.16 o                         
   8   5   6         29.23        163.39       164.56 o                         
   9   5   6        252.48        112.32       245.99 o                         
  10   5   6        173.03        518.11       239.20 o                         
  11   5   6        133.10        312.18       261.21 o                         
 -11   6   6       3758.14       3599.39       350.26 o                         
 -10   6   6        223.85        193.49       227.20 o                         
  -9   6   6       2014.88       1767.55       214.12 o                         
  -8   6   6         11.93       -138.71       138.71 o                         
  -7   6   6       1037.07       1402.41       167.53 o                         
  -6   6   6       4016.68       3843.70       175.94 o                         
  -5   6   6       7292.77       7042.19       195.85 o                         
  -4   6   6        203.10        303.01        74.11 o                         
  -3   6   6       3710.99       3628.06       131.34 o                         
  -2   6   6        295.87        440.10        68.67 o                         
  -1   6   6       2104.73       2333.44       102.35 o                         
   0   6   6        725.32        629.49        66.50 o                         
   1   6   6      18800.42      19463.06       231.98 o                         
   2   6   6       1506.94       1489.45        84.01 o                         
   3   6   6        618.86        818.50        78.60 o                         
   4   6   6       1693.95       1711.94       115.69 o                         
   5   6   6      14466.36      14582.49       274.21 o                         
   6   6   6        925.19        890.27       133.55 o                         
   7   6   6      10358.17       9779.00       276.67 o                         
   8   6   6       2123.67       2315.86       231.05 o                         
   9   6   6      12181.71      12267.92       436.65 o                         
  10   6   6        420.39        540.96       229.18 o                         
  11   6   6       8103.33       8234.71       514.26 o                         
 -11   7   6      12686.46      12119.44       683.28 o                         
 -10   7   6       2009.33       1821.61       427.26 o                         
  -9   7   6      11361.77      10298.63       667.57 o                         
  -8   7   6         39.37       -123.04       165.36 o                         
  -7   7   6      48098.95      47754.19       694.20 o                         
  -6   7   6       2260.04       2554.32       191.51 o                         
  -5   7   6      26516.62      26284.74       365.40 o                         
  -4   7   6        128.40        155.80        74.83 o                         
  -3   7   6      73437.53      72443.12       624.79 o                         
  -2   7   6        997.98       1210.07        84.29 o                         
  -1   7   6      60730.29      60296.25       521.45 o                         
   0   7   6        832.65        746.38        70.46 o                         
   1   7   6      86594.86      87274.53       701.30 o                         
   2   7   6       4083.99       4094.63       128.65 o                         
   3   7   6      48411.23      47438.67       451.06 o                         
   4   7   6       2391.70       2381.50       132.06 o                         
   5   7   6      44164.14      44765.37       516.56 o                         
   6   7   6       4242.78       4286.94       230.18 o                         
   7   7   6      25537.92      25706.47       466.87 o                         
   8   7   6       4825.62       5011.57       273.47 o                         
   9   7   6      13976.04      14148.91       467.31 o                         
  10   7   6       8271.04       8232.33       459.51 o                         
  11   7   6       5233.87       5917.05       885.49 o                         
 -11   8   6        251.70        -63.58       302.34 o                         
 -10   8   6      10311.13       9534.05       676.07 o                         
  -9   8   6       3519.05       3889.59       324.22 o                         
  -8   8   6      15412.17      15467.79       424.16 o                         
  -7   8   6       1565.14       1286.96       198.07 o                         
  -6   8   6      28575.44      29395.77       456.80 o                         
  -5   8   6       4775.94       4893.32       185.06 o                         
  -4   8   6      51709.06      51263.84       503.38 o                         
  -3   8   6       3621.55       3496.63       135.70 o                         
  -2   8   6      45351.20      46392.91       445.04 o                         
  -1   8   6       5610.41       5798.88       141.76 o                         
   0   8   6      57169.34      57157.71       507.18 o                         
   1   8   6       5642.48       5469.44       139.31 o                         
   2   8   6      19474.84      19753.78       256.40 o                         
   3   8   6      14164.46      14320.65       222.86 o                         
   4   8   6      76323.88      75078.30       724.80 o                         
   5   8   6       1810.71       1915.89       138.43 o                         
   6   8   6      19979.85      19109.90       391.40 o                         
   7   8   6      10363.51       9778.90       461.48 o                         
   8   8   6      22679.39      22955.21       492.26 o                         
   9   8   6         12.58       -193.00       243.66 o                         
  10   8   6       6545.92       6703.58       577.25 o                         
  11   8   6       2746.64       3145.60       429.64 o                         
 -11   9   6       1151.51        844.07       564.28 o                         
 -10   9   6        625.98       1396.27       554.76 o                         
  -9   9   6        535.02        839.30       286.74 o                         
  -8   9   6        552.30        375.10       199.62 o                         
  -7   9   6       1558.79       1727.63       190.37 o                         
  -6   9   6        386.99        552.85       175.97 o                         
  -5   9   6       2881.74       2895.96       177.16 o                         
  -4   9   6        816.51        789.75        94.17 o                         
  -3   9   6       2217.21       2070.14       113.86 o                         
  -2   9   6        866.69       1149.40        88.87 o                         
  -1   9   6       2138.38       2113.04       102.48 o                         
   0   9   6          9.34          5.39        59.02 o                         
   1   9   6      12081.45      12310.21       199.52 o                         
   2   9   6       5418.56       5557.10       152.81 o                         
   3   9   6       2577.93       2573.28       124.89 o                         
   4   9   6       1475.06       1415.99       119.81 o                         
   5   9   6       9847.63       9763.99       251.09 o                         
   6   9   6       1098.98       1505.62       168.40 o                         
   7   9   6        816.84        923.22       169.09 o                         
   8   9   6        319.35        250.28       168.66 o                         
   9   9   6       2728.28       2732.06       318.14 o                         
  10   9   6       1071.72       1493.33       359.33 o                         
  11   9   6       1270.15       1984.30       397.31 o                         
 -11  10   6       2255.83       2045.51       759.43 o                         
 -10  10   6        313.76        544.24       253.60 o                         
  -9  10   6       3598.18       4174.63       346.63 o                         
  -8  10   6       3534.33       4077.32       379.75 o                         
  -7  10   6       5956.23       6865.40       336.69 o                         
  -6  10   6       2731.11       2732.65       213.33 o                         
  -5  10   6       2970.40       3531.05       215.72 o                         
  -4  10   6      20942.50      20684.78       335.79 o                         
  -3  10   6      12339.56      11968.17       369.45 o                         
  -2  10   6       2396.95       2371.01       134.99 o                         
  -1  10   6       5637.53       5965.07       179.45 o                         
   0  10   6      26477.98      26132.68       345.17 o                         
   1  10   6      14301.37      14160.33       218.74 o                         
   2  10   6       8921.17       8843.17       192.21 o                         
   3  10   6        565.37        629.34        88.60 o                         
   4  10   6      14403.68      14193.56       275.32 o                         
   5  10   6       2049.17       2037.93       173.65 o                         
   6  10   6       6583.11       6623.24       324.46 o                         
   7  10   6       3017.04       3547.70       293.17 o                         
   8  10   6       7682.94       7481.10       389.58 o                         
   9  10   6       1109.91       1566.46       321.37 o                         
  10  10   6       2208.65       2188.76       382.31 o                         
 -10  11   6       6156.79       5418.30       405.86 o                         
  -9  11   6      12486.79      13064.13       524.86 o                         
  -8  11   6       3581.87       4146.92       321.87 o                         
  -7  11   6      14591.26      15098.63       496.98 o                         
  -6  11   6       1500.79       1366.05       183.27 o                         
  -5  11   6      28753.85      28243.54       571.00 o                         
  -4  11   6       1910.93       1786.04       139.41 o                         
  -3  11   6      35414.37      34291.93       440.70 o                         
  -2  11   6       3492.61       3688.75       170.87 o                         
  -1  11   6      39723.57      39356.59       465.22 o                         
   0  11   6          6.05        -88.70        88.70 o                         
   1  11   6      27167.84      26719.93       410.10 o                         
   2  11   6       1696.28       1724.41       138.41 o                         
   3  11   6      39949.89      40385.05       527.88 o                         
   4  11   6       3543.57       3528.39       224.22 o                         
   5  11   6      18260.50      17737.17       431.78 o                         
   6  11   6         34.25        191.90       163.66 o                         
   7  11   6      14875.22      15180.38       456.84 o                         
   8  11   6       1286.86       1671.86       242.50 o                         
   9  11   6       9901.14       9569.86       512.91 o                         
  10  11   6       2568.25       2377.03       413.97 o                         
 -10  12   6        303.70       -121.17       300.09 o                         
  -9  12   6       3317.91       2684.99       314.72 o                         
  -8  12   6       1357.27       1941.93       298.60 o                         
  -7  12   6        344.92        263.18       169.82 o                         
  -6  12   6         20.30       -140.64       140.64 o                         
  -5  12   6         70.68        174.00       134.64 o                         
  -4  12   6        767.55        860.98       133.17 o                         
  -3  12   6        184.89        206.05        99.53 o                         
  -2  12   6       3635.37       3451.22       192.16 o                         
  -1  12   6         96.06         41.78       102.32 o                         
   0  12   6         51.70         10.16        96.44 o                         
   1  12   6       5742.57       5836.85       226.40 o                         
   2  12   6       1345.02       1253.29       137.31 o                         
   3  12   6       6531.54       6303.44       270.46 o                         
   4  12   6       2801.77       2784.85       255.82 o                         
   5  12   6      12415.61      11966.10       456.31 o                         
   6  12   6        271.83        389.44       215.17 o                         
   7  12   6       9353.57       9343.08       424.93 o                         
   8  12   6       1539.32       1444.36       249.15 o                         
   9  12   6      12234.54      12137.84       503.09 o                         
  10  12   6          6.68       -302.60       302.60 o                         
 -10  13   6       7254.74       6432.01       753.55 o                         
  -9  13   6       4631.92       4580.70       369.30 o                         
  -8  13   6       3075.51       2694.32       300.22 o                         
  -7  13   6       7437.36       7593.36       384.50 o                         
  -6  13   6       8374.95       7872.62       401.80 o                         
  -5  13   6       7551.80       7913.72       409.18 o                         
  -4  13   6       1916.37       2198.44       181.44 o                         
  -3  13   6      17048.15      16294.70       464.40 o                         
  -2  13   6       5164.63       5308.95       240.80 o                         
  -1  13   6       3923.42       4185.46       219.15 o                         
   0  13   6        840.25        863.24       144.87 o                         
   1  13   6      12876.24      12819.28       315.84 o                         
   2  13   6        354.40        454.26       124.89 o                         
   3  13   6       6918.54       6643.89       368.99 o                         
   4  13   6        166.27       -113.19       173.12 o                         
   5  13   6       6006.19       5935.89       378.14 o                         
   6  13   6        591.37        975.08       245.99 o                         
   7  13   6       2704.99       2831.30       318.10 o                         
   8  13   6       2193.14       1845.05       315.30 o                         
   9  13   6       2096.97       2318.84       343.87 o                         
  -9  14   6       6844.19       8040.35      1046.69 o                         
  -8  14   6         14.04         75.63       305.26 o                         
  -7  14   6       4412.12       4617.94       353.39 o                         
  -6  14   6        903.98       1778.37       494.79 o                         
  -5  14   6      16944.64      16342.21       572.84 o                         
  -4  14   6         47.96        134.01       172.75 o                         
  -3  14   6       2669.04       2682.05       196.13 o                         
  -2  14   6       3053.78       3581.02       208.32 o                         
  -1  14   6      17469.44      17442.33       375.83 o                         
   0  14   6         45.05        139.71       120.61 o                         
   1  14   6        113.76        242.01       123.83 o                         
   2  14   6        898.37       1056.52       161.40 o                         
   3  14   6       4561.18       4341.76       317.63 o                         
   4  14   6       2416.51       2328.51       267.12 o                         
   5  14   6        931.29       1309.42       251.31 o                         
   6  14   6         32.43        577.55       240.06 o                         
   7  14   6        113.69        -71.84       232.01 o                         
   8  14   6       1749.61       2076.61       343.77 o                         
   9  14   6         33.13       -129.92       286.34 o                         
  -9  15   6       1045.48        743.45       463.22 o                         
  -8  15   6       1503.89       2568.40       423.05 o                         
  -7  15   6        218.45        238.53       224.32 o                         
  -6  15   6        853.78        983.20       233.91 o                         
  -5  15   6        202.21         89.54       191.56 o                         
  -4  15   6       1295.06       1351.96       219.43 o                         
  -3  15   6        967.74       1379.23       172.04 o                         
  -2  15   6          7.48        -90.66       129.48 o                         
  -1  15   6         61.50        194.15       132.87 o                         
   0  15   6        367.20        265.54       236.43 o                         
   1  15   6        238.09        209.65       133.65 o                         
   2  15   6       1165.03       1339.41       234.41 o                         
   3  15   6        901.56        890.15       224.93 o                         
   4  15   6       2366.00       2520.51       276.44 o                         
   5  15   6       1645.50       2334.20       291.30 o                         
   6  15   6       2878.52       3180.50       338.02 o                         
   7  15   6        973.92        746.06       293.21 o                         
   8  15   6       2324.97       2218.40       340.33 o                         
  -8  16   6       8260.85       9526.60       878.99 o                         
  -7  16   6         16.70         24.97       219.79 o                         
  -6  16   6      13910.15      13051.62       803.17 o                         
  -5  16   6         64.71        120.97       207.97 o                         
  -4  16   6      24030.58      23429.98       605.61 o                         
  -3  16   6        340.59        472.06       157.81 o                         
  -2  16   6      17886.48      17390.22       416.83 o                         
  -1  16   6       1807.42       1966.17       188.03 o                         
   0  16   6      22013.85      21400.46       446.15 o                         
   1  16   6       1606.05       1493.57       209.74 o                         
   2  16   6      16780.42      16836.27       539.93 o                         
   3  16   6       1989.01       1551.36       307.46 o                         
   4  16   6      21643.74      22528.46       646.82 o                         
   5  16   6       7568.76       7344.64       454.59 o                         
   6  16   6      17028.76      16362.78       614.21 o                         
   7  16   6       1020.59       1116.38       292.90 o                         
   8  16   6       6466.04       8260.24      1875.05 o                         
  -7  17   6      10824.31       9245.99       530.80 o                         
  -6  17   6        579.00       1325.63       358.24 o                         
  -5  17   6      24306.21      24661.56       660.40 o                         
  -4  17   6       2165.02       2235.83       277.80 o                         
  -3  17   6      25957.30      24896.06       561.31 o                         
  -2  17   6        184.40        114.68       152.94 o                         
  -1  17   6      19939.69      20002.34       457.04 o                         
   0  17   6       1322.16       1211.48       220.59 o                         
   1  17   6      28626.01      27336.02       777.15 o                         
   2  17   6       1077.42       1097.27       249.14 o                         
   3  17   6      20393.60      21364.84       643.64 o                         
   4  17   6       2111.11       2054.94       302.72 o                         
   5  17   6      25868.89      26068.65       734.95 o                         
   6  17   6        158.06        293.83       252.03 o                         
   7  17   6      11041.87      11307.27       586.36 o                         
  -7  18   6          8.25         96.72       288.99 o                         
  -6  18   6        198.73        129.37       272.49 o                         
  -5  18   6        257.19        228.46       231.78 o                         
  -4  18   6       2687.16       2573.56       297.70 o                         
  -3  18   6        101.25        -37.55       178.82 o                         
  -2  18   6       1772.43       1914.20       218.18 o                         
  -1  18   6        262.61        332.30       167.68 o                         
   0  18   6       2996.90       2813.86       274.84 o                         
   1  18   6        774.93        758.74       242.15 o                         
   2  18   6       2357.14       2630.78       311.78 o                         
   3  18   6       2326.01       2591.69       326.36 o                         
   4  18   6       3367.10       3522.29       371.58 o                         
   5  18   6       1532.04       1561.55       307.91 o                         
   6  18   6       1835.29       1290.10       357.35 o                         
  -6  19   6       1695.37       1933.41       358.03 o                         
  -5  19   6       1674.70       2115.95       312.58 o                         
  -4  19   6       2903.89       3215.53       331.67 o                         
  -3  19   6        900.75        779.04       249.53 o                         
  -2  19   6       2911.19       2574.50       247.93 o                         
  -1  19   6       3907.89       4785.05       711.83 o                         
   0  19   6        911.46       1010.09       231.16 o                         
   1  19   6        450.50       1040.40       259.76 o                         
   2  19   6       1517.23       1232.41       320.77 o                         
   3  19   6       3340.01       3903.60       463.76 o                         
   4  19   6        243.43       -434.38       434.38 o                         
   5  19   6       1174.25       1355.67       316.26 o                         
   6  19   6       1903.82       2847.26       792.34 o                         
  -5  20   6       2411.39       2584.57       630.25 o                         
  -4  20   6       7910.40       7887.56       496.92 o                         
  -3  20   6       2306.71       1931.64       298.07 o                         
  -2  20   6       9885.56      10256.21       583.15 o                         
  -1  20   6        539.08        541.18       230.37 o                         
   0  20   6      12194.46      11874.07       550.24 o                         
   1  20   6        212.28        189.22       247.34 o                         
   2  20   6       8147.69       8376.21       516.27 o                         
   3  20   6         54.16        671.25       325.93 o                         
   4  20   6       6665.85       7576.66       549.77 o                         
  -3  21   6          8.20        -96.48       344.30 o                         
  -2  21   6        168.99        304.33       266.13 o                         
  -1  21   6       2070.00       2038.03       286.74 o                         
   0  21   6        890.03        868.91       276.80 o                         
   1  21   6        791.78        373.90       276.58 o                         
   2  21   6       1665.48       2057.73       341.09 o                         
 -11   0   7      11446.20      10264.24       874.63 o                         
  -9   0   7      14062.03      14346.50       671.81 o                         
  -7   0   7       9699.86       9594.71       390.81 o                         
  -5   0   7      23219.89      21752.40       770.17 o                         
  -3   0   7        462.51        374.08       124.59 o                         
  -1   0   7       5358.01       4916.15       169.68 o                         
   1   0   7       8826.95       8719.99       245.22 o                         
   3   0   7        927.86        968.16       114.53 o                         
   5   0   7       7438.31       6977.95       244.46 o                         
   7   0   7       7930.44       7159.30       419.51 o                         
   9   0   7      19654.29      19324.31       632.34 o                         
  11   0   7      10805.79       9706.00       781.25 o                         
 -12   1   7       8709.47       9188.34      1067.43 o                         
 -11   1   7      10953.41      11815.26       842.49 o                         
 -10   1   7       5952.99       5816.28       431.33 o                         
  -9   1   7      15162.81      14764.87       489.31 o                         
  -8   1   7      10390.57      10278.57       341.26 o                         
  -7   1   7      17889.40      18540.02       361.38 o                         
  -6   1   7       7412.69       7690.19       330.16 o                         
  -5   1   7      35067.55      34002.87       397.46 o                         
  -4   1   7      12824.22      12793.17       267.25 o                         
  -3   1   7      56353.62      55659.54       573.71 o                         
  -2   1   7       6193.72       6096.44       139.19 o                         
  -1   1   7      78790.27      77683.84       602.47 o                         
   0   1   7       5293.77       4854.54       113.78 o                         
   1   1   7      35252.50      34103.80       350.22 o                         
   2   1   7       1495.74       1768.08       110.38 o                         
   3   1   7      60225.95      58332.94       503.20 o                         
   4   1   7        334.98        497.20        77.09 o                         
   5   1   7      33230.80      32088.29       358.33 o                         
   6   1   7       4202.98       4311.48       186.84 o                         
   7   1   7      19956.66      19521.38       383.34 o                         
   8   1   7       5737.54       5764.56       272.07 o                         
   9   1   7      17254.02      16767.70       422.05 o                         
  10   1   7       4632.79       5105.36       356.81 o                         
  11   1   7       4539.31       4989.29       417.34 o                         
 -12   2   7         14.15       -505.50       505.50 o                         
 -11   2   7        696.56        726.96       422.84 o                         
 -10   2   7        437.41        184.25       223.14 o                         
  -9   2   7       7873.25       7635.52       401.23 o                         
  -8   2   7       1099.17        977.61       188.05 o                         
  -7   2   7       3597.14       3714.27       201.70 o                         
  -6   2   7       1994.06       2211.84       152.84 o                         
  -5   2   7       9094.17       9442.86       223.75 o                         
  -4   2   7       1505.20       1696.91       107.16 o                         
  -3   2   7       5100.52       4725.53       140.68 o                         
  -2   2   7      19426.68      20105.67       250.37 o                         
  -1   2   7       5876.04       5899.65       123.71 o                         
   0   2   7      14387.62      14398.58       204.97 o                         
   1   2   7         22.88        -64.34        64.34 o                         
   2   2   7      16259.33      16336.22       234.68 o                         
   3   2   7       9763.11       9874.15       168.66 o                         
   4   2   7      11654.70      11377.70       193.59 o                         
   5   2   7       3350.73       3389.87       158.02 o                         
   6   2   7       7411.98       7512.05       219.46 o                         
   7   2   7        794.32        765.21       143.46 o                         
   8   2   7       2170.03       2372.60       198.85 o                         
   9   2   7        595.95        498.01       199.58 o                         
  10   2   7       3372.94       3650.46       401.25 o                         
  11   2   7         71.90        326.39       278.45 o                         
 -12   3   7       1663.92       1192.04       620.71 o                         
 -11   3   7       1745.29       1636.04       288.90 o                         
 -10   3   7       1905.32       1609.94       268.29 o                         
  -9   3   7         75.35        130.75       192.21 o                         
  -8   3   7       6080.77       5654.05       361.09 o                         
  -7   3   7        227.68        241.43       117.67 o                         
  -6   3   7         28.47         77.02        99.98 o                         
  -5   3   7        349.41        376.09        86.71 o                         
  -4   3   7       4546.66       4697.20       157.09 o                         
  -3   3   7       2968.36       2684.05       122.42 o                         
  -2   3   7         19.74        -11.91        53.98 o                         
  -1   3   7        481.79        581.79        65.28 o                         
   0   3   7       7419.37       7651.86       158.08 o                         
   1   3   7       5265.72       5288.83       147.09 o                         
   2   3   7       1310.34       1408.14        96.93 o                         
   3   3   7       4088.13       4281.52       124.76 o                         
   4   3   7        740.74        677.58        79.23 o                         
   5   3   7       1188.60       1100.39       110.94 o                         
   6   3   7       7606.03       7517.58       223.01 o                         
   7   3   7       3558.52       3474.47       251.22 o                         
   8   3   7       1391.27       1484.89       248.17 o                         
   9   3   7        150.40        194.83       194.31 o                         
  10   3   7       3816.22       4000.83       339.19 o                         
  11   3   7        529.86        295.75       388.09 o                         
 -12   4   7       6715.49       6877.15       900.50 o                         
 -11   4   7        627.05        609.18       260.48 o                         
 -10   4   7      11707.51      11098.40       491.07 o                         
  -9   4   7        664.70        772.33       227.71 o                         
  -8   4   7      14877.02      15146.62       402.88 o                         
  -7   4   7         95.32         94.40       140.80 o                         
  -6   4   7      34643.77      35197.79       529.24 o                         
  -5   4   7       1106.15       1250.19       107.61 o                         
  -4   4   7      68839.16      66774.52       632.98 o                         
  -3   4   7        167.01        263.79        74.21 o                         
  -2   4   7      84402.88      84340.60       669.22 o                         
  -1   4   7        447.88        480.61        64.69 o                         
   0   4   7      65417.69      63481.85       520.13 o                         
   1   4   7       2999.46       2935.66       129.41 o                         
   2   4   7     111577.39     110294.96       918.89 o                         
   3   4   7       6529.24       6626.13       144.74 o                         
   4   4   7      50552.19      50588.03       536.41 o                         
   5   4   7       1408.63       1589.69       120.59 o                         
   6   4   7      66902.98      65170.17      1129.18 o                         
   7   4   7       3137.36       3402.55       186.11 o                         
   8   4   7      20850.18      19482.99       584.14 o                         
   9   4   7       1707.02       1364.31       351.06 o                         
  10   4   7      15888.42      17590.53       771.80 o                         
  11   4   7       1034.56        759.23       253.22 o                         
 -11   5   7       9427.33       9592.70       509.40 o                         
 -10   5   7         15.23         51.47       304.33 o                         
  -9   5   7      21070.85      20772.28       498.12 o                         
  -8   5   7       4069.90       4179.17       257.30 o                         
  -7   5   7      35747.12      35907.90       582.13 o                         
  -6   5   7         18.20        -22.12        90.52 o                         
  -5   5   7      63478.54      62178.71       694.67 o                         
  -4   5   7       3968.36       4267.04       137.79 o                         
  -3   5   7      86435.62      86465.61       763.03 o                         
  -2   5   7        252.51        247.68        65.93 o                         
  -1   5   7     130677.39     129155.97       968.10 o                         
   0   5   7       1925.11       2034.10        92.24 o                         
   1   5   7      96782.29      95180.21       808.55 o                         
   2   5   7        196.79        102.88        72.97 o                         
   3   5   7      66834.17      66284.41       570.31 o                         
   4   5   7        591.30        522.79        90.88 o                         
   5   5   7      66040.58      64683.83       654.36 o                         
   6   5   7       1361.75       1273.02       132.15 o                         
   7   5   7      42371.16      41927.62       597.76 o                         
   8   5   7       1985.10       2094.65       402.26 o                         
   9   5   7      31582.12      31122.38       664.68 o                         
  10   5   7       2784.94       3178.53       302.84 o                         
  11   5   7       9094.02       9218.28       833.81 o                         
 -11   6   7       2787.37       2778.32       328.41 o                         
 -10   6   7        678.70        726.12       245.40 o                         
  -9   6   7       5188.35       5703.46       384.60 o                         
  -8   6   7        354.15        342.82       159.49 o                         
  -7   6   7       1253.65       1441.90       176.51 o                         
  -6   6   7       1245.30       1370.06       126.66 o                         
  -5   6   7       4953.08       4682.06       179.67 o                         
  -4   6   7        271.85        276.96        78.89 o                         
  -3   6   7       2535.00       2992.59       128.00 o                         
  -2   6   7       7610.47       7432.98       157.31 o                         
  -1   6   7        665.11        585.51        70.49 o                         
   0   6   7      13261.17      14141.38       198.09 o                         
   1   6   7       5316.58       5415.38       127.01 o                         
   2   6   7        117.49        144.06        75.13 o                         
   3   6   7         13.97         77.80        64.29 o                         
   4   6   7       8883.27       8801.29       207.99 o                         
   5   6   7       2962.92       2967.35       153.71 o                         
   6   6   7       1231.92       1243.76       139.30 o                         
   7   6   7       4494.42       5454.67       401.31 o                         
   8   6   7       2312.35       2847.45       244.08 o                         
   9   6   7       7094.04       8170.19       538.90 o                         
  10   6   7        544.47        472.26       234.86 o                         
  11   6   7       2717.40       2744.79       559.55 o                         
 -11   7   7        463.25        439.70       313.62 o                         
 -10   7   7       3845.43       4453.98       353.97 o                         
  -9   7   7         26.57        -98.72       160.89 o                         
  -8   7   7       2908.77       2641.66       226.87 o                         
  -7   7   7        291.37        702.72       157.57 o                         
  -6   7   7       6491.79       6789.60       226.94 o                         
  -5   7   7        103.36        145.99        89.94 o                         
  -4   7   7      17148.46      17347.34       256.51 o                         
  -3   7   7       1592.42       1747.86       103.83 o                         
  -2   7   7         74.68         11.03        64.56 o                         
  -1   7   7         43.41        137.13        60.91 o                         
   0   7   7      17079.01      16967.14       224.37 o                         
   1   7   7       2681.48       2728.64       110.11 o                         
   2   7   7       3793.07       4087.24       132.10 o                         
   3   7   7         39.31        108.87        67.33 o                         
   4   7   7       2582.14       2430.28       137.34 o                         
   5   7   7       4223.97       4608.99       194.86 o                         
   6   7   7       1056.48       1154.93       155.13 o                         
   7   7   7        593.35        661.11       157.96 o                         
   8   7   7        913.37       1220.19       206.18 o                         
   9   7   7       1041.96       1389.80       238.58 o                         
  10   7   7        786.75        405.39       263.19 o                         
  11   7   7        187.98       -162.63       318.32 o                         
 -11   8   7       4698.81       4624.92       743.19 o                         
 -10   8   7       4678.47       4664.87       425.68 o                         
  -9   8   7       8771.83       8648.34       504.97 o                         
  -8   8   7      14163.92      13646.01       406.86 o                         
  -7   8   7       6957.32       7149.69       402.03 o                         
  -6   8   7       4588.74       4760.08       224.70 o                         
  -5   8   7      19430.80      19397.80       320.83 o                         
  -4   8   7      47138.74      46962.14       478.45 o                         
  -3   8   7        888.45        906.95        91.14 o                         
  -2   8   7      10011.62      10094.22       189.82 o                         
  -1   8   7      14873.36      14718.20       217.31 o                         
   0   8   7      32848.69      32450.58       343.34 o                         
   1   8   7        329.78        421.84        69.03 o                         
   2   8   7      25895.78      26055.09       306.40 o                         
   3   8   7       1948.14       2042.30       111.09 o                         
   4   8   7      15852.49      15399.87       276.21 o                         
   5   8   7       6347.90       6410.36       246.19 o                         
   6   8   7      11052.28      10940.99       318.45 o                         
   7   8   7        142.08        432.82       154.57 o                         
   8   8   7       7464.97       8844.74       377.30 o                         
   9   8   7       6344.90       6167.41       358.75 o                         
  10   8   7       4203.76       4159.10       379.22 o                         
  11   8   7       1156.95       1054.94       454.71 o                         
 -11   9   7         64.06         85.61       385.64 o                         
 -10   9   7       6369.74       6250.97       413.06 o                         
  -9   9   7        285.00       -207.37       425.56 o                         
  -8   9   7      13596.52      12843.65       477.35 o                         
  -7   9   7        412.17        -52.96       296.96 o                         
  -6   9   7       6274.30       6136.99       288.14 o                         
  -5   9   7        119.97         87.96       107.85 o                         
  -4   9   7      10299.83      10304.01       220.10 o                         
  -3   9   7        584.62        637.46       102.79 o                         
  -2   9   7         36.48         64.32        68.74 o                         
  -1   9   7          4.16         47.91        65.26 o                         
   0   9   7         51.55         73.75        63.83 o                         
   1   9   7       4360.60       4436.88       139.09 o                         
   2   9   7       1190.85       1242.58        93.53 o                         
   3   9   7        578.17        749.33        87.63 o                         
   4   9   7       3367.12       3473.61       239.91 o                         
   5   9   7         30.40        125.70       124.45 o                         
   6   9   7      14807.83      13959.07       355.56 o                         
   7   9   7          8.69         48.25       150.59 o                         
   8   9   7       7264.81       7503.57       339.65 o                         
   9   9   7        202.04        163.96       247.36 o                         
  10   9   7      15375.59      14714.60      1025.55 o                         
 -10  10   7      15881.48      15546.94       642.11 o                         
  -9  10   7      12378.46      11236.81       764.75 o                         
  -8  10   7      11622.15      12246.03       474.38 o                         
  -7  10   7       3087.37       3591.61       478.90 o                         
  -6  10   7      27075.76      26697.64       515.65 o                         
  -5  10   7       5425.30       4965.24       243.07 o                         
  -4  10   7      30853.18      30260.32       419.74 o                         
  -3  10   7       2475.61       2523.59       145.24 o                         
  -2  10   7      42512.42      42303.84       538.86 o                         
  -1  10   7        869.29        922.64       101.71 o                         
   0  10   7      44138.67      44480.56       452.80 o                         
   1  10   7        969.69       1091.30        94.68 o                         
   2  10   7      53046.71      52026.21       506.24 o                         
   3  10   7        692.80        807.20       103.60 o                         
   4  10   7      29131.38      28679.39       446.27 o                         
   5  10   7       9504.96       9495.01       343.46 o                         
   6  10   7      31691.52      31506.05       594.76 o                         
   7  10   7       1213.74        906.60       206.62 o                         
   8  10   7       8802.63       8874.06       513.34 o                         
   9  10   7       7165.49       7395.76       452.27 o                         
  10  10   7      13937.90      13758.31       708.59 o                         
 -10  11   7       1292.48       1906.67       307.71 o                         
  -9  11   7      11880.24      11971.71       601.23 o                         
  -8  11   7       5190.33       4649.89       341.47 o                         
  -7  11   7       4244.77       3768.64       276.07 o                         
  -6  11   7        917.57        791.72       171.98 o                         
  -5  11   7      10596.05      10769.29       340.13 o                         
  -4  11   7       3738.73       3862.56       202.28 o                         
  -3  11   7      17956.51      18114.02       320.44 o                         
  -2  11   7        814.65        845.82       111.85 o                         
  -1  11   7      18627.73      19111.97       310.48 o                         
   0  11   7       4460.18       4438.87       173.60 o                         
   1  11   7      43394.43      42048.23       542.49 o                         
   2  11   7          9.31        -85.44        96.15 o                         
   3  11   7       8054.33       8088.29       295.66 o                         
   4  11   7        780.90        567.57       151.26 o                         
   5  11   7      16611.25      16517.20       427.52 o                         
   6  11   7        103.80        179.63       169.01 o                         
   7  11   7       8214.44       8493.81       563.24 o                         
   8  11   7        127.31        -44.42       192.49 o                         
   9  11   7       6263.79       6133.04       428.04 o                         
  10  11   7         83.28       -339.00       642.39 o                         
 -10  12   7        274.95        988.29       327.51 o                         
  -9  12   7       1809.28       1376.37       415.38 o                         
  -8  12   7         80.35        319.42       248.51 o                         
  -7  12   7        106.84        137.02       170.43 o                         
  -6  12   7         81.79        132.65       147.87 o                         
  -5  12   7       2635.74       3564.77       388.92 o                         
  -4  12   7        170.13        219.72       117.55 o                         
  -3  12   7       1217.86       1484.32       134.02 o                         
  -2  12   7       2081.73       1855.44       158.09 o                         
  -1  12   7       4219.46       3763.97       210.12 o                         
   0  12   7       3676.96       3424.69       188.56 o                         
   1  12   7          5.90         20.84        97.41 o                         
   2  12   7       5376.71       5450.54       237.85 o                         
   3  12   7        207.55        -72.45       162.42 o                         
   4  12   7        802.16        733.12       216.98 o                         
   5  12   7          9.91         76.17       192.08 o                         
   6  12   7       1913.40       2370.46       280.72 o                         
   7  12   7       2814.20       3064.74       576.91 o                         
   8  12   7        395.85        509.37       233.64 o                         
   9  12   7         24.08       -183.12       263.27 o                         
  10  12   7        403.26        439.67       801.75 o                         
  -9  13   7       4308.83       3286.13       339.19 o                         
  -8  13   7         12.50       -115.63       202.01 o                         
  -7  13   7      13030.82      12862.74       438.34 o                         
  -6  13   7        109.42        398.75       414.70 o                         
  -5  13   7      16717.54      15638.69       803.59 o                         
  -4  13   7        467.28        234.16       147.71 o                         
  -3  13   7      22367.14      22198.24       421.26 o                         
  -2  13   7          1.32         63.86       112.40 o                         
  -1  13   7      30475.55      30719.52       482.25 o                         
   0  13   7        238.42         91.15       113.15 o                         
   1  13   7      29764.01      29116.68       469.47 o                         
   2  13   7       1654.74       1563.03       186.82 o                         
   3  13   7      33594.13      33175.94       817.22 o                         
   4  13   7        209.15        217.06       274.88 o                         
   5  13   7      16830.78      17074.54       549.75 o                         
   6  13   7       1825.35       1995.57       279.13 o                         
   7  13   7      10255.23       9640.62       505.44 o                         
   8  13   7         18.30       -228.10       228.10 o                         
   9  13   7      11412.35      13397.33      1437.99 o                         
  -9  14   7       1409.32       1294.56       469.61 o                         
  -8  14   7      21995.07      21285.54      1017.35 o                         
  -7  14   7       1211.31        500.43       231.10 o                         
  -6  14   7      26329.11      25625.96       832.79 o                         
  -5  14   7       3136.23       3013.11       274.29 o                         
  -4  14   7      31402.57      31108.53       662.77 o                         
  -3  14   7        318.33        340.04       137.68 o                         
  -2  14   7      44295.66      43105.68       616.71 o                         
  -1  14   7         58.39        115.54       123.73 o                         
   0  14   7      55185.35      53504.36       692.10 o                         
   1  14   7       1484.85       1438.46       189.37 o                         
   2  14   7      44373.41      43819.62       816.93 o                         
   3  14   7        283.48        373.86       196.49 o                         
   4  14   7      41100.23      41562.33      1126.34 o                         
   5  14   7       1128.17       1025.40       245.66 o                         
   6  14   7      24256.16      23667.85       678.87 o                         
   7  14   7       2192.04       2339.41       324.44 o                         
   8  14   7      19256.08      18358.68       671.41 o                         
   9  14   7       1458.21       1486.51       410.52 o                         
  -8  15   7       3841.96       4449.69       457.50 o                         
  -7  15   7        335.97        256.69       377.25 o                         
  -6  15   7       2653.72       2627.77       284.80 o                         
  -5  15   7        417.99        568.67       211.90 o                         
  -4  15   7       1698.44       1589.19       233.07 o                         
  -3  15   7       1333.95       1292.66       246.47 o                         
  -2  15   7         62.05        105.25       129.77 o                         
  -1  15   7       1481.05       1756.66       178.86 o                         
   0  15   7        313.24         42.75       132.84 o                         
   1  15   7       5098.89       4712.60       292.26 o                         
   2  15   7       1876.36       1896.51       252.58 o                         
   3  15   7        420.10        320.57       210.43 o                         
   4  15   7        678.82       1126.44       277.60 o                         
   5  15   7       4290.81       4417.90       374.32 o                         
   6  15   7       6719.33       6497.17       444.31 o                         
   7  15   7        550.74        801.21       281.32 o                         
   8  15   7       6628.75       6406.21       469.62 o                         
  -8  16   7        399.31        366.22       343.17 o                         
  -7  16   7       4304.53       4393.15       370.06 o                         
  -6  16   7       4491.69       4804.81       362.40 o                         
  -5  16   7       4537.69       4790.24       350.41 o                         
  -4  16   7        129.74         51.27       190.27 o                         
  -3  16   7        531.46        571.77       158.45 o                         
  -2  16   7       6250.48       6254.45       297.48 o                         
  -1  16   7       4114.64       4028.75       239.77 o                         
   0  16   7         70.42        258.93       173.88 o                         
   1  16   7        279.77        249.41       171.63 o                         
   2  16   7       1428.18       1484.28       256.94 o                         
   3  16   7        290.09        425.29       229.36 o                         
   4  16   7        121.03        234.68       231.99 o                         
   5  16   7       2217.38       2195.68       310.85 o                         
   6  16   7        914.80        700.83       273.45 o                         
   7  16   7         42.36        117.78       269.09 o                         
   8  16   7        141.64       -244.35       466.71 o                         
  -7  17   7       3705.98       3470.70       354.76 o                         
  -6  17   7       2607.05       2919.60       319.48 o                         
  -5  17   7        729.27       1251.50       258.98 o                         
  -4  17   7       4062.26       4174.22       328.53 o                         
  -3  17   7       5162.82       5260.17       359.82 o                         
  -2  17   7       1601.16       1326.24       189.77 o                         
  -1  17   7         54.56        -35.17       175.30 o                         
   0  17   7        849.36        764.72       220.50 o                         
   1  17   7       5767.99       5713.15       348.94 o                         
   2  17   7        788.28        490.76       416.24 o                         
   3  17   7       1926.88       1869.28       294.81 o                         
   4  17   7        233.47        251.88       413.00 o                         
   5  17   7       4601.92       4551.98       394.46 o                         
   6  17   7        591.41        779.77       286.69 o                         
   7  17   7         55.16       -195.73       351.21 o                         
  -6  18   7         30.51        165.74       250.04 o                         
  -5  18   7       4424.66       3947.16       353.84 o                         
  -4  18   7        433.33        165.12       220.09 o                         
  -3  18   7       1229.64       1125.49       243.62 o                         
  -2  18   7         49.15         24.53       174.20 o                         
  -1  18   7         95.01        -31.48       180.89 o                         
   0  18   7        337.82        480.01       205.77 o                         
   1  18   7         11.38         31.15       223.87 o                         
   2  18   7        439.25        531.77       248.26 o                         
   3  18   7        334.30        451.86       248.90 o                         
   4  18   7       1424.23       1252.02       300.95 o                         
   5  18   7       2965.08       3074.41       368.50 o                         
   6  18   7        398.22        507.11       300.65 o                         
  -6  19   7       1495.65       2044.66       430.36 o                         
  -5  19   7      14129.11      14288.89       582.63 o                         
  -4  19   7       1294.71        683.38       255.73 o                         
  -3  19   7      13845.98      14874.94       675.77 o                         
  -2  19   7        192.58        149.11       204.27 o                         
  -1  19   7      20138.09      19603.61       563.56 o                         
   0  19   7        596.33        752.23       220.97 o                         
   1  19   7      16366.14      16711.72       602.88 o                         
   2  19   7        374.89        479.72       499.33 o                         
   3  19   7      18099.74      17772.67       655.23 o                         
   4  19   7        390.33        250.32       272.63 o                         
   5  19   7       8492.79       8551.64       587.98 o                         
  -4  20   7       5185.34       4488.37       469.59 o                         
  -3  20   7        800.13        551.31       299.99 o                         
  -2  20   7      17675.81      16241.96      1120.57 o                         
  -1  20   7        688.63       1175.31       375.92 o                         
   0  20   7      10053.19      10357.89       538.47 o                         
   1  20   7        654.92        956.86       276.31 o                         
   2  20   7      18350.36      18415.15       935.86 o                         
   3  20   7         14.16        517.56       573.27 o                         
   4  20   7       8420.20       8868.58      1304.90 o                         
  -3  21   7        149.77       -481.99       616.00 o                         
  -2  21   7        596.16        966.49       313.11 o                         
  -1  21   7       1208.35        721.95       325.86 o                         
   0  21   7          7.07        -56.69       346.49 o                         
   1  21   7       1605.09       1700.90       324.14 o                         
   2  21   7          1.52        611.34       424.04 o                         
 -10   0   8         25.88       -126.00       304.75 o                         
  -8   0   8         66.60         41.29       178.73 o                         
  -6   0   8       3705.68       3295.03       259.94 o                         
  -4   0   8        996.14        865.74       155.49 o                         
  -2   0   8       9522.48       9387.51       214.03 o                         
   0   0   8       4659.37       4655.74       170.06 o                         
   2   0   8        194.27        203.48        88.36 o                         
   4   0   8       6163.43       5842.72       223.84 o                         
   6   0   8       1392.93       1430.99       200.85 o                         
   8   0   8         85.35        197.56       204.68 o                         
  10   0   8        494.80        943.91       382.34 o                         
 -11   1   8       4922.50       4915.54       381.27 o                         
 -10   1   8         36.64         32.18       213.15 o                         
  -9   1   8       6935.29       6614.44       388.65 o                         
  -8   1   8        241.43        264.34       194.78 o                         
  -7   1   8      22618.21      22292.98       405.19 o                         
  -6   1   8         85.83        177.10       105.24 o                         
  -5   1   8      22183.79      22421.03       363.57 o                         
  -4   1   8          5.55        -13.28        86.97 o                         
  -3   1   8      39189.41      40225.90       592.50 o                         
  -2   1   8       3846.04       3506.07       124.68 o                         
  -1   1   8      28227.99      27216.77       389.31 o                         
   0   1   8       1370.41       1545.81        79.95 o                         
   1   1   8      62810.66      61786.46       559.68 o                         
   2   1   8       3702.44       3778.60       138.55 o                         
   3   1   8      69518.13      68779.98       580.97 o                         
   4   1   8        181.77        242.98        74.38 o                         
   5   1   8      29443.82      28076.57       336.68 o                         
   6   1   8        372.92        375.86       111.92 o                         
   7   1   8      17671.15      17735.76       368.84 o                         
   8   1   8        677.85        555.50       158.58 o                         
   9   1   8       7154.23       7559.28       376.96 o                         
  10   1   8        126.60        618.12       257.11 o                         
  11   1   8       7079.45       6989.77       475.21 o                         
 -12   2   8       6587.13       5955.49      1072.13 o                         
 -11   2   8       5415.33       5525.23       404.38 o                         
 -10   2   8       7362.13       6979.60       415.99 o                         
  -9   2   8       4827.64       4698.72       323.75 o                         
  -8   2   8      35019.85      35922.60       633.79 o                         
  -7   2   8       9232.00       8977.12       280.79 o                         
  -6   2   8      39130.59      38828.79       517.84 o                         
  -5   2   8       3212.85       3057.66       165.49 o                         
  -4   2   8      96563.68      94576.38       825.91 o                         
  -3   2   8       5881.99       5717.69       154.27 o                         
  -2   2   8      62773.15      61137.54       555.38 o                         
  -1   2   8        300.01        364.47        63.12 o                         
   0   2   8      90107.48      87077.75       736.25 o                         
   1   2   8       1207.33       1215.29        93.37 o                         
   2   2   8     115909.38     113051.66       940.31 o                         
   3   2   8       2362.95       2425.02       121.28 o                         
   4   2   8      57473.25      57060.77       519.80 o                         
   5   2   8        626.65        724.05       106.74 o                         
   6   2   8      44742.03      43731.84       513.42 o                         
   7   2   8       3357.00       3230.45       200.13 o                         
   8   2   8      27652.49      27025.02       552.62 o                         
   9   2   8       1646.58       1375.42       229.53 o                         
  10   2   8      21213.28      20254.19       645.52 o                         
  11   2   8       3940.41       4686.94       972.92 o                         
 -12   3   8      14045.93      15541.18      1337.81 o                         
 -11   3   8          4.68         15.87       241.95 o                         
 -10   3   8      13669.38      13515.96       515.10 o                         
  -9   3   8        134.88        119.33       207.18 o                         
  -8   3   8      26205.00      27006.44       529.09 o                         
  -7   3   8       1145.06       1134.76       145.51 o                         
  -6   3   8      13905.33      13251.93       299.72 o                         
  -5   3   8         59.19        126.40        82.89 o                         
  -4   3   8      10405.80      10249.53       210.64 o                         
  -3   3   8       2193.75       2162.56       111.84 o                         
  -2   3   8       9044.68       8821.46       154.45 o                         
  -1   3   8        933.21       1106.52        76.54 o                         
   0   3   8        566.67        356.74        74.96 o                         
   1   3   8      12401.73      12388.67       210.05 o                         
   2   3   8         85.05        137.89        75.80 o                         
   3   3   8        373.34        415.55        84.69 o                         
   4   3   8       1098.28       1185.60        91.76 o                         
   5   3   8       1288.56       1634.21       122.98 o                         
   6   3   8       6428.66       6138.41       215.56 o                         
   7   3   8        755.03        757.72       170.81 o                         
   8   3   8        312.10       1070.05       224.83 o                         
   9   3   8         20.93        298.87       213.28 o                         
  10   3   8       9464.81      10272.51       554.86 o                         
  11   3   8         16.28        -23.66       355.99 o                         
 -11   4   8       4974.77       5979.62       428.83 o                         
 -10   4   8       4224.74       4314.68       345.02 o                         
  -9   4   8       3653.58       3474.62       260.07 o                         
  -8   4   8       9543.86       9684.39       351.77 o                         
  -7   4   8       8362.52       8201.07       289.27 o                         
  -6   4   8       2684.45       2713.41       189.79 o                         
  -5   4   8        101.22        140.15        86.49 o                         
  -4   4   8      14333.12      14725.44       252.70 o                         
  -3   4   8      11823.19      11355.78       211.52 o                         
  -2   4   8       4098.60       3889.47       121.96 o                         
  -1   4   8         24.22         -6.75        58.87 o                         
   0   4   8      23159.74      22564.76       284.10 o                         
   1   4   8         41.38         75.15        71.64 o                         
   2   4   8      20468.90      20696.80       284.07 o                         
   3   4   8       2532.64       2858.83       136.46 o                         
   4   4   8       7255.13       7332.75       165.87 o                         
   5   4   8       2418.77       2741.44       148.22 o                         
   6   4   8       4196.74       4400.68       199.31 o                         
   7   4   8       7014.98       7517.93       342.67 o                         
   8   4   8       4400.25       4559.39       286.13 o                         
   9   4   8       2023.75       1721.88       243.02 o                         
  10   4   8       3303.11       3558.95       307.78 o                         
  11   4   8       7110.10       7442.35       495.44 o                         
 -11   5   8        862.47       1850.43       341.06 o                         
 -10   5   8       3434.80       3253.88       321.98 o                         
  -9   5   8        116.09         66.77       166.93 o                         
  -8   5   8       2524.47       2467.27       218.20 o                         
  -7   5   8        530.14        718.78       155.51 o                         
  -6   5   8       1056.68       1082.33       130.65 o                         
  -5   5   8        671.23        691.36       103.08 o                         
  -4   5   8      13022.37      12619.81       240.83 o                         
  -3   5   8       1308.23       1480.19        94.59 o                         
  -2   5   8       4083.54       4261.35       131.55 o                         
  -1   5   8        925.34        936.43        78.68 o                         
   0   5   8       6642.60       6765.17       140.22 o                         
   1   5   8         31.25         17.47        71.90 o                         
   2   5   8      13667.92      13789.36       235.98 o                         
   3   5   8       1983.46       2047.94       122.40 o                         
   4   5   8        274.98        320.61        85.90 o                         
   5   5   8       7039.31       6851.12       222.38 o                         
   6   5   8       7377.42       7404.81       268.14 o                         
   7   5   8       1071.72       1297.00       171.53 o                         
   8   5   8       2012.44       1695.21       219.92 o                         
   9   5   8       3415.62       3579.77       335.15 o                         
  10   5   8       4003.03       4001.22       324.01 o                         
  11   5   8        183.98        495.08       256.40 o                         
 -11   6   8      10761.78      12524.24       561.42 o                         
 -10   6   8        310.79        448.23       247.16 o                         
  -9   6   8       9617.44       9684.70       393.29 o                         
  -8   6   8         18.66         47.57       153.77 o                         
  -7   6   8       9566.07       9685.25       335.05 o                         
  -6   6   8        409.15        278.53       115.43 o                         
  -5   6   8      15547.26      15805.97       285.79 o                         
  -4   6   8       1990.39       1868.92       123.27 o                         
  -3   6   8       6340.42       6318.64       159.79 o                         
  -2   6   8         75.22         67.25        64.19 o                         
  -1   6   8       3255.63       3151.53       121.10 o                         
   0   6   8       5016.52       4821.23       130.56 o                         
   1   6   8       5796.44       5718.65       165.54 o                         
   2   6   8        294.43        348.93        84.65 o                         
   3   6   8       4652.59       4520.61       167.66 o                         
   4   6   8       2371.75       2353.17       133.34 o                         
   5   6   8        559.52        630.84       129.34 o                         
   6   6   8        901.36        914.72       148.10 o                         
   7   6   8       5058.02       4951.65       254.86 o                         
   8   6   8        348.84        564.35       191.26 o                         
   9   6   8       2757.46       2685.94       271.50 o                         
  10   6   8        140.49       -142.95       276.83 o                         
  11   6   8       3822.23       4007.11       392.25 o                         
 -11   7   8      11279.72      11304.17       662.06 o                         
 -10   7   8       3231.07       3016.09       318.33 o                         
  -9   7   8       8555.30       7874.10       498.22 o                         
  -8   7   8       9366.22       9497.58       468.93 o                         
  -7   7   8      34985.30      33215.67       612.40 o                         
  -6   7   8       2250.67       2425.43       159.98 o                         
  -5   7   8      43699.61      41974.19       616.03 o                         
  -4   7   8      11557.55      11325.64       240.27 o                         
  -3   7   8      62996.15      63146.81       572.64 o                         
  -2   7   8       1420.50       1365.15        94.87 o                         
  -1   7   8      77646.83      76855.37       647.71 o                         
   0   7   8       8382.55       8541.08       166.20 o                         
   1   7   8      50187.92      49888.44       463.39 o                         
   2   7   8       2693.74       2722.50       138.48 o                         
   3   7   8      73780.23      74718.79       649.26 o                         
   4   7   8         60.98         42.39       106.21 o                         
   5   7   8      49019.41      48402.47       666.07 o                         
   6   7   8        241.30         87.27       133.01 o                         
   7   7   8      26181.53      26262.63       544.12 o                         
   8   7   8        218.28        454.36       245.87 o                         
   9   7   8      21060.32      20677.69       547.03 o                         
  10   7   8       3153.45       2457.17       337.88 o                         
  11   7   8      14755.13      13431.16       598.54 o                         
 -11   8   8        487.75        910.79       537.24 o                         
 -10   8   8       6344.68       6177.63       542.65 o                         
  -9   8   8        207.21        229.82       216.65 o                         
  -8   8   8      17135.26      17764.72       475.74 o                         
  -7   8   8        936.42       1120.20       190.31 o                         
  -6   8   8      27868.34      27632.11       453.39 o                         
  -5   8   8        196.49        205.09        96.19 o                         
  -4   8   8      35590.25      35125.88       445.27 o                         
  -3   8   8         64.99         68.80        75.13 o                         
  -2   8   8      48588.54      47810.98       468.71 o                         
  -1   8   8        279.18        153.24        68.17 o                         
   0   8   8      76795.52      76910.02       656.10 o                         
   1   8   8       4633.90       4521.44       151.53 o                         
   2   8   8      40556.78      39940.00       409.35 o                         
   3   8   8        564.45        654.44        89.61 o                         
   4   8   8      51487.20      50150.24       618.94 o                         
   5   8   8        409.76        240.48       127.59 o                         
   6   8   8      24324.64      24006.21       448.70 o                         
   7   8   8        420.28        275.31       155.69 o                         
   8   8   8      15725.89      15816.06       466.70 o                         
   9   8   8         59.10        254.98       209.87 o                         
  10   8   8      15499.45      15941.36       534.90 o                         
  11   8   8        236.28         80.09       428.81 o                         
 -10   9   8       3223.44       2849.85       386.62 o                         
  -9   9   8         46.48         43.52       208.97 o                         
  -8   9   8        193.06        728.28       468.15 o                         
  -7   9   8        658.19       1228.10       330.43 o                         
  -6   9   8       1099.26       1333.75       174.74 o                         
  -5   9   8        127.66        218.86       114.61 o                         
  -4   9   8        106.48        118.37       109.24 o                         
  -3   9   8       6721.61       6725.08       182.58 o                         
  -2   9   8         67.58         61.47        72.54 o                         
  -1   9   8        518.94        631.10        81.62 o                         
   0   9   8       4161.28       3997.64       138.25 o                         
   1   9   8      10943.22      10979.23       198.74 o                         
   2   9   8       1090.23       1042.22        92.80 o                         
   3   9   8        581.51        570.57       102.31 o                         
   4   9   8        454.67        279.97       119.36 o                         
   5   9   8       3187.08       3277.13       197.68 o                         
   6   9   8          6.48         11.29       172.62 o                         
   7   9   8        863.06        940.07       178.12 o                         
   8   9   8        465.56        489.21       182.83 o                         
   9   9   8        232.30        544.36       261.75 o                         
  10   9   8         14.14        399.55       278.09 o                         
 -10  10   8        322.24        441.17       268.90 o                         
  -9  10   8        318.50        443.94       242.64 o                         
  -8  10   8       3827.87       4784.95       906.19 o                         
  -7  10   8        349.92       -237.21       237.21 o                         
  -6  10   8       1268.47       1674.37       190.71 o                         
  -5  10   8       1850.93       1916.47       166.26 o                         
  -4  10   8      16337.87      16224.76       342.22 o                         
  -3  10   8        524.52        569.01       117.31 o                         
  -2  10   8       8508.78       8501.02       218.66 o                         
  -1  10   8       1294.13       1232.72       111.62 o                         
   0  10   8       6733.75       6460.78       173.31 o                         
   1  10   8         32.98         38.40        71.93 o                         
   2  10   8      22152.00      21241.27       383.34 o                         
   3  10   8        522.68        583.08       121.84 o                         
   4  10   8      10160.50       9950.50       286.92 o                         
   5  10   8       1315.74       1802.74       173.34 o                         
   6  10   8       9249.60       8910.12       367.24 o                         
   7  10   8        263.10         45.25       182.61 o                         
   8  10   8       1869.58       1707.37       247.96 o                         
   9  10   8        890.44       1253.25       293.50 o                         
  10  10   8       2639.89       2631.03       350.29 o                         
 -10  11   8       3310.24       3476.06       556.70 o                         
  -9  11   8       6578.25       6107.68       494.79 o                         
  -8  11   8       4767.62       4885.80       660.08 o                         
  -7  11   8      16983.59      17620.63       525.60 o                         
  -6  11   8       2284.53       2674.56       225.07 o                         
  -5  11   8      24612.15      24804.88       497.75 o                         
  -4  11   8       4074.98       4067.04       211.61 o                         
  -3  11   8      41475.28      41168.20       508.51 o                         
  -2  11   8         40.82        -32.85        88.03 o                         
  -1  11   8      35361.07      35067.71       444.80 o                         
   0  11   8        107.38        112.73        86.84 o                         
   1  11   8      41644.62      41162.39       495.17 o                         
   2  11   8        187.20        368.44       135.04 o                         
   3  11   8      29860.92      30667.26       569.38 o                         
   4  11   8          7.72         73.28       141.03 o                         
   5  11   8      40820.54      39489.48       714.58 o                         
   6  11   8       4064.67       4167.66       280.07 o                         
   7  11   8      17294.83      17473.90       502.57 o                         
   8  11   8         60.92        195.40       281.69 o                         
   9  11   8      18021.24      18623.87       650.34 o                         
  10  11   8       4001.42       4245.18       589.13 o                         
 -10  12   8          5.97         72.89       465.53 o                         
  -9  12   8      14448.15      15215.41       568.29 o                         
  -8  12   8         87.00         59.29       218.01 o                         
  -7  12   8      10837.13      11079.28       711.64 o                         
  -6  12   8       1134.51       1236.24       192.19 o                         
  -5  12   8       8463.01       8158.64       318.18 o                         
  -4  12   8         20.32        144.75       113.21 o                         
  -3  12   8       8179.22       8517.58       251.30 o                         
  -2  12   8       1161.05       1225.41       142.46 o                         
  -1  12   8       3404.70       3425.26       192.12 o                         
   0  12   8       2866.55       2567.99       169.08 o                         
   1  12   8        603.20        575.20       147.07 o                         
   2  12   8       1052.18       1206.90       171.35 o                         
   3  12   8          6.78         81.72       167.26 o                         
   4  12   8        524.95        549.85       199.88 o                         
   5  12   8        442.74        397.37       208.52 o                         
   6  12   8       1204.27       1252.32       252.55 o                         
   7  12   8       1806.69       1510.91       283.81 o                         
   8  12   8        603.61        599.36       262.57 o                         
   9  12   8       3139.06       2734.73       579.74 o                         
  -9  13   8       6534.61       6218.62       503.89 o                         
  -8  13   8       4644.75       4034.80       459.22 o                         
  -7  13   8       4980.40       5406.48       578.95 o                         
  -6  13   8       1208.83       1345.73       210.08 o                         
  -5  13   8       9388.13       8566.77       645.04 o                         
  -4  13   8       6701.87       6641.30       306.80 o                         
  -3  13   8       8244.18       8486.74       310.36 o                         
  -2  13   8        372.40        388.07       125.59 o                         
  -1  13   8      10904.14      10895.28       302.17 o                         
   0  13   8       1749.61       2121.94       168.59 o                         
   1  13   8      11332.26      11327.20       364.06 o                         
   2  13   8       2653.76       2626.72       221.69 o                         
   3  13   8      17215.90      18372.92       594.22 o                         
   4  13   8         29.86        166.51       195.81 o                         
   5  13   8       5757.14       5953.57       418.43 o                         
   6  13   8       1356.96       1760.02       281.88 o                         
   7  13   8      10518.96      11400.62       546.32 o                         
   8  13   8       2593.42       2751.60       392.30 o                         
   9  13   8       1834.33       1713.42       396.32 o                         
  -9  14   8        880.25       1529.45       368.81 o                         
  -8  14   8        220.27        235.92       685.32 o                         
  -7  14   8        534.44        186.47       250.29 o                         
  -6  14   8       1263.84       1089.15       235.72 o                         
  -5  14   8       1216.50        790.24       373.64 o                         
  -4  14   8        693.43        803.02       178.01 o                         
  -3  14   8         74.41         16.91       142.65 o                         
  -2  14   8         41.97        203.90       130.61 o                         
  -1  14   8        211.43        317.54       148.98 o                         
   0  14   8       3675.34       3528.72       246.03 o                         
   1  14   8        250.74         56.45       151.97 o                         
   2  14   8         40.83        172.59       188.85 o                         
   3  14   8        534.88        741.38       212.87 o                         
   4  14   8       1586.90       1729.99       260.79 o                         
   5  14   8        215.09        422.06       227.66 o                         
   6  14   8         87.16        498.53       243.66 o                         
   7  14   8       2520.14       2897.77       369.22 o                         
   8  14   8        792.41       1169.82       307.99 o                         
   9  14   8       1209.11       1522.65       485.35 o                         
  -8  15   8       7152.79       8117.68       565.83 o                         
  -7  15   8         51.42       -242.40       242.40 o                         
  -6  15   8       2811.31       3091.44       365.49 o                         
  -5  15   8        312.01        155.22       195.13 o                         
  -4  15   8       2500.08       2648.52       267.08 o                         
  -3  15   8        137.70        184.18       140.58 o                         
  -2  15   8       1578.43       1484.65       175.74 o                         
  -1  15   8        268.21        290.37       182.43 o                         
   0  15   8       1113.10       1106.33       188.47 o                         
   1  15   8        109.35       -116.30       172.21 o                         
   2  15   8         22.78        286.02       201.78 o                         
   3  15   8       1247.80       1256.08       253.18 o                         
   4  15   8         22.84        138.50       350.56 o                         
   5  15   8         40.00          3.99       218.39 o                         
   6  15   8       1857.85       2132.18       320.25 o                         
   7  15   8         36.91        207.22       263.28 o                         
   8  15   8        733.85       1057.50       329.27 o                         
  -8  16   8       8002.42       8045.27       785.41 o                         
  -7  16   8       2081.28       2005.14       506.05 o                         
  -6  16   8       9745.44       9668.58       474.42 o                         
  -5  16   8       3966.91       4288.28       477.75 o                         
  -4  16   8      27228.92      26652.89       704.17 o                         
  -3  16   8       1088.53       1248.85       203.98 o                         
  -2  16   8      23719.17      22607.03       498.48 o                         
  -1  16   8       1220.50       1458.25       214.73 o                         
   0  16   8      21456.17      22107.14       536.66 o                         
   1  16   8          5.22        205.71       172.56 o                         
   2  16   8      18211.52      17801.29       576.50 o                         
   3  16   8        639.26        558.42       245.90 o                         
   4  16   8      21900.28      23344.50       668.72 o                         
   5  16   8        583.62        607.79       415.04 o                         
   6  16   8      17160.18      17935.87       775.10 o                         
   7  16   8        168.90         87.65       354.48 o                         
  -7  17   8      10838.06      10752.42       669.92 o                         
  -6  17   8        849.66        581.81       269.14 o                         
  -5  17   8      18505.01      18554.45       598.63 o                         
  -4  17   8        104.00        418.10       215.90 o                         
  -3  17   8      28033.59      27007.70       592.73 o                         
  -2  17   8        935.80       1137.56       221.89 o                         
  -1  17   8      25834.42      26197.48       602.70 o                         
   0  17   8         62.04         99.45       177.71 o                         
   1  17   8      29811.39      30706.09       731.07 o                         
   2  17   8         17.91        129.24       299.97 o                         
   3  17   8      24373.75      24349.68       699.09 o                         
   4  17   8         71.45        527.48       463.47 o                         
   5  17   8      20112.70      19281.05       666.72 o                         
   6  17   8         89.60        347.41       321.37 o                         
   7  17   8      17746.98      18959.60      1295.49 o                         
  -6  18   8        471.38        483.54       264.71 o                         
  -5  18   8         30.73        326.70       237.34 o                         
  -4  18   8       1091.77        728.73       240.74 o                         
  -3  18   8       2607.20       3089.75       379.33 o                         
  -2  18   8       2519.19       2800.35       273.88 o                         
  -1  18   8        256.06         42.80       218.61 o                         
   0  18   8       1312.50       1028.29       229.18 o                         
   1  18   8         16.76          0.16       249.43 o                         
   2  18   8       2708.62       3001.87       326.69 o                         
   3  18   8        123.42        304.38       256.16 o                         
   4  18   8        497.62        258.38       555.90 o                         
   5  18   8         28.39       -356.79       429.80 o                         
   6  18   8       1169.00       1184.99       523.80 o                         
  -5  19   8        133.56         97.67       257.55 o                         
  -4  19   8        221.72        133.26       309.20 o                         
  -3  19   8       1664.27       2430.47       369.72 o                         
  -2  19   8          2.75       -191.53       200.20 o                         
  -1  19   8       1701.67       1744.49       366.55 o                         
   0  19   8        368.16        449.39       214.26 o                         
   1  19   8       2004.79       1446.73       289.33 o                         
   2  19   8        192.14        -61.51       248.17 o                         
   3  19   8        332.55       -407.22       407.22 o                         
   4  19   8        454.74        513.73       367.87 o                         
   5  19   8       2510.37       2873.12       799.40 o                         
  -4  20   8       4884.30       5238.72       562.04 o                         
  -3  20   8        283.64        242.15       334.73 o                         
  -2  20   8      13799.39      14779.30       550.28 o                         
  -1  20   8          9.42        -31.78       212.12 o                         
   0  20   8      10528.58      10785.70       564.70 o                         
   1  20   8          3.50        243.48       263.68 o                         
   2  20   8      10869.08       9852.09      1018.08 o                         
   3  20   8        523.72        704.32       343.81 o                         
  -2  21   8        619.97        449.07       571.33 o                         
  -1  21   8        544.94        738.90       303.22 o                         
   0  21   8        488.23        975.12       359.73 o                         
   1  21   8       2816.47       3428.21       555.96 o                         
 -11   0   9      15712.52      15895.64       836.43 o                         
  -9   0   9      39134.27      40171.43      1109.46 o                         
  -7   0   9      39888.38      37933.25       775.85 o                         
  -5   0   9      39998.27      40587.67       741.10 o                         
  -3   0   9      32908.62      32475.18       668.12 o                         
  -1   0   9      18580.24      17589.54       313.79 o                         
   1   0   9      31033.42      29633.22       425.49 o                         
   3   0   9        616.99        611.70       111.99 o                         
   5   0   9       1110.60       1079.39       145.21 o                         
   7   0   9        793.36        792.54       211.34 o                         
   9   0   9        152.58       -147.75       290.75 o                         
  11   0   9       4863.03       4222.95       666.55 o                         
 -11   1   9       2924.48       2853.81       352.79 o                         
 -10   1   9       5495.45       5568.51       370.63 o                         
  -9   1   9       5395.89       6146.62       381.06 o                         
  -8   1   9       5642.08       5326.31       286.79 o                         
  -7   1   9      12776.12      13036.78       347.86 o                         
  -6   1   9       7229.15       7531.78       270.73 o                         
  -5   1   9      17849.43      17567.59       328.16 o                         
  -4   1   9       7277.83       7118.15       215.42 o                         
  -3   1   9      25111.96      24982.38       352.94 o                         
  -2   1   9       6424.25       6582.71       157.27 o                         
  -1   1   9      38854.95      37556.80       358.37 o                         
   0   1   9        194.53        222.88        63.05 o                         
   1   1   9      41303.93      39950.05       414.35 o                         
   2   1   9        492.52        513.00        82.39 o                         
   3   1   9      25931.69      24541.48       285.11 o                         
   4   1   9       2055.33       2228.22       111.02 o                         
   5   1   9      47354.93      46436.16       475.41 o                         
   6   1   9        327.38        365.59       121.29 o                         
   7   1   9      12042.62      11960.48       332.85 o                         
   8   1   9       7156.83       6739.05       344.37 o                         
   9   1   9      14748.63      13929.47       543.66 o                         
  10   1   9       3644.12       3962.38       450.53 o                         
  11   1   9       9960.19      10557.63       572.51 o                         
 -11   2   9        162.47        132.25       251.91 o                         
 -10   2   9       3412.12       3871.69       535.51 o                         
  -9   2   9        168.35        338.57       228.39 o                         
  -8   2   9        249.66        186.25       158.75 o                         
  -7   2   9        170.83        164.23       128.28 o                         
  -6   2   9       4309.27       4194.97       211.86 o                         
  -5   2   9        900.07        960.89       126.05 o                         
  -4   2   9       4944.22       5105.99       165.55 o                         
  -3   2   9         33.20        141.67        69.92 o                         
  -2   2   9       7224.45       7073.82       164.13 o                         
  -1   2   9       6771.15       6856.36       145.41 o                         
   0   2   9       8051.71       7864.04       174.44 o                         
   1   2   9       9323.72       8815.61       184.20 o                         
   2   2   9       8337.04       7645.29       181.14 o                         
   3   2   9       2752.22       2545.51       130.96 o                         
   4   2   9      12309.63      12274.51       210.70 o                         
   5   2   9       1711.13       1752.74       124.77 o                         
   6   2   9      10452.89       9675.28       248.30 o                         
   7   2   9      11827.10      12092.80       376.85 o                         
   8   2   9       2157.66       2809.43       285.65 o                         
   9   2   9       5029.90       4775.62       361.26 o                         
  10   2   9       3767.11       4024.92       375.48 o                         
  11   2   9       6702.75       5934.46       448.05 o                         
 -11   3   9        194.48       -372.28       372.28 o                         
 -10   3   9       3847.35       4712.13       352.95 o                         
  -9   3   9        175.71        254.41       187.89 o                         
  -8   3   9       6757.00       6590.59       323.20 o                         
  -7   3   9        424.32        457.24       133.89 o                         
  -6   3   9       7507.62       7304.55       248.77 o                         
  -5   3   9        105.58         85.79       102.49 o                         
  -4   3   9       3585.01       3785.88       154.17 o                         
  -3   3   9      17969.22      17724.81       263.18 o                         
  -2   3   9       3609.38       3470.60       118.22 o                         
  -1   3   9        859.89        876.09        76.54 o                         
   0   3   9       6780.55       7009.70       168.61 o                         
   1   3   9      12913.70      12364.55       216.95 o                         
   2   3   9       2954.03       2718.55       130.60 o                         
   3   3   9       1159.79       1034.73       103.53 o                         
   4   3   9        336.05        314.52        76.72 o                         
   5   3   9       2534.98       2497.11       144.70 o                         
   6   3   9        720.25       1044.83       146.84 o                         
   7   3   9       3593.97       3656.88       269.76 o                         
   8   3   9        239.17         71.02       171.75 o                         
   9   3   9        437.27        385.38       210.15 o                         
  10   3   9        173.01        380.99       256.56 o                         
  11   3   9         52.62        179.76       287.16 o                         
 -11   4   9       4214.67       4077.13       368.16 o                         
 -10   4   9       9219.07      10013.49       612.89 o                         
  -9   4   9       6328.17       6659.75       487.98 o                         
  -8   4   9       7843.58       8405.31       346.39 o                         
  -7   4   9       9319.16       9258.80       294.38 o                         
  -6   4   9      34311.01      33435.06       489.38 o                         
  -5   4   9       5944.60       6100.98       227.60 o                         
  -4   4   9      13659.39      13572.72       249.69 o                         
  -3   4   9       1395.95       1226.23       101.14 o                         
  -2   4   9     102756.62     102615.14       894.11 o                         
  -1   4   9       4835.68       4728.33       132.24 o                         
   0   4   9      41234.17      40410.30       426.14 o                         
   1   4   9      18334.21      18737.16       271.60 o                         
   2   4   9      91413.52      89680.42       798.86 o                         
   3   4   9       1332.69       1259.31       108.07 o                         
   4   4   9      35101.98      34129.74       416.10 o                         
   5   4   9       2142.61       2385.31       165.15 o                         
   6   4   9      53189.79      51496.41       655.48 o                         
   7   4   9        100.79        129.21       161.50 o                         
   8   4   9      29378.42      29130.61       588.36 o                         
   9   4   9        101.43         94.95       197.73 o                         
  10   4   9      12287.99      12279.92       564.27 o                         
  11   4   9        157.49        383.77       297.01 o                         
 -11   5   9       8318.13       8726.83       593.20 o                         
 -10   5   9       5211.73       5256.22       572.16 o                         
  -9   5   9       3609.34       3350.60       267.05 o                         
  -8   5   9       2569.20       2779.22       232.13 o                         
  -7   5   9      33316.63      32896.61       570.49 o                         
  -6   5   9      12198.18      11360.08       334.19 o                         
  -5   5   9      24105.06      24017.27       356.14 o                         
  -4   5   9        536.20        563.79       107.34 o                         
  -3   5   9      80393.29      79615.64       670.62 o                         
  -2   5   9      22726.30      22539.49       273.43 o                         
  -1   5   9      55363.66      54307.46       487.93 o                         
   0   5   9         79.73         -9.73        73.11 o                         
   1   5   9     121183.95     118901.42      1002.73 o                         
   2   5   9      13787.68      13861.16       244.30 o                         
   3   5   9      51070.49      49654.04       884.31 o                         
   4   5   9        130.13        120.92       104.78 o                         
   5   5   9      62116.13      59548.42      1046.74 o                         
   6   5   9        481.09        274.87       131.99 o                         
   7   5   9      28811.57      28304.53       600.91 o                         
   8   5   9         52.76       -121.63       176.00 o                         
   9   5   9      28640.86      27401.94       753.57 o                         
  10   5   9          2.94       -213.08       251.66 o                         
  11   5   9      12717.42      11404.30       599.12 o                         
 -11   6   9       6924.03       7059.35       442.51 o                         
 -10   6   9       2329.14       2525.77       302.29 o                         
  -9   6   9      10951.58      10904.54       414.72 o                         
  -8   6   9        423.63        733.34       182.51 o                         
  -7   6   9       9891.91       9597.65       339.30 o                         
  -6   6   9       7187.40       6834.88       254.64 o                         
  -5   6   9      15318.01      14557.43       288.06 o                         
  -4   6   9        107.06        247.63        89.37 o                         
  -3   6   9      10544.68      10381.94       197.51 o                         
  -2   6   9      13952.29      13571.29       214.89 o                         
  -1   6   9      14267.34      14977.59       219.87 o                         
   0   6   9       2580.65       2365.00       104.54 o                         
   1   6   9       3544.95       3604.46       152.67 o                         
   2   6   9       6550.28       6698.91       188.28 o                         
   3   6   9       1680.30       1797.37       123.70 o                         
   4   6   9       2713.77       2612.59       166.27 o                         
   5   6   9         55.31         40.17       116.20 o                         
   6   6   9       3175.74       3684.82       258.04 o                         
   7   6   9         22.58        151.07       169.11 o                         
   8   6   9        162.90        246.23       188.81 o                         
   9   6   9        395.83        256.82       241.57 o                         
  10   6   9       2613.27       2540.55       294.99 o                         
  11   6   9        527.81        495.22       306.37 o                         
 -11   7   9          2.80       -262.76       561.24 o                         
 -10   7   9       2011.90       1607.48       289.58 o                         
  -9   7   9        470.64        588.51       227.77 o                         
  -8   7   9        133.69        339.32       172.03 o                         
  -7   7   9        449.20        514.42       161.63 o                         
  -6   7   9        212.81         79.16       118.28 o                         
  -5   7   9        232.29        149.84       100.76 o                         
  -4   7   9        143.65        166.58        92.60 o                         
  -3   7   9       2923.31       3204.56       135.88 o                         
  -2   7   9        258.88        321.71        75.75 o                         
  -1   7   9       2756.31       2790.38       136.28 o                         
   0   7   9        552.78        508.33        81.71 o                         
   1   7   9       3306.09       3416.66       155.43 o                         
   2   7   9        881.82       1089.97       108.43 o                         
   3   7   9        133.60        249.53        95.33 o                         
   4   7   9       6571.36       6477.96       387.29 o                         
   5   7   9       3185.08       3109.73       191.93 o                         
   6   7   9        295.48        627.99       149.22 o                         
   7   7   9         75.48         33.70       147.17 o                         
   8   7   9      18580.85      18762.58       506.24 o                         
   9   7   9        413.73        561.59       223.37 o                         
  10   7   9       2508.03       2510.03       296.37 o                         
  11   7   9         20.34        275.04       357.77 o                         
 -10   8   9        695.71        394.51       391.96 o                         
  -9   8   9       2879.30       3097.13       304.91 o                         
  -8   8   9      10515.98      10359.23       481.90 o                         
  -7   8   9       3016.68       3304.24       238.29 o                         
  -6   8   9       3503.08       3821.85       209.66 o                         
  -5   8   9       2542.22       2677.14       159.40 o                         
  -4   8   9       9516.32       9437.91       235.38 o                         
  -3   8   9       2519.30       2421.20       124.71 o                         
  -2   8   9      13424.42      13217.76       225.43 o                         
  -1   8   9         11.51         18.76        67.64 o                         
   0   8   9      11898.48      12383.76       207.98 o                         
   1   8   9        103.60        132.78        66.15 o                         
   2   8   9      28595.58      28372.77       376.79 o                         
   3   8   9       5698.49       5415.54       194.86 o                         
   4   8   9       5964.57       6424.37       245.11 o                         
   5   8   9       2036.09       1898.83       174.58 o                         
   6   8   9      14292.88      14243.36       566.39 o                         
   7   8   9       6908.92       7073.15       351.30 o                         
   8   8   9       4709.31       5234.82       322.18 o                         
   9   8   9       3483.62       3705.56       311.14 o                         
  10   8   9       5924.88       5851.94       496.55 o                         
 -10   9   9      14663.07      14828.67       865.03 o                         
  -9   9   9          9.30       -112.86       266.40 o                         
  -8   9   9      28060.72      27673.61       665.80 o                         
  -7   9   9         95.32       -172.61       172.61 o                         
  -6   9   9      23501.33      23426.56       549.84 o                         
  -5   9   9        430.23        391.45       118.02 o                         
  -4   9   9      19456.76      19742.84       463.17 o                         
  -3   9   9        218.79        194.18        85.73 o                         
  -2   9   9      13929.74      13142.97       228.84 o                         
  -1   9   9       1011.04       1073.28        93.96 o                         
   0   9   9       9362.57       9479.18       191.56 o                         
   1   9   9        424.07        399.29        77.76 o                         
   2   9   9       6876.89       6901.35       248.43 o                         
   3   9   9       2309.91       2388.99       163.59 o                         
   4   9   9        257.68         76.85       119.07 o                         
   5   9   9       1232.88       1355.88       165.10 o                         
   6   9   9        199.44        359.09       166.83 o                         
   7   9   9        516.43        544.88       168.61 o                         
   8   9   9        888.57        806.49       195.85 o                         
   9   9   9         11.34        266.07       260.64 o                         
  10   9   9       1461.65       1006.82       299.84 o                         
 -10  10   9       5405.19       5575.76       409.37 o                         
  -9  10   9       5332.04       5352.29       605.42 o                         
  -8  10   9       7488.39       8177.62       675.67 o                         
  -7  10   9      13235.38      13011.59       677.03 o                         
  -6  10   9      14012.17      14042.39       449.28 o                         
  -5  10   9       3669.55       4489.35       303.67 o                         
  -4  10   9      16158.47      15537.54       360.85 o                         
  -3  10   9       9074.07       9380.17       245.22 o                         
  -2  10   9      35895.84      34743.71       441.33 o                         
  -1  10   9       1644.68       1675.28       123.89 o                         
   0  10   9      23233.77      22944.14       308.60 o                         
   1  10   9        596.39        591.39       103.65 o                         
   2  10   9      26918.47      26941.80       381.99 o                         
   3  10   9          1.47        -57.00       118.86 o                         
   4  10   9      32564.02      31617.95       492.75 o                         
   5  10   9       1487.75       1710.82       175.21 o                         
   6  10   9      21893.36      21972.45       469.11 o                         
   7  10   9       2147.31       1995.80       240.65 o                         
   8  10   9      18624.52      19551.07       540.96 o                         
   9  10   9        478.49         19.22       270.47 o                         
  10  10   9       8908.87       8702.72       560.22 o                         
 -10  11   9        170.78        191.98       409.73 o                         
  -9  11   9       3475.41       2815.08       331.45 o                         
  -8  11   9        253.88        -53.91       409.61 o                         
  -7  11   9       6719.38       6400.15       384.50 o                         
  -6  11   9       1279.32       1423.33       214.75 o                         
  -5  11   9       4237.46       4341.53       268.16 o                         
  -4  11   9        240.72         59.80       122.15 o                         
  -3  11   9      29118.38      28636.63       416.11 o                         
  -2  11   9       3668.28       3725.10       177.40 o                         
  -1  11   9       5856.72       6207.41       205.08 o                         
   0  11   9       1940.62       1920.02       131.97 o                         
   1  11   9      27109.63      27315.96       436.03 o                         
   2  11   9       1972.47       1986.72       186.73 o                         
   3  11   9      13521.96      13562.68       442.30 o                         
   4  11   9       4485.85       4958.46       280.98 o                         
   5  11   9      11823.34      11041.14       384.50 o                         
   6  11   9       4979.08       5441.67       488.42 o                         
   7  11   9      10820.19      11390.13       609.06 o                         
   8  11   9       3406.13       3625.69       367.94 o                         
   9  11   9       5217.60       4833.47       509.23 o                         
  10  11   9       1968.37       2937.58       422.98 o                         
  -9  12   9       1125.68       1057.24       317.98 o                         
  -8  12   9        206.70         73.10       349.20 o                         
  -7  12   9        459.71        700.94       222.43 o                         
  -6  12   9       2945.39       3167.16       246.98 o                         
  -5  12   9       1241.65       1425.03       295.05 o                         
  -4  12   9        393.50        167.78       156.89 o                         
  -3  12   9        769.74        853.79       128.44 o                         
  -2  12   9       6645.47       6468.95       248.40 o                         
  -1  12   9          6.90          8.78       105.86 o                         
   0  12   9       1404.73       1293.97       175.77 o                         
   1  12   9       2454.68       2965.23       219.37 o                         
   2  12   9       4388.43       4444.33       259.36 o                         
   3  12   9       1194.91       1137.04       209.40 o                         
   4  12   9        886.77       1038.57       250.11 o                         
   5  12   9        299.92        656.20       265.04 o                         
   6  12   9       3967.34       4626.18       357.50 o                         
   7  12   9        925.77        804.59       314.57 o                         
   8  12   9        830.95        670.10       277.98 o                         
   9  12   9         29.51       -125.65       322.03 o                         
  -9  13   9       2703.47       2984.63       546.37 o                         
  -8  13   9       5576.85       5722.94       394.08 o                         
  -7  13   9       8436.50       8438.08       446.93 o                         
  -6  13   9       2495.00       2815.25       243.65 o                         
  -5  13   9      13378.69      14602.30       787.32 o                         
  -4  13   9       5220.32       5165.54       291.49 o                         
  -3  13   9      14359.38      13757.12       351.02 o                         
  -2  13   9       1656.87       1875.22       168.29 o                         
  -1  13   9      27035.67      26608.07       455.63 o                         
   0  13   9       7931.06       7522.58       323.95 o                         
   1  13   9      30819.89      30641.64       573.84 o                         
   2  13   9        708.50        715.54       200.75 o                         
   3  13   9      14002.25      13838.47       485.06 o                         
   4  13   9       5480.58       5409.72       363.91 o                         
   5  13   9      24137.80      23996.64       653.26 o                         
   6  13   9        822.84        697.61       336.65 o                         
   7  13   9      10217.61      10514.36       758.47 o                         
   8  13   9       1104.01        931.78       299.97 o                         
   9  13   9       9512.21      10482.91       824.41 o                         
  -9  14   9       4743.59       4905.97       673.01 o                         
  -8  14   9       6437.91       6327.33       704.44 o                         
  -7  14   9        529.53        202.84       460.92 o                         
  -6  14   9      19082.89      20663.52      1120.33 o                         
  -5  14   9       4938.57       5133.87       338.77 o                         
  -4  14   9      22140.91      21857.33       741.88 o                         
  -3  14   9        740.00        720.80       169.10 o                         
  -2  14   9      33274.38      32743.07       532.20 o                         
  -1  14   9        625.62        686.15       177.83 o                         
   0  14   9      33784.74      32982.74       610.18 o                         
   1  14   9        317.62        -12.82       160.24 o                         
   2  14   9      40851.32      39318.15       779.05 o                         
   3  14   9         31.89         39.67       192.74 o                         
   4  14   9      24916.57      23770.84       752.36 o                         
   5  14   9        200.24        509.93       231.85 o                         
   6  14   9      30951.93      30503.18       889.47 o                         
   7  14   9         18.53        157.22       304.62 o                         
   8  14   9      13637.41      14086.94       625.09 o                         
  -8  15   9       7653.59       6257.48       648.14 o                         
  -7  15   9        707.99       1139.53       339.52 o                         
  -6  15   9      10332.42       9818.59       460.13 o                         
  -5  15   9        562.31        525.38       221.08 o                         
  -4  15   9       6569.06       6742.80       385.54 o                         
  -3  15   9       3221.82       3169.45       248.25 o                         
  -2  15   9       6546.36       7116.94       344.53 o                         
  -1  15   9       1799.50       1760.27       212.17 o                         
   0  15   9       4521.67       4203.83       278.54 o                         
   1  15   9       2644.43       2707.97       243.95 o                         
   2  15   9       2058.67       2466.70       285.59 o                         
   3  15   9       3537.54       3378.81       321.22 o                         
   4  15   9          4.13         22.05       278.95 o                         
   5  15   9       1235.11       1087.98       337.66 o                         
   6  15   9        459.85        391.32       316.58 o                         
   7  15   9       1146.13       1205.05       354.31 o                         
   8  15   9       1503.49       1303.98       367.51 o                         
  -8  16   9          5.17       -331.51       434.97 o                         
  -7  16   9       1087.03        625.14       290.19 o                         
  -6  16   9        365.58        670.22       239.39 o                         
  -5  16   9        557.29        833.53       236.38 o                         
  -4  16   9        156.70        235.15       203.72 o                         
  -3  16   9        524.29        544.77       193.47 o                         
  -2  16   9         36.48        174.04       171.67 o                         
  -1  16   9       1179.66       1182.99       386.17 o                         
   0  16   9       1960.66       2516.65       243.82 o                         
   1  16   9       1152.44       1471.10       228.43 o                         
   2  16   9        136.64       -133.01       213.70 o                         
   3  16   9        171.21          1.50       228.44 o                         
   4  16   9        827.91        581.61       260.20 o                         
   5  16   9       3594.50       3501.19       364.35 o                         
   6  16   9        112.65       -209.67       487.44 o                         
   7  16   9       3684.21       4898.33      1047.52 o                         
  -7  17   9        601.46        -39.97       442.02 o                         
  -6  17   9        585.07        710.68       266.90 o                         
  -5  17   9       1996.21       2295.22       349.20 o                         
  -4  17   9         32.51        -30.45       205.14 o                         
  -3  17   9         32.35        103.96       252.48 o                         
  -2  17   9        141.77        107.17       244.38 o                         
  -1  17   9       2454.50       2729.82       264.75 o                         
   0  17   9        124.05         40.37       306.79 o                         
   1  17   9        206.32        278.70       219.22 o                         
   2  17   9        299.10        310.42       236.75 o                         
   3  17   9       5653.75       6280.98       431.10 o                         
   4  17   9       2044.97       1446.82       586.08 o                         
   5  17   9        739.84        898.73       300.84 o                         
   6  17   9       4413.07       3483.20       397.45 o                         
  -6  18   9        119.35        275.43       292.34 o                         
  -5  18   9       7197.66       8076.26       748.64 o                         
  -4  18   9         19.80       -284.50       284.50 o                         
  -3  18   9       8314.84       9517.00       811.43 o                         
  -2  18   9        124.70        410.43       213.66 o                         
  -1  18   9       2796.45       2564.52       292.42 o                         
   0  18   9          6.89       -172.04       186.70 o                         
   1  18   9       4351.81       4681.93       376.16 o                         
   2  18   9         69.54        224.57       260.63 o                         
   3  18   9        196.91        176.55       264.74 o                         
   4  18   9        185.26        180.76       462.47 o                         
   5  18   9          8.33         -5.66       356.27 o                         
  -5  19   9       5807.85       5825.81      2072.55 o                         
  -4  19   9       9039.32       8537.66       601.81 o                         
  -3  19   9      12960.39      11731.72       647.14 o                         
  -2  19   9       1509.62       1512.63       322.39 o                         
  -1  19   9      11319.82      11294.05       480.90 o                         
   0  19   9       2720.60       2543.60       296.25 o                         
   1  19   9      17389.14      15987.98      1007.56 o                         
   2  19   9        279.77        203.46       263.00 o                         
   3  19   9       8502.97       8749.38       559.06 o                         
   4  19   9          2.54       -308.35       308.35 o                         
  -4  20   9       5377.03       6832.48      1184.99 o                         
  -3  20   9         39.47       -103.44       422.83 o                         
  -2  20   9      10041.46      10649.94       557.81 o                         
  -1  20   9       1275.77        949.85       252.48 o                         
   0  20   9      12579.08      11969.34       591.38 o                         
   1  20   9         33.56       -251.20       251.20 o                         
   2  20   9       8572.67       7600.65       560.96 o                         
   3  20   9       2625.95       2022.00       646.57 o                         
  -2  21   9         21.21        315.06       524.31 o                         
  -1  21   9       1108.80       1602.04       684.06 o                         
   0  21   9         13.46        -76.97       372.43 o                         
   1  21   9       1654.14       1939.72       577.13 o                         
 -10   0  10       6269.53       6920.06       632.46 o                         
  -8   0  10       4131.84       4643.23       724.23 o                         
  -6   0  10      11224.21      11670.68       429.39 o                         
  -4   0  10      15629.47      14999.12       415.32 o                         
  -2   0  10      19792.46      19062.05       337.99 o                         
   0   0  10      30827.24      30247.20       445.28 o                         
   2   0  10       8546.46       8204.43       222.95 o                         
   4   0  10       8478.23       8490.71       262.43 o                         
   6   0  10      12278.49      11957.40       419.79 o                         
   8   0  10        197.59        626.22       309.84 o                         
  10   0  10       5195.41       5681.80       806.45 o                         
 -11   1  10        780.36       1157.49       300.00 o                         
 -10   1  10       2158.44       2068.21       295.05 o                         
  -9   1  10       8670.27       9583.45       447.80 o                         
  -8   1  10       2620.31       2743.02       248.67 o                         
  -7   1  10       6887.01       6894.12       269.31 o                         
  -6   1  10       6566.70       5979.38       248.79 o                         
  -5   1  10      36789.65      36738.91       643.68 o                         
  -4   1  10       6651.08       7123.95       223.26 o                         
  -3   1  10      20641.94      20308.86       323.91 o                         
  -2   1  10       9754.53       9360.53       168.73 o                         
  -1   1  10      45827.55      43651.52       409.34 o                         
   0   1  10      19884.74      20107.53       244.13 o                         
   1   1  10      39206.00      38979.12       419.45 o                         
   2   1  10       7932.91       7692.41       184.11 o                         
   3   1  10      37159.00      36328.47       405.96 o                         
   4   1  10      31156.00      30682.58       390.10 o                         
   5   1  10      20147.88      19945.17       348.91 o                         
   6   1  10       5834.29       6475.65       280.84 o                         
   7   1  10      21924.97      21593.88       476.18 o                         
   8   1  10       8553.40       8445.14       440.13 o                         
   9   1  10       7202.68       6813.08       433.13 o                         
  10   1  10       4922.34       5320.17       412.34 o                         
  11   1  10       8685.91      10157.48       576.87 o                         
 -11   2  10       5487.81       5192.07       402.36 o                         
 -10   2  10       1886.74       2009.27       309.84 o                         
  -9   2  10       9480.81       9895.81       625.78 o                         
  -8   2  10       4232.10       4747.36       278.10 o                         
  -7   2  10       9064.43       8807.66       291.45 o                         
  -6   2  10      30415.38      30328.08       471.71 o                         
  -5   2  10       3520.87       3529.91       187.69 o                         
  -4   2  10      15706.63      15595.92       300.56 o                         
  -3   2  10      12312.82      11808.53       216.74 o                         
  -2   2  10      57099.91      55620.20       491.62 o                         
  -1   2  10       2376.53       2305.65       107.13 o                         
   0   2  10      22598.34      22220.83       294.48 o                         
   1   2  10       1621.25       1371.97       100.15 o                         
   2   2  10      89723.84      88269.66       789.73 o                         
   3   2  10        198.42        264.74        91.63 o                         
   4   2  10      30237.32      29328.28       341.71 o                         
   5   2  10       1565.61       1813.61       150.38 o                         
   6   2  10      31175.72      30838.48       482.34 o                         
   7   2  10         60.81        -75.84       153.98 o                         
   8   2  10      20054.61      19744.66       611.53 o                         
   9   2  10       1916.76       1857.75       298.03 o                         
  10   2  10      10064.53       9678.99       525.87 o                         
  11   2  10        624.51        406.72       298.81 o                         
 -11   3  10        271.04        153.19       310.41 o                         
 -10   3  10      24701.80      24912.33       667.67 o                         
  -9   3  10        188.01        417.14       189.68 o                         
  -8   3  10      30004.83      29761.09       574.80 o                         
  -7   3  10       1197.59       1217.93       178.93 o                         
  -6   3  10      42082.14      40202.81       613.95 o                         
  -5   3  10        796.30       1076.43       132.42 o                         
  -4   3  10      31115.03      30406.28       381.92 o                         
  -3   3  10       7190.41       7054.51       181.65 o                         
  -2   3  10      25282.04      24908.52       285.39 o                         
  -1   3  10       7099.22       7144.69       156.18 o                         
   0   3  10      19708.95      18918.84       271.61 o                         
   1   3  10        510.53        606.61        91.18 o                         
   2   3  10       7967.50       7841.11       196.73 o                         
   3   3  10       9404.52       9317.94       216.15 o                         
   4   3  10       3318.03       3088.17       159.62 o                         
   5   3  10        134.13         -8.74       113.58 o                         
   6   3  10         93.66        203.04       133.17 o                         
   7   3  10       4160.01       4298.04       299.55 o                         
   8   3  10         15.42       -177.77       177.77 o                         
   9   3  10        107.70       -194.25       231.88 o                         
  10   3  10         29.65       -145.39       381.78 o                         
  11   3  10        103.23         66.44       291.86 o                         
 -11   4  10       4400.35       4187.19       367.95 o                         
 -10   4  10         69.27       -130.40       233.11 o                         
  -9   4  10        918.36        880.13       208.25 o                         
  -8   4  10        925.02        694.43       181.84 o                         
  -7   4  10       5491.31       5926.65       329.81 o                         
  -6   4  10        275.42        487.76       129.03 o                         
  -5   4  10        837.72        788.04       131.51 o                         
  -4   4  10       2679.79       2749.44       141.41 o                         
  -3   4  10        373.33        342.91        86.22 o                         
  -2   4  10        361.61        311.47        70.82 o                         
  -1   4  10        855.75        983.97        83.65 o                         
   0   4  10        713.61        846.59        94.81 o                         
   1   4  10       1653.57       1469.60       109.56 o                         
   2   4  10       4224.59       4319.40       168.88 o                         
   3   4  10       2258.00       2365.68       137.61 o                         
   4   4  10       1125.05       1317.58       117.74 o                         
   5   4  10      10527.08      10549.57       286.32 o                         
   6   4  10       1982.08       1991.72       176.93 o                         
   7   4  10      10266.98       9907.25       365.71 o                         
   8   4  10       1603.16       2175.80       240.00 o                         
   9   4  10       7521.86       7128.62       457.60 o                         
  10   4  10       1259.14       1175.14       307.11 o                         
  11   4  10       7252.15       7256.22       547.73 o                         
 -11   5  10         17.66       -206.34       252.35 o                         
 -10   5  10       1135.55       1340.12       271.83 o                         
  -9   5  10        797.68        693.22       202.01 o                         
  -8   5  10       1138.21       1865.12       240.69 o                         
  -7   5  10       1030.18        825.68       165.92 o                         
  -6   5  10         68.63        165.77       148.08 o                         
  -5   5  10         91.33        223.11       114.09 o                         
  -4   5  10        163.32          4.99        96.96 o                         
  -3   5  10        725.96        612.66        79.31 o                         
  -2   5  10       2274.18       2397.37       111.53 o                         
  -1   5  10         57.46         77.99        65.56 o                         
   0   5  10       1496.54       1447.93       107.86 o                         
   1   5  10        278.43        314.09        88.13 o                         
   2   5  10      12832.72      12887.71       246.67 o                         
   3   5  10       4145.01       4445.83       177.20 o                         
   4   5  10      12083.64      11603.85       285.98 o                         
   5   5  10       2540.85       2641.27       179.67 o                         
   6   5  10       7663.03       8007.72       290.82 o                         
   7   5  10        946.59       1147.89       197.46 o                         
   8   5  10      16184.35      16555.03       480.04 o                         
   9   5  10       1304.83       1375.38       285.69 o                         
  10   5  10       7338.52       8019.01       513.76 o                         
  11   5  10        216.46          5.78       349.44 o                         
 -11   6  10      17116.23      17680.69       764.58 o                         
 -10   6  10       1045.10        831.13       265.54 o                         
  -9   6  10      18054.56      18368.16       585.82 o                         
  -8   6  10        605.97        803.04       188.37 o                         
  -7   6  10      23244.79      22651.05       487.59 o                         
  -6   6  10       7012.18       7030.10       262.87 o                         
  -5   6  10      13919.99      14678.80       324.89 o                         
  -4   6  10        845.48        767.02       107.69 o                         
  -3   6  10      31644.46      30945.05       352.94 o                         
  -2   6  10       9338.96       9022.33       184.89 o                         
  -1   6  10      14978.23      14919.68       226.10 o                         
   0   6  10       6275.40       6820.25       154.90 o                         
   1   6  10      10508.63       9968.86       220.08 o                         
   2   6  10      13110.17      12778.22       250.89 o                         
   3   6  10       2338.98       2436.65       143.79 o                         
   4   6  10        435.65        261.65       119.31 o                         
   5   6  10       1960.46       1956.20       170.18 o                         
   6   6  10        791.03       1022.39       159.47 o                         
   7   6  10        580.20        701.09       166.95 o                         
   8   6  10         67.25         80.51       189.77 o                         
   9   6  10       1352.16       1364.17       248.49 o                         
  10   6  10        346.71        535.09       278.22 o                         
  11   6  10         78.03        254.39       362.73 o                         
 -10   7  10       6956.38       7257.80       417.84 o                         
  -9   7  10       8126.29       7999.18       393.47 o                         
  -8   7  10       9628.40       9994.21       386.96 o                         
  -7   7  10       8327.81       8689.37       343.40 o                         
  -6   7  10      14592.17      14624.78       342.43 o                         
  -5   7  10      39347.77      37560.23       485.02 o                         
  -4   7  10      11770.19      11971.57       277.50 o                         
  -3   7  10       8987.21       8678.72       194.60 o                         
  -2   7  10      11227.53      10525.51       202.49 o                         
  -1   7  10      50468.14      49090.82       522.19 o                         
   0   7  10       6664.01       6599.56       160.22 o                         
   1   7  10      43083.02      43142.21       484.07 o                         
   2   7  10       7838.40       7415.64       223.24 o                         
   3   7  10      51439.05      50383.98       558.42 o                         
   4   7  10        833.41        853.02       136.07 o                         
   5   7  10      26034.62      26164.26       453.10 o                         
   6   7  10        600.09        676.69       200.66 o                         
   7   7  10      21927.04      21436.55       457.43 o                         
   8   7  10         27.28       -111.34       193.92 o                         
   9   7  10      11268.03      11099.58       466.56 o                         
  10   7  10         57.66         10.12       507.68 o                         
 -10   8  10       5637.96       4614.43       382.35 o                         
  -9   8  10       5954.64       5927.66       397.89 o                         
  -8   8  10       3060.20       3130.77       294.33 o                         
  -7   8  10       1937.08       1860.12       207.58 o                         
  -6   8  10      23044.37      22663.18       420.91 o                         
  -5   8  10       6080.55       6099.62       225.34 o                         
  -4   8  10      15492.34      14798.91       289.78 o                         
  -3   8  10       2544.98       2678.27       134.84 o                         
  -2   8  10      56102.29      53682.01       522.59 o                         
  -1   8  10       5744.67       5725.28       163.19 o                         
   0   8  10      28829.02      28509.80       335.33 o                         
   1   8  10       7442.74       7507.71       207.59 o                         
   2   8  10      45408.12      44466.14       542.10 o                         
   3   8  10       6545.69       6087.54       236.51 o                         
   4   8  10      35493.15      35514.55       520.04 o                         
   5   8  10       4132.60       4074.90       225.01 o                         
   6   8  10      23614.91      23179.05       457.63 o                         
   7   8  10       6261.11       6252.40       317.39 o                         
   8   8  10       8091.61       7730.28       398.36 o                         
   9   8  10        785.43        891.62       240.81 o                         
  10   8  10      15302.31      14006.05       546.72 o                         
 -10   9  10        888.30       1097.58       267.67 o                         
  -9   9  10       4003.36       3768.67       342.14 o                         
  -8   9  10       2036.74       1763.59       266.80 o                         
  -7   9  10       4323.27       4800.54       464.59 o                         
  -6   9  10       4009.65       4275.22       294.77 o                         
  -5   9  10       7623.12       7768.93       278.08 o                         
  -4   9  10       3060.66       3172.40       168.98 o                         
  -3   9  10      11965.82      11703.62       239.18 o                         
  -2   9  10        195.89        341.09        84.82 o                         
  -1   9  10      10238.33       9902.46       205.33 o                         
   0   9  10       3398.63       3386.66       138.33 o                         
   1   9  10       4022.63       3836.61       172.43 o                         
   2   9  10        455.32        606.53       135.20 o                         
   3   9  10      20581.72      20427.60       376.93 o                         
   4   9  10        914.59        912.85       147.23 o                         
   5   9  10       4122.12       4507.96       360.48 o                         
   6   9  10          0.81        282.34       151.32 o                         
   7   9  10       4560.97       4673.57       271.74 o                         
   8   9  10         55.72        -29.07       203.51 o                         
   9   9  10        546.51        328.02       252.39 o                         
  10   9  10         20.00        -15.56       273.88 o                         
 -10  10  10        354.08       -167.29       580.69 o                         
  -9  10  10       2178.60       2895.59       315.88 o                         
  -8  10  10       2732.80       2529.12       292.48 o                         
  -7  10  10        294.17        421.48       203.28 o                         
  -6  10  10       9523.74       9027.48       550.05 o                         
  -5  10  10       3705.97       3539.46       212.98 o                         
  -4  10  10       4816.87       4868.55       240.14 o                         
  -3  10  10       7256.87       7097.90       253.62 o                         
  -2  10  10      20793.32      19274.99       323.69 o                         
  -1  10  10       4244.29       4069.81       174.67 o                         
   0  10  10       5820.00       5809.58       228.18 o                         
   1  10  10      17537.69      17646.25       309.54 o                         
   2  10  10      31708.50      30832.52       423.49 o                         
   3  10  10       2501.83       2772.31       180.41 o                         
   4  10  10       3574.30       4259.73       251.21 o                         
   5  10  10      11731.14      11904.05       344.33 o                         
   6  10  10      12879.69      12656.99       376.65 o                         
   7  10  10       4785.60       5296.14       338.79 o                         
   8  10  10       4408.27       4873.93       378.08 o                         
   9  10  10       8112.87       8461.53       516.09 o                         
  10  10  10       3387.39       2966.26       471.39 o                         
 -10  11  10       2961.47       3319.33       429.46 o                         
  -9  11  10       1429.23       1812.00       298.84 o                         
  -8  11  10       2990.67       3622.63       358.03 o                         
  -7  11  10       4263.12       4120.37       424.89 o                         
  -6  11  10       2555.49       2856.92       259.93 o                         
  -5  11  10      11839.53      11602.51       329.43 o                         
  -4  11  10       3411.65       3513.36       211.80 o                         
  -3  11  10       9470.18       9376.69       280.22 o                         
  -2  11  10       2731.10       2666.39       158.01 o                         
  -1  11  10      18501.60      17848.04       317.25 o                         
   0  11  10         21.02         14.38       113.25 o                         
   1  11  10      22438.09      22376.48       403.69 o                         
   2  11  10       1568.39       1454.87       159.52 o                         
   3  11  10      19205.38      19665.69       603.21 o                         
   4  11  10        157.26        197.26       220.37 o                         
   5  11  10      15272.64      15946.81       537.36 o                         
   6  11  10       1734.72       2084.24       234.17 o                         
   7  11  10      19491.11      18995.84       699.16 o                         
   8  11  10       1824.00       1905.82       307.21 o                         
   9  11  10       7647.28       7757.94       494.03 o                         
  -9  12  10      18916.95      18070.47       632.17 o                         
  -8  12  10        575.01        476.26       317.30 o                         
  -7  12  10      22483.20      22983.42       615.36 o                         
  -6  12  10        574.08        558.52       200.00 o                         
  -5  12  10      22879.91      22967.65       493.07 o                         
  -4  12  10        918.84        819.61       152.63 o                         
  -3  12  10      29246.03      28803.03       474.26 o                         
  -2  12  10       2256.41       2366.54       167.16 o                         
  -1  12  10       8965.04       9119.12       330.97 o                         
   0  12  10        693.46        567.88       161.20 o                         
   1  12  10      10840.67      11037.41       358.02 o                         
   2  12  10        830.16        833.19       170.57 o                         
   3  12  10       5536.64       5547.02       453.54 o                         
   4  12  10        561.93        697.64       219.54 o                         
   5  12  10        758.92        552.16       283.37 o                         
   6  12  10       3475.21       4263.90       356.34 o                         
   7  12  10        816.73       1116.91       453.42 o                         
   8  12  10         27.39       -263.72       263.72 o                         
   9  12  10        135.61        402.07       349.56 o                         
  -9  13  10        607.89       1132.02       298.64 o                         
  -8  13  10       4694.12       4236.50       363.66 o                         
  -7  13  10       1999.37       2759.79       288.01 o                         
  -6  13  10       1734.88       1146.88       350.70 o                         
  -5  13  10       1402.25       1453.10       202.13 o                         
  -4  13  10       9040.95       9218.62       355.89 o                         
  -3  13  10       2734.03       3200.96       231.07 o                         
  -2  13  10         24.44        -46.06       124.67 o                         
  -1  13  10       1289.77       1229.71       182.45 o                         
   0  13  10         99.30        211.35       153.21 o                         
   1  13  10       5397.54       5453.77       310.36 o                         
   2  13  10        133.04        139.67       187.10 o                         
   3  13  10       3414.71       3504.94       304.03 o                         
   4  13  10       1945.82       2440.53       402.82 o                         
   5  13  10       2743.37       3463.62       440.15 o                         
   6  13  10        370.44        119.09       243.68 o                         
   7  13  10       3319.79       2273.76       409.56 o                         
   8  13  10       5518.85       5483.18       508.70 o                         
   9  13  10       3101.07       3712.43       569.29 o                         
  -8  14  10        153.78       1154.32       341.35 o                         
  -7  14  10         32.37        107.00       233.05 o                         
  -6  14  10       2846.21       3085.16       347.15 o                         
  -5  14  10        143.87        -43.79       183.22 o                         
  -4  14  10       2271.91       2449.35       227.72 o                         
  -3  14  10        636.77        562.49       164.86 o                         
  -2  14  10        755.14        614.93       178.33 o                         
  -1  14  10       2302.52       2067.50       215.48 o                         
   0  14  10       1155.65       1609.19       206.33 o                         
   1  14  10       4429.07       4099.44       280.09 o                         
   2  14  10       2572.69       2562.64       280.35 o                         
   3  14  10       7959.27       8807.74       444.27 o                         
   4  14  10       1847.91       1626.86       318.05 o                         
   5  14  10       2170.27       3372.60       448.93 o                         
   6  14  10       1709.01       2243.55       400.79 o                         
   7  14  10       8104.90       7697.48       508.38 o                         
   8  14  10         97.50       -296.58       296.58 o                         
  -8  15  10       5124.96       4592.86       503.50 o                         
  -7  15  10        387.09        166.63       260.53 o                         
  -6  15  10       8309.96       8310.66       976.62 o                         
  -5  15  10       7543.48       7390.62       419.30 o                         
  -4  15  10       2809.51       2861.08       280.60 o                         
  -3  15  10        438.41        259.24       205.08 o                         
  -2  15  10       8537.15       8626.41       379.13 o                         
  -1  15  10       3202.78       3139.31       254.19 o                         
   0  15  10       1016.50        999.70       199.50 o                         
   1  15  10       2556.92       2710.64       302.85 o                         
   2  15  10       1276.12       1249.13       256.43 o                         
   3  15  10       2489.03       2577.08       298.37 o                         
   4  15  10        338.89        470.73       238.54 o                         
   5  15  10       1145.68        919.60       274.02 o                         
   6  15  10        102.34       -220.68       272.41 o                         
   7  15  10        528.49        -81.48       325.55 o                         
   8  15  10        266.04        339.22       426.90 o                         
  -7  16  10      10025.49       9759.07       590.04 o                         
  -6  16  10       7647.05       7842.43       508.70 o                         
  -5  16  10       4892.81       4618.92       356.02 o                         
  -4  16  10       8079.56       7748.76       587.82 o                         
  -3  16  10       9153.49       8648.10       638.53 o                         
  -2  16  10      15961.66      16054.62       490.14 o                         
  -1  16  10       2935.76       2784.54       259.72 o                         
   0  16  10      14413.97      13946.40       588.33 o                         
   1  16  10       5546.21       5379.29       376.49 o                         
   2  16  10      25981.27      26586.12       699.26 o                         
   3  16  10       1435.00       1121.93       276.72 o                         
   4  16  10      11445.35      10388.01       545.78 o                         
   5  16  10       2539.33       4119.96       934.47 o                         
   6  16  10      13129.35      13053.14       621.12 o                         
   7  16  10         18.13         55.44       390.55 o                         
  -7  17  10       5228.98       4951.55       738.27 o                         
  -6  17  10        883.45        965.26       308.77 o                         
  -5  17  10       8441.36       8790.47       594.09 o                         
  -4  17  10       2870.62       2933.83       369.68 o                         
  -3  17  10      17116.36      16234.38       834.49 o                         
  -2  17  10        426.65        448.90       232.64 o                         
  -1  17  10      18460.92      18406.76       527.09 o                         
   0  17  10       5720.44       5572.62       346.63 o                         
   1  17  10      15900.18      15733.95       700.10 o                         
   2  17  10         10.02        169.45       239.67 o                         
   3  17  10      22754.28      23722.19       704.52 o                         
   4  17  10       4297.17       3899.42       529.06 o                         
   5  17  10      13530.02      14575.20      1146.46 o                         
   6  17  10        200.57       -210.84       318.71 o                         
  -5  18  10       4908.81       5360.63       480.34 o                         
  -4  18  10       2666.91       3164.67       441.68 o                         
  -3  18  10        883.99        920.29       298.59 o                         
  -2  18  10       6651.53       5510.22       529.48 o                         
  -1  18  10       6246.17       6807.99       398.32 o                         
   0  18  10       2879.63       3240.12       367.74 o                         
   1  18  10         42.51       -245.02       245.02 o                         
   2  18  10       5936.84       6191.82       438.95 o                         
   3  18  10       4130.46       4596.13       408.36 o                         
   4  18  10       3181.16       4272.71       662.96 o                         
   5  18  10        240.92        280.49       341.09 o                         
  -5  19  10       1919.79       1582.33       665.38 o                         
  -4  19  10          0.01       -189.77       553.70 o                         
  -3  19  10       1701.65       1594.08       350.08 o                         
  -2  19  10       2545.66       2377.07       339.17 o                         
  -1  19  10       4302.49       4448.76       336.74 o                         
   0  19  10       1381.77       1445.38       290.30 o                         
   1  19  10       3595.25       3346.11       490.94 o                         
   2  19  10       4384.18       4350.11       396.94 o                         
   3  19  10       1250.27        705.46       435.74 o                         
   4  19  10       1185.68       1681.38       456.07 o                         
  -3  20  10        153.70         43.03       377.36 o                         
  -2  20  10       3868.71       3981.99       387.41 o                         
  -1  20  10        408.05        419.02       228.99 o                         
   0  20  10       5411.94       5286.69       419.46 o                         
   1  20  10        588.79        771.05       288.67 o                         
   2  20  10       4192.81       3912.22       494.45 o                         
   0  21  10       3110.62       3934.68       629.36 o                         
 -11   0  11      19127.95      19298.40      1484.76 o                         
  -9   0  11      29950.70      30354.70      1808.04 o                         
  -7   0  11      37055.89      36028.61       777.10 o                         
  -5   0  11      28237.65      29042.00       629.58 o                         
  -3   0  11     106068.60     104821.21      1416.32 o                         
  -1   0  11      30336.85      30904.72       470.37 o                         
   1   0  11      31761.04      29953.83       454.73 o                         
   3   0  11      11163.13      11009.70       276.15 o                         
   5   0  11       5852.48       5358.23       448.42 o                         
   7   0  11       4035.20       4207.71       481.99 o                         
   9   0  11         91.16        543.81       366.55 o                         
  11   0  11         33.39        333.10       477.96 o                         
 -11   1  11         44.44        224.40       259.54 o                         
 -10   1  11      10691.89      11580.23       536.31 o                         
  -9   1  11        644.56        834.12       239.21 o                         
  -8   1  11       1476.10       1719.34       198.90 o                         
  -7   1  11        771.77        723.44       150.75 o                         
  -6   1  11      11608.98      11773.23       321.40 o                         
  -5   1  11       4058.32       4269.37       207.97 o                         
  -4   1  11        443.42        472.37       109.77 o                         
  -3   1  11       2111.29       1849.38       115.84 o                         
  -2   1  11      16195.18      16116.34       227.42 o                         
  -1   1  11       7970.72       7236.38       162.55 o                         
   0   1  11       3559.47       3304.79       126.16 o                         
   1   1  11       6084.67       6280.08       172.98 o                         
   2   1  11       2080.52       2023.51       120.23 o                         
   3   1  11       3351.30       3194.08       152.94 o                         
   4   1  11       4620.15       4261.44       175.03 o                         
   5   1  11       9250.23       9296.76       266.47 o                         
   6   1  11         36.52         20.49       173.38 o                         
   7   1  11       7877.44       7985.05       422.21 o                         
   8   1  11       4495.68       4575.94       472.73 o                         
   9   1  11       2975.17       2723.85       331.29 o                         
  10   1  11       4528.36       5068.25       419.54 o                         
  11   1  11       5544.10       5408.43       486.83 o                         
 -11   2  11        215.15        260.32       268.34 o                         
 -10   2  11       2360.17       2217.41       302.68 o                         
  -9   2  11        886.22        898.89       222.86 o                         
  -8   2  11       2271.14       2393.94       219.05 o                         
  -7   2  11        533.63        430.66       141.47 o                         
  -6   2  11       4625.97       4651.12       230.56 o                         
  -5   2  11       1562.99       1631.80       148.79 o                         
  -4   2  11      15456.38      15129.07       304.77 o                         
  -3   2  11       4817.05       4989.72       164.70 o                         
  -2   2  11      10796.21      10417.47       184.49 o                         
  -1   2  11       4135.82       4031.52       137.31 o                         
   0   2  11      17423.45      17066.03       264.66 o                         
   1   2  11      12254.92      11778.12       226.89 o                         
   2   2  11       2268.82       2033.44       123.30 o                         
   3   2  11      19111.23      18580.44       296.85 o                         
   4   2  11      19446.02      18990.81       311.88 o                         
   5   2  11      15755.49      15945.43       334.37 o                         
   6   2  11       9301.17       8724.45       341.91 o                         
   7   2  11      16088.02      16453.64       521.48 o                         
   8   2  11       4200.89       3891.09       357.01 o                         
   9   2  11       8284.05       7737.00       479.45 o                         
  10   2  11       3300.21       3845.50       378.41 o                         
  11   2  11      11533.85      10829.11       714.15 o                         
 -11   3  11       2969.29       3157.44       358.65 o                         
 -10   3  11       7687.43       7876.67       460.47 o                         
  -9   3  11       3372.86       3714.01       286.22 o                         
  -8   3  11       2477.49       2204.34       228.43 o                         
  -7   3  11      11341.16      11534.59       384.63 o                         
  -6   3  11      17353.03      17626.24       373.91 o                         
  -5   3  11      11924.17      11899.51       298.45 o                         
  -4   3  11       4090.20       4273.19       174.49 o                         
  -3   3  11      21296.24      20703.15       302.51 o                         
  -2   3  11       4859.95       4657.30       141.55 o                         
  -1   3  11      23558.80      22328.61       293.15 o                         
   0   3  11       5328.70       5744.10       175.15 o                         
   1   3  11      16380.86      15507.17       261.51 o                         
   2   3  11        705.84        599.20        97.98 o                         
   3   3  11      28286.48      27000.08       369.18 o                         
   4   3  11       2359.95       2609.64       147.05 o                         
   5   3  11       7799.66       7160.51       259.15 o                         
   6   3  11       1416.87       1575.55       173.90 o                         
   7   3  11      12921.64      11771.05       468.04 o                         
   8   3  11          3.64        185.55       231.79 o                         
   9   3  11       1448.56       1404.89       290.42 o                         
  10   3  11        108.53        195.93       316.85 o                         
  11   3  11       2130.19       1391.66       417.93 o                         
 -11   4  11       4382.32       4109.16       372.76 o                         
 -10   4  11        985.04       1109.50       271.65 o                         
  -9   4  11       5585.87       5746.58       343.04 o                         
  -8   4  11       5966.57       6178.43       321.29 o                         
  -7   4  11       8638.53       8659.06       309.35 o                         
  -6   4  11       9300.52       9513.70       300.90 o                         
  -5   4  11      11808.20      11122.02       294.00 o                         
  -4   4  11      18343.36      17922.47       369.93 o                         
  -3   4  11      13919.54      13171.56       247.94 o                         
  -2   4  11      21424.91      20364.37       266.97 o                         
  -1   4  11      12985.50      12556.77       213.54 o                         
   0   4  11      43720.66      43206.70       471.55 o                         
   1   4  11       9213.56       9105.68       213.67 o                         
   2   4  11      22967.86      21890.99       323.88 o                         
   3   4  11      11089.94      10572.90       240.15 o                         
   4   4  11      47076.93      45618.57       579.69 o                         
   5   4  11       6509.59       6599.09       257.01 o                         
   6   4  11       9216.95       9032.50       301.03 o                         
   7   4  11       5457.89       5454.90       311.37 o                         
   8   4  11      39725.11      38581.68       815.91 o                         
   9   4  11       1492.22       1319.33       295.17 o                         
  10   4  11       3189.60       2944.18       368.74 o                         
  11   4  11       2506.92       1990.69       439.33 o                         
 -11   5  11        693.54        239.66       328.84 o                         
 -10   5  11       9799.09      10514.04       507.15 o                         
  -9   5  11       3650.17       3906.10       320.85 o                         
  -8   5  11       1395.70       1222.79       205.19 o                         
  -7   5  11       1869.87       1701.10       182.43 o                         
  -6   5  11      12330.83      11748.64       320.27 o                         
  -5   5  11      14752.21      14587.82       330.78 o                         
  -4   5  11       5281.81       5262.37       244.33 o                         
  -3   5  11      17476.20      17370.92       293.82 o                         
  -2   5  11      12648.93      12407.42       213.24 o                         
  -1   5  11      35151.44      33822.78       364.80 o                         
   0   5  11      14253.70      14327.06       255.38 o                         
   1   5  11      26530.29      26500.56       357.61 o                         
   2   5  11       4347.42       4836.98       197.77 o                         
   3   5  11      39497.98      38479.34       465.40 o                         
   4   5  11       6859.11       6554.28       242.57 o                         
   5   5  11      24845.66      23791.62       427.09 o                         
   6   5  11       2782.81       2810.84       203.46 o                         
   7   5  11      27321.50      27411.41       567.18 o                         
   8   5  11       1526.38       1113.11       445.63 o                         
   9   5  11       7992.80       7405.38       482.75 o                         
  10   5  11        356.43        723.75       295.92 o                         
  11   5  11       7272.51       7476.54       696.13 o                         
 -11   6  11       8488.81       7815.26       975.73 o                         
 -10   6  11       5659.53       5229.02       386.38 o                         
  -9   6  11      10462.54      10906.13       434.29 o                         
  -8   6  11       3870.88       4134.00       279.28 o                         
  -7   6  11      13293.60      12974.42       391.72 o                         
  -6   6  11       7814.14       7937.84       285.40 o                         
  -5   6  11      14494.62      14376.04       331.17 o                         
  -4   6  11      16627.27      16147.17       295.15 o                         
  -3   6  11      27578.99      27538.02       384.83 o                         
  -2   6  11      11813.84      11955.08       215.05 o                         
  -1   6  11       6698.02       6756.32       189.28 o                         
   0   6  11      25387.45      25177.18       347.46 o                         
   1   6  11      14954.21      14785.08       270.73 o                         
   2   6  11       4801.98       4615.89       187.98 o                         
   3   6  11       2039.52       1969.01       139.67 o                         
   4   6  11      21959.20      21437.58       480.35 o                         
   5   6  11       9826.33       9714.77       299.10 o                         
   6   6  11       6540.86       6665.80       312.15 o                         
   7   6  11        231.90         56.28       248.17 o                         
   8   6  11       3254.80       2847.37       274.52 o                         
   9   6  11        412.61        398.96       264.26 o                         
  10   6  11       1287.02        974.91       313.86 o                         
 -10   7  11        904.26       1824.62       586.45 o                         
  -9   7  11       3960.38       4250.43       304.43 o                         
  -8   7  11        238.27        146.16       178.86 o                         
  -7   7  11       2799.20       2908.97       234.41 o                         
  -6   7  11         25.57        -65.28       126.39 o                         
  -5   7  11       6934.59       7156.69       295.29 o                         
  -4   7  11       1990.27       1948.69       139.95 o                         
  -3   7  11       2631.79       2803.72       139.96 o                         
  -2   7  11       1236.55       1113.24        99.19 o                         
  -1   7  11       8028.34       7935.60       182.91 o                         
   0   7  11       7590.71       7422.29       207.86 o                         
   1   7  11       6785.45       6611.85       204.78 o                         
   2   7  11       4436.60       4649.16       189.96 o                         
   3   7  11       7756.61       8055.23       231.58 o                         
   4   7  11      12643.12      12241.16       314.83 o                         
   5   7  11       1916.44       1812.56       188.19 o                         
   6   7  11       6144.75       6430.72       298.48 o                         
   7   7  11       2224.72       2655.92       274.26 o                         
   8   7  11      11066.56      11351.19       447.61 o                         
   9   7  11        535.98        862.28       280.90 o                         
  10   7  11       8710.89       8007.43       545.35 o                         
 -10   8  11        546.90        710.50       258.88 o                         
  -9   8  11        965.93        855.15       255.89 o                         
  -8   8  11         22.70       -192.82       202.08 o                         
  -7   8  11       6772.86       6796.37       346.53 o                         
  -6   8  11        646.79        699.79       148.77 o                         
  -5   8  11        308.54        252.18       127.81 o                         
  -4   8  11         38.18        104.08        99.47 o                         
  -3   8  11       1154.43       1278.53       123.41 o                         
  -2   8  11       3901.70       4009.11       156.51 o                         
  -1   8  11        194.08        218.19        79.39 o                         
   0   8  11         15.09         74.46        90.01 o                         
   1   8  11        452.84        525.30       103.84 o                         
   2   8  11       7218.15       7026.20       217.73 o                         
   3   8  11       4624.58       4617.68       227.59 o                         
   4   8  11        545.08        242.44       133.19 o                         
   5   8  11       5098.04       5199.22       271.05 o                         
   6   8  11       1855.43       2143.73       203.06 o                         
   7   8  11       5399.33       5419.96       293.76 o                         
   8   8  11       1577.40       1756.53       253.98 o                         
   9   8  11       7060.33       6733.39       442.99 o                         
  10   8  11       1812.05       1131.35       330.84 o                         
 -10   9  11      26087.44      25485.70       953.94 o                         
  -9   9  11        382.33        458.52       505.66 o                         
  -8   9  11      17604.28      17594.63       799.20 o                         
  -7   9  11        329.64        272.26       206.28 o                         
  -6   9  11      34540.77      33306.53       595.73 o                         
  -5   9  11         12.59         69.14       139.78 o                         
  -4   9  11      13242.13      13048.81       287.38 o                         
  -3   9  11       1878.56       1914.42       137.91 o                         
  -2   9  11      41422.03      40889.45       490.30 o                         
  -1   9  11         12.30        196.12        83.17 o                         
   0   9  11      16123.37      16551.19       298.84 o                         
   1   9  11       4980.73       4994.40       199.24 o                         
   2   9  11      11368.21      10898.09       258.91 o                         
   3   9  11         45.33        276.78       125.82 o                         
   4   9  11       4324.10       4595.63       242.66 o                         
   5   9  11        580.80        654.51       157.80 o                         
   6   9  11       1846.13       2231.22       289.85 o                         
   7   9  11         22.74        220.83       171.59 o                         
   8   9  11         41.49        -87.17       206.27 o                         
   9   9  11        141.71        177.47       245.97 o                         
  10   9  11        283.71        455.05       414.78 o                         
 -10  10  11        172.88       -277.29       494.92 o                         
  -9  10  11       5798.14       6301.34       416.73 o                         
  -8  10  11        972.20       1327.24       252.56 o                         
  -7  10  11       7380.59       8153.05       421.52 o                         
  -6  10  11        845.83       1215.65       235.21 o                         
  -5  10  11       8817.92       8614.34       305.71 o                         
  -4  10  11       3006.20       3039.08       219.61 o                         
  -3  10  11       5130.53       5092.52       232.67 o                         
  -2  10  11       8009.28       7975.90       231.62 o                         
  -1  10  11       2699.22       2616.94       176.11 o                         
   0  10  11       6925.99       7385.58       258.71 o                         
   1  10  11       1652.86       1772.52       141.27 o                         
   2  10  11       3729.49       4003.03       198.24 o                         
   3  10  11        898.98        961.93       147.98 o                         
   4  10  11      14555.25      14063.25       356.00 o                         
   5  10  11        220.64        293.17       152.67 o                         
   6  10  11       3097.29       3361.47       241.53 o                         
   7  10  11       1438.87       1315.00       236.18 o                         
   8  10  11      10046.55       9495.68       509.78 o                         
   9  10  11        373.35        400.76       280.08 o                         
  -9  11  11       1207.75        720.79       263.17 o                         
  -8  11  11        513.87        234.25       231.41 o                         
  -7  11  11       5471.84       5696.05       375.37 o                         
  -6  11  11       1304.81        980.96       218.64 o                         
  -5  11  11       1860.20       1934.34       188.80 o                         
  -4  11  11       1786.91       1823.50       194.91 o                         
  -3  11  11      19950.53      19494.85       385.60 o                         
  -2  11  11       7179.01       6808.08       230.59 o                         
  -1  11  11      14020.48      13441.48       329.04 o                         
   0  11  11       8011.38       8098.76       275.16 o                         
   1  11  11       9729.07      10169.16       296.61 o                         
   2  11  11       2378.39       2305.86       181.51 o                         
   3  11  11       9597.91       9700.79       414.88 o                         
   4  11  11      20109.10      19697.11       496.21 o                         
   5  11  11      10105.25       9889.59       390.92 o                         
   6  11  11       8319.66       8394.33       403.69 o                         
   7  11  11       9062.48       9278.72       554.04 o                         
   8  11  11       9933.01      10573.80       475.41 o                         
   9  11  11       3460.61       3585.36       383.11 o                         
  -9  12  11       1824.24       2098.70       574.54 o                         
  -8  12  11       6775.16       7011.33       687.21 o                         
  -7  12  11       1209.89        556.72       481.14 o                         
  -6  12  11       8723.67       9335.11       420.05 o                         
  -5  12  11        435.78        667.46       157.72 o                         
  -4  12  11      13370.18      13051.94       383.97 o                         
  -3  12  11        572.55        603.32       138.31 o                         
  -2  12  11      13591.60      12826.55       336.73 o                         
  -1  12  11         92.86        370.97       154.13 o                         
   0  12  11      19806.65      19708.54       462.03 o                         
   1  12  11        882.07        981.74       180.61 o                         
   2  12  11       8242.06       8564.36       493.16 o                         
   3  12  11         38.81        -74.84       212.78 o                         
   4  12  11       7133.76       7529.85       419.83 o                         
   5  12  11         16.71         93.75       217.29 o                         
   6  12  11       6471.14       5862.53       415.41 o                         
   7  12  11        222.14       -106.69       309.75 o                         
   8  12  11       6279.19       6515.68       480.02 o                         
   9  12  11        590.22        692.74       438.91 o                         
  -9  13  11       3202.39       1903.62       605.91 o                         
  -8  13  11       6036.60       6833.49       757.07 o                         
  -7  13  11       2120.20       1907.27       271.45 o                         
  -6  13  11       5856.12       5462.55       485.29 o                         
  -5  13  11      12661.25      12132.80       542.10 o                         
  -4  13  11       6616.24       6997.83       329.72 o                         
  -3  13  11       8732.23       8729.22       412.52 o                         
  -2  13  11      12634.90      12517.38       402.97 o                         
  -1  13  11      15543.00      15608.08       431.70 o                         
   0  13  11       6787.87       6827.51       336.04 o                         
   1  13  11      24075.86      23869.52       522.77 o                         
   2  13  11       9143.50       9018.01       492.45 o                         
   3  13  11      12029.55      12861.34       709.60 o                         
   4  13  11       4804.38       4820.66       362.53 o                         
   5  13  11      10851.93      11511.57       521.81 o                         
   6  13  11       7764.73       9994.70       622.02 o                         
   7  13  11      11633.04      10990.19       675.24 o                         
   8  13  11       2457.07       1999.15       362.10 o                         
  -8  14  11       1033.04       1457.28       537.44 o                         
  -7  14  11       1703.38       1222.60       547.82 o                         
  -6  14  11       3844.81       4525.94       625.41 o                         
  -5  14  11        205.02        268.62       195.25 o                         
  -4  14  11       6195.43       6218.37       340.00 o                         
  -3  14  11       5737.49       5666.39       367.73 o                         
  -2  14  11      10738.97      10515.52       450.66 o                         
  -1  14  11        530.89        296.06       160.39 o                         
   0  14  11      12781.61      12765.94       419.93 o                         
   1  14  11       3748.12       4074.27       279.41 o                         
   2  14  11      16686.91      17024.54       552.85 o                         
   3  14  11         95.27        119.48       211.41 o                         
   4  14  11      12227.29      11999.62       606.61 o                         
   5  14  11          4.67        -11.68       288.19 o                         
   6  14  11      13064.25      14307.13       925.44 o                         
   7  14  11         45.82       -204.44       348.83 o                         
   8  14  11       5951.04       5822.30       585.01 o                         
  -8  15  11      11631.84      10737.76       987.49 o                         
  -7  15  11       1365.63        449.27       607.88 o                         
  -6  15  11      10463.78      11296.46       821.08 o                         
  -5  15  11       4069.66       4180.60       336.05 o                         
  -4  15  11       8682.49       8331.40       452.79 o                         
  -3  15  11       1897.10       1839.67       262.65 o                         
  -2  15  11       7866.38       7928.50       431.34 o                         
  -1  15  11      12119.19      11508.92       763.19 o                         
   0  15  11       7757.29       8180.40       378.39 o                         
   1  15  11       1323.48       1443.06       227.56 o                         
   2  15  11       6797.69       6892.48       488.68 o                         
   3  15  11      10194.57      10909.51       500.90 o                         
   4  15  11       1418.93       2117.17       588.10 o                         
   5  15  11       1974.04       1964.43       374.26 o                         
   6  15  11       1898.13       2819.07       799.20 o                         
   7  15  11       2870.08       3090.96       482.81 o                         
  -7  16  11       1302.53       1165.31       835.84 o                         
  -6  16  11       1398.91       1865.78       359.89 o                         
  -5  16  11         35.54        187.15       338.74 o                         
  -4  16  11        109.44          1.79       444.87 o                         
  -3  16  11        208.22        188.53       223.87 o                         
  -2  16  11       2904.09       3573.98       320.10 o                         
  -1  16  11        718.65       1025.70       232.59 o                         
   0  16  11         88.49        152.75       186.98 o                         
   1  16  11         44.00        212.91       221.68 o                         
   2  16  11       3414.84       3527.50       341.37 o                         
   3  16  11       3820.82       3693.72       353.55 o                         
   4  16  11        350.91        905.91       325.16 o                         
   5  16  11       2050.48       2393.72       337.61 o                         
   6  16  11        142.88       -102.75       416.06 o                         
   7  16  11       7590.90       5410.02      1145.02 o                         
  -6  17  11        329.13        890.20       428.13 o                         
  -5  17  11        141.36       -156.48       601.59 o                         
  -4  17  11        439.18        -32.88       326.97 o                         
  -3  17  11        517.86        438.15       241.83 o                         
  -2  17  11        330.95        400.51       234.81 o                         
  -1  17  11         29.11        -20.04       191.15 o                         
   0  17  11        883.88       1339.13       231.67 o                         
   1  17  11         14.16        534.33       244.52 o                         
   2  17  11       2722.07       2601.99       333.61 o                         
   3  17  11        565.23        863.44       287.44 o                         
   4  17  11       2893.21       3185.53       363.37 o                         
   5  17  11         19.40        248.50       278.22 o                         
   6  17  11       4211.61       5475.13      1067.72 o                         
  -5  18  11       8126.72       8028.41       636.00 o                         
  -4  18  11        871.85        915.75       318.08 o                         
  -3  18  11       8535.02       8222.13       499.62 o                         
  -2  18  11       2046.73       2396.92       308.65 o                         
  -1  18  11       8359.41       7965.12       429.32 o                         
   0  18  11        891.81        714.41       235.11 o                         
   1  18  11       4130.75       4381.22       371.48 o                         
   2  18  11        149.57        399.01       271.04 o                         
   3  18  11       4297.06       4130.57       394.74 o                         
   4  18  11       1287.44       1448.19       373.16 o                         
   5  18  11        119.39        507.85       773.53 o                         
  -4  19  11       5153.81       5732.18       675.37 o                         
  -3  19  11       4005.24       4158.30       446.52 o                         
  -2  19  11       4215.31       4325.12       392.31 o                         
  -1  19  11       2894.95       2946.59       352.60 o                         
   0  19  11       1654.55        890.27       435.30 o                         
   1  19  11       5791.56       6103.14       441.42 o                         
   2  19  11       5654.91       5982.27       700.10 o                         
   3  19  11       3896.87       4375.25       544.41 o                         
  -3  20  11       1783.64       2280.63      1067.43 o                         
  -2  20  11       4007.41       3975.58       473.59 o                         
  -1  20  11        511.34        668.86       306.56 o                         
   0  20  11       7326.69       7910.45       639.02 o                         
   1  20  11       2612.47       3495.49       538.09 o                         
   2  20  11       5607.24       4819.88       860.53 o                         
 -10   0  12       9391.49      10564.28       778.23 o                         
  -8   0  12      16823.87      16893.55       586.77 o                         
  -6   0  12      29239.57      29673.21       690.17 o                         
  -4   0  12      46078.73      43869.29       784.71 o                         
  -2   0  12      35696.65      34074.68       515.37 o                         
   0   0  12      82268.25      81874.54       971.77 o                         
   2   0  12      58177.81      55222.90       720.01 o                         
   4   0  12      36227.44      34626.45       704.43 o                         
   6   0  12      20008.40      19228.95       754.54 o                         
   8   0  12       8364.62       9250.61       690.96 o                         
  10   0  12       8088.10       8896.75       791.70 o                         
 -11   1  12        106.99        428.50       280.52 o                         
 -10   1  12       1521.61       1313.96       287.30 o                         
  -9   1  12       6114.18       5870.89       377.57 o                         
  -8   1  12        321.49        147.48       160.10 o                         
  -7   1  12       4530.64       4638.70       243.04 o                         
  -6   1  12       2309.48       2678.94       192.43 o                         
  -5   1  12      18361.77      18787.35       367.74 o                         
  -4   1  12      12412.70      12313.49       290.56 o                         
  -3   1  12      19744.35      19308.86       289.35 o                         
  -2   1  12       4778.55       4616.25       148.43 o                         
  -1   1  12      29039.66      27911.37       321.95 o                         
   0   1  12      23449.22      23509.22       287.54 o                         
   1   1  12      35614.12      34757.29       409.63 o                         
   2   1  12       2707.65       2401.56       135.93 o                         
   3   1  12      20026.95      19291.14       307.62 o                         
   4   1  12      18534.39      18819.72       362.59 o                         
   5   1  12      21547.76      21385.15       453.27 o                         
   6   1  12      19233.82      18377.36       522.48 o                         
   7   1  12      10066.02       9608.29       445.56 o                         
   8   1  12      10753.76      10942.72       605.54 o                         
   9   1  12       8984.33       9036.20       570.81 o                         
  10   1  12       7854.03       8025.58       532.73 o                         
  11   1  12       4966.05       5079.11       673.97 o                         
 -11   2  12       1859.96       2112.65       333.45 o                         
 -10   2  12          8.23        -23.39       247.11 o                         
  -9   2  12      12467.45      11932.28       441.94 o                         
  -8   2  12        185.16        -34.54       152.43 o                         
  -7   2  12       6806.67       6492.26       286.85 o                         
  -6   2  12        482.93        526.18       143.30 o                         
  -5   2  12       8095.71       7691.20       262.93 o                         
  -4   2  12        180.42        203.01       110.41 o                         
  -3   2  12       3428.38       3395.91       152.34 o                         
  -2   2  12      12764.47      12074.59       207.74 o                         
  -1   2  12       5543.31       5183.20       153.48 o                         
   0   2  12      17006.38      16584.92       236.42 o                         
   1   2  12        818.91        770.56        99.41 o                         
   2   2  12       7667.44       7169.32       199.75 o                         
   3   2  12       4217.19       4266.31       182.43 o                         
   4   2  12      18782.11      18093.61       314.33 o                         
   5   2  12       1663.31       1639.07       189.48 o                         
   6   2  12       2293.83       2156.02       255.29 o                         
   7   2  12         46.69        170.95       216.19 o                         
   8   2  12      11916.94      11459.14       517.86 o                         
   9   2  12       1376.83       1255.64       402.48 o                         
  10   2  12       1830.19       2071.94       343.31 o                         
  11   2  12        410.57       -779.41       779.41 o                         
 -11   3  12        979.88       1074.71       308.03 o                         
 -10   3  12      26502.96      27043.15       766.96 o                         
  -9   3  12       1205.51       1252.18       230.24 o                         
  -8   3  12      12460.04      12427.37       414.18 o                         
  -7   3  12       6783.19       6646.90       291.83 o                         
  -6   3  12      46414.47      45808.69       624.66 o                         
  -5   3  12       7004.32       7052.53       258.81 o                         
  -4   3  12      18541.70      17835.75       376.10 o                         
  -3   3  12       4062.60       4172.72       168.19 o                         
  -2   3  12      35412.34      33996.23       368.77 o                         
  -1   3  12       9233.76       8729.99       182.86 o                         
   0   3  12      15157.41      14910.27       264.59 o                         
   1   3  12      10271.25      10223.02       226.06 o                         
   2   3  12      24005.65      23695.17       377.78 o                         
   3   3  12      13169.62      12669.52       263.31 o                         
   4   3  12       1205.39       1074.74       122.75 o                         
   5   3  12       3051.96       2953.90       212.05 o                         
   6   3  12       4985.60       5234.10       296.77 o                         
   7   3  12       4117.54       4323.17       334.13 o                         
   8   3  12        311.52        539.27       250.28 o                         
   9   3  12       3528.42       3868.06       368.21 o                         
  10   3  12        474.53        239.95       283.64 o                         
  11   3  12         74.65       -162.23       672.43 o                         
 -11   4  12       1685.85       1264.67       423.10 o                         
 -10   4  12       1981.64       2344.87       311.14 o                         
  -9   4  12       7394.68       7136.97       375.51 o                         
  -8   4  12       1689.14       1545.66       219.56 o                         
  -7   4  12        915.64       1221.57       171.40 o                         
  -6   4  12       2390.41       2543.08       193.93 o                         
  -5   4  12      14374.46      14091.35       330.01 o                         
  -4   4  12       5468.43       5508.84       228.56 o                         
  -3   4  12       4159.24       4241.42       172.23 o                         
  -2   4  12        877.97        927.57        91.28 o                         
  -1   4  12        230.75        180.23        75.02 o                         
   0   4  12       1592.77       1429.21       116.89 o                         
   1   4  12       5300.92       5270.70       188.35 o                         
   2   4  12       5151.52       5032.56       193.03 o                         
   3   4  12        339.65        325.42       106.35 o                         
   4   4  12       1437.53       1640.85       154.32 o                         
   5   4  12      13567.14      13626.43       338.03 o                         
   6   4  12        405.11        623.73       155.26 o                         
   7   4  12       7622.56       8219.34       438.94 o                         
   8   4  12        245.62        420.89       251.12 o                         
   9   4  12      11156.01      10918.46       548.64 o                         
  10   4  12          5.01         93.61       286.94 o                         
 -11   5  12       2236.55       1805.69       620.71 o                         
 -10   5  12       2990.32       3134.44       338.54 o                         
  -9   5  12        800.86        768.26       218.90 o                         
  -8   5  12        304.49        552.78       289.64 o                         
  -7   5  12       8324.93       8683.62       451.84 o
[truncated: 268,678 more chars]
